# Supplementary material for: Proteomics insights: exploring the inflammatory and metabolic signatures of ethnicity and change in physical activity in non-diabetic hyperglycaemia
Source: eBioMedicine. 2025 Nov 3;121:106006. doi: 10.1016/j.ebiom.2025.106006 (PMC12677085; doi:10.1016/j.ebiom.2025.106006)
Supplement: Supplementary File 1 — Complete list of proteins and corresponding model results for the discovery phase (UK Biobank). Values are adjusted for age, sex, social deprivation smoking status, cancer, cardiovascular disease and diabetes; values reflect the normalised difference in protein levels in SAs vs. WEs. P-values are presented as nominal and after correction for multiple comparisons. [file mmc1.xlsx]

## Sheet: Physical Activity_726 proteins
Term	Protein	Beta coefficient	95% CI	Nominal P_value	Bonferroni corrected threshold
Physical Activity (MET-minutes/week)	LEP	-0.0103617	(-0.01081, -0.00991)	0	6.88705e-05
Physical Activity (MET-minutes/week)	FABP4	-0.00406394	(-0.00435, -0.00378)	1.7671e-169	6.88705e-05
Physical Activity (MET-minutes/week)	PLAT	-0.00321881	(-0.00347, -0.00296)	4.80539e-135	6.88705e-05
Physical Activity (MET-minutes/week)	CLEC4A	0.00204375	(0.00188, 0.00221)	1.12189e-130	6.88705e-05
Physical Activity (MET-minutes/week)	ITGA11	0.00199674	(0.00183, 0.00216)	9.32473e-126	6.88705e-05
Physical Activity (MET-minutes/week)	RARRES2	-0.00290515	(-0.00314, -0.00267)	1.15606e-124	6.88705e-05
Physical Activity (MET-minutes/week)	MEGF10	0.00216068	(0.00197, 0.00235)	5.49091e-113	6.88705e-05
Physical Activity (MET-minutes/week)	HGF	-0.00202723	(-0.00220, -0.00185)	1.25371e-112	6.88705e-05
Physical Activity (MET-minutes/week)	SSC4D	-0.0067169	(-0.00731, -0.00613)	4.54491e-110	6.88705e-05
Physical Activity (MET-minutes/week)	GSTA1	-0.00482503	(-0.00525, -0.00440)	2.74793e-109	6.88705e-05
Physical Activity (MET-minutes/week)	LPL	0.00250803	(0.00229, 0.00273)	6.18917e-108	6.88705e-05
Physical Activity (MET-minutes/week)	GGH	-0.00188511	(-0.00205, -0.00172)	2.29261e-105	6.88705e-05
Physical Activity (MET-minutes/week)	IL1RN	-0.00318507	(-0.00347, -0.00290)	1.11551e-104	6.88705e-05
Physical Activity (MET-minutes/week)	ADH4	-0.00462124	(-0.00504, -0.00420)	6.47372e-103	6.88705e-05
Physical Activity (MET-minutes/week)	GUSB	-0.0032485	(-0.00355, -0.00295)	7.52646e-98	6.88705e-05
Physical Activity (MET-minutes/week)	PON3	0.00148282	(0.00134, 0.00162)	7.70565e-98	6.88705e-05
Physical Activity (MET-minutes/week)	FSTL3	-0.00166562	(-0.00182, -0.00151)	1.28539e-95	6.88705e-05
Physical Activity (MET-minutes/week)	SSC5D	-0.0021534	(-0.00236, -0.00195)	1.79517e-91	6.88705e-05
Physical Activity (MET-minutes/week)	IL18R1	-0.00167996	(-0.00184, -0.00152)	2.9561e-91	6.88705e-05
Physical Activity (MET-minutes/week)	ADGRG2	0.00132192	(0.00119, 0.00145)	1.12774e-88	6.88705e-05
Physical Activity (MET-minutes/week)	DNER	0.0012432	(0.00112, 0.00137)	4.23887e-87	6.88705e-05
Physical Activity (MET-minutes/week)	CDHR5	-0.00188051	(-0.00207, -0.00169)	6.59282e-84	6.88705e-05
Physical Activity (MET-minutes/week)	IL6	-0.00358564	(-0.00395, -0.00322)	6.9044e-83	6.88705e-05
Physical Activity (MET-minutes/week)	IGFBP2	0.00313764	(0.00282, 0.00346)	4.02524e-81	6.88705e-05
Physical Activity (MET-minutes/week)	LDLR	-0.00254616	(-0.00281, -0.00228)	1.77718e-80	6.88705e-05
Physical Activity (MET-minutes/week)	IGFBP1	0.00601929	(0.00540, 0.00664)	7.52178e-80	6.88705e-05
Physical Activity (MET-minutes/week)	PRCP	-0.00144203	(-0.00159, -0.00129)	1.48466e-76	6.88705e-05
Physical Activity (MET-minutes/week)	F9	-0.000853605	(-0.00094, -0.00076)	7.27398e-76	6.88705e-05
Physical Activity (MET-minutes/week)	LEPR	0.0013894	(0.00124, 0.00154)	1.44371e-71	6.88705e-05
Physical Activity (MET-minutes/week)	AGRN	-0.00148339	(-0.00165, -0.00132)	2.36239e-70	6.88705e-05
Physical Activity (MET-minutes/week)	CES1	-0.00365607	(-0.00406, -0.00325)	2.69409e-70	6.88705e-05
Physical Activity (MET-minutes/week)	EPHA1	-0.00144652	(-0.00161, -0.00128)	3.13402e-68	6.88705e-05
Physical Activity (MET-minutes/week)	CST3	-0.00121836	(-0.00136, -0.00108)	7.08976e-68	6.88705e-05
Physical Activity (MET-minutes/week)	CA5A	-0.00394379	(-0.00439, -0.00350)	7.11773e-68	6.88705e-05
Physical Activity (MET-minutes/week)	PTGDS	-0.00124644	(-0.00139, -0.00110)	1.47607e-66	6.88705e-05
Physical Activity (MET-minutes/week)	ACY1	-0.00267043	(-0.00297, -0.00237)	3.89688e-66	6.88705e-05
Physical Activity (MET-minutes/week)	DPT	-0.0011489	(-0.00128, -0.00102)	8.64028e-66	6.88705e-05
Physical Activity (MET-minutes/week)	WFIKKN2	0.00142358	(0.00125, 0.00159)	5.82165e-61	6.88705e-05
Physical Activity (MET-minutes/week)	CCDC80	-0.0014162	(-0.00159, -0.00125)	4.65198e-60	6.88705e-05
Physical Activity (MET-minutes/week)	NPPC	-0.00188068	(-0.00211, -0.00165)	1.44629e-59	6.88705e-05
Physical Activity (MET-minutes/week)	CHRDL1	-0.00123553	(-0.00138, -0.00109)	3.85239e-59	6.88705e-05
Physical Activity (MET-minutes/week)	SEMA3F	-0.00107713	(-0.00121, -0.00095)	8.49376e-59	6.88705e-05
Physical Activity (MET-minutes/week)	LGALS1	-0.00140298	(-0.00157, -0.00123)	1.01713e-58	6.88705e-05
Physical Activity (MET-minutes/week)	LGALS9	-0.00131478	(-0.00147, -0.00115)	2.54452e-58	6.88705e-05
Physical Activity (MET-minutes/week)	PRSS8	-0.00160565	(-0.00180, -0.00141)	6.02943e-58	6.88705e-05
Physical Activity (MET-minutes/week)	MZB1	-0.00203411	(-0.00228, -0.00179)	6.88088e-58	6.88705e-05
Physical Activity (MET-minutes/week)	ANGPTL2	-0.00159951	(-0.00180, -0.00140)	3.56908e-57	6.88705e-05
Physical Activity (MET-minutes/week)	LAIR1	-0.00142773	(-0.00160, -0.00125)	5.07312e-57	6.88705e-05
Physical Activity (MET-minutes/week)	PGF	-0.000967024	(-0.00109, -0.00085)	7.0036e-57	6.88705e-05
Physical Activity (MET-minutes/week)	CCL22	-0.00202229	(-0.00227, -0.00177)	1.36866e-56	6.88705e-05
Physical Activity (MET-minutes/week)	CD209	0.00145115	(0.00127, 0.00163)	3.63499e-55	6.88705e-05
Physical Activity (MET-minutes/week)	CRTAC1	0.00113396	(0.00099, 0.00128)	6.67757e-55	6.88705e-05
Physical Activity (MET-minutes/week)	PI3	-0.00205669	(-0.00232, -0.00180)	2.30303e-54	6.88705e-05
Physical Activity (MET-minutes/week)	SIT1	-0.00211377	(-0.00238, -0.00185)	3.28767e-54	6.88705e-05
Physical Activity (MET-minutes/week)	PLTP	0.00136481	(0.00119, 0.00154)	1.00539e-53	6.88705e-05
Physical Activity (MET-minutes/week)	ACP5	-0.00121538	(-0.00137, -0.00106)	3.53351e-53	6.88705e-05
Physical Activity (MET-minutes/week)	TGFA	-0.00173372	(-0.00196, -0.00151)	7.68641e-53	6.88705e-05
Physical Activity (MET-minutes/week)	CRHBP	-0.00103997	(-0.00117, -0.00091)	1.11869e-51	6.88705e-05
Physical Activity (MET-minutes/week)	PAG1	-0.00205727	(-0.00233, -0.00179)	7.31348e-51	6.88705e-05
Physical Activity (MET-minutes/week)	ITGB6	0.00109638	(0.00095, 0.00124)	2.57884e-50	6.88705e-05
Physical Activity (MET-minutes/week)	COMP	0.00122163	(0.00106, 0.00138)	6.58005e-50	6.88705e-05
Physical Activity (MET-minutes/week)	CTSO	-0.00108206	(-0.00123, -0.00094)	4.63938e-48	6.88705e-05
Physical Activity (MET-minutes/week)	ICAM1	-0.00102433	(-0.00116, -0.00089)	1.76771e-47	6.88705e-05
Physical Activity (MET-minutes/week)	KIT	0.00102754	(0.00089, 0.00117)	4.05571e-47	6.88705e-05
Physical Activity (MET-minutes/week)	CLEC4D	-0.00215607	(-0.00245, -0.00186)	6.44106e-47	6.88705e-05
Physical Activity (MET-minutes/week)	CCL20	-0.00305645	(-0.00347, -0.00264)	9.01901e-47	6.88705e-05
Physical Activity (MET-minutes/week)	NTF3	0.0012175	(0.00105, 0.00139)	1.28386e-45	6.88705e-05
Physical Activity (MET-minutes/week)	COLEC12	-0.000930377	(-0.00106, -0.00080)	2.64629e-45	6.88705e-05
Physical Activity (MET-minutes/week)	MET	0.000684972	(0.00059, 0.00078)	2.79477e-45	6.88705e-05
Physical Activity (MET-minutes/week)	CTSZ	-0.00109254	(-0.00124, -0.00094)	2.84583e-45	6.88705e-05
Physical Activity (MET-minutes/week)	GDF15	-0.00137227	(-0.00156, -0.00118)	4.5102e-45	6.88705e-05
Physical Activity (MET-minutes/week)	SULT2A1	-0.0019267	(-0.00220, -0.00166)	1.3267e-44	6.88705e-05
Physical Activity (MET-minutes/week)	CSF1	-0.000933745	(-0.00106, -0.00080)	1.5768e-44	6.88705e-05
Physical Activity (MET-minutes/week)	NPDC1	-0.00106046	(-0.00121, -0.00091)	3.28818e-44	6.88705e-05
Physical Activity (MET-minutes/week)	ITGB2	0.000959033	(0.00082, 0.00109)	4.45088e-44	6.88705e-05
Physical Activity (MET-minutes/week)	TNFRSF11A	-0.00131915	(-0.00150, -0.00113)	4.80294e-44	6.88705e-05
Physical Activity (MET-minutes/week)	PSPN	-0.00327306	(-0.00374, -0.00281)	1.75605e-43	6.88705e-05
Physical Activity (MET-minutes/week)	ENPP5	0.00143763	(0.00123, 0.00164)	4.33189e-43	6.88705e-05
Physical Activity (MET-minutes/week)	ST6GAL1	-0.000971037	(-0.00111, -0.00083)	5.04547e-42	6.88705e-05
Physical Activity (MET-minutes/week)	SCGB3A2	0.00275385	(0.00236, 0.00315)	5.89848e-42	6.88705e-05
Physical Activity (MET-minutes/week)	CXCL14	0.00197947	(0.00169, 0.00227)	1.34275e-41	6.88705e-05
Physical Activity (MET-minutes/week)	CDH2	-0.00118227	(-0.00135, -0.00101)	2.23847e-41	6.88705e-05
Physical Activity (MET-minutes/week)	CSTB	-0.00144248	(-0.00165, -0.00123)	2.39777e-41	6.88705e-05
Physical Activity (MET-minutes/week)	F7	-0.00101209	(-0.00116, -0.00086)	2.49174e-41	6.88705e-05
Physical Activity (MET-minutes/week)	FAP	0.000881331	(0.00075, 0.00101)	2.81203e-41	6.88705e-05
Physical Activity (MET-minutes/week)	CTSD	-0.00134397	(-0.00154, -0.00115)	7.16226e-41	6.88705e-05
Physical Activity (MET-minutes/week)	RNASET2	-0.000855123	(-0.00098, -0.00073)	1.16275e-40	6.88705e-05
Physical Activity (MET-minutes/week)	CD163	-0.00141332	(-0.00162, -0.00121)	1.69375e-40	6.88705e-05
Physical Activity (MET-minutes/week)	COL18A1	-0.000751843	(-0.00086, -0.00064)	2.05603e-40	6.88705e-05
Physical Activity (MET-minutes/week)	IGFBP6	-0.000963107	(-0.00111, -0.00082)	5.90999e-40	6.88705e-05
Physical Activity (MET-minutes/week)	SELE	-0.00167441	(-0.00192, -0.00143)	6.04885e-40	6.88705e-05
Physical Activity (MET-minutes/week)	SIGLEC1	-0.00137701	(-0.00158, -0.00117)	7.32e-40	6.88705e-05
Physical Activity (MET-minutes/week)	IL10RB	-0.000926446	(-0.00106, -0.00079)	1.65806e-39	6.88705e-05
Physical Activity (MET-minutes/week)	LILRB4	-0.00141666	(-0.00163, -0.00120)	5.10061e-39	6.88705e-05
Physical Activity (MET-minutes/week)	CD4	-0.000940656	(-0.00108, -0.00080)	7.0327e-39	6.88705e-05
Physical Activity (MET-minutes/week)	COL6A3	-0.00114413	(-0.00132, -0.00097)	7.7903e-39	6.88705e-05
Physical Activity (MET-minutes/week)	OSM	-0.00230237	(-0.00265, -0.00196)	8.2589e-39	6.88705e-05
Physical Activity (MET-minutes/week)	CEACAM8	-0.00156724	(-0.00180, -0.00133)	2.39098e-38	6.88705e-05
Physical Activity (MET-minutes/week)	CD83	-0.0010602	(-0.00122, -0.00090)	6.91182e-38	6.88705e-05
Physical Activity (MET-minutes/week)	SLC39A5	-0.00168894	(-0.00195, -0.00143)	8.25363e-38	6.88705e-05
Physical Activity (MET-minutes/week)	TNFRSF14	-0.000938991	(-0.00108, -0.00080)	1.69403e-37	6.88705e-05
Physical Activity (MET-minutes/week)	HSD11B1	0.00126965	(0.00107, 0.00146)	2.64927e-37	6.88705e-05
Physical Activity (MET-minutes/week)	PLAUR	-0.000847121	(-0.00098, -0.00072)	4.59492e-37	6.88705e-05
Physical Activity (MET-minutes/week)	AGXT	-0.00237327	(-0.00274, -0.00201)	1.01332e-36	6.88705e-05
Physical Activity (MET-minutes/week)	MMP7	-0.0014689	(-0.00170, -0.00124)	3.44279e-36	6.88705e-05
Physical Activity (MET-minutes/week)	PTN	-0.00149829	(-0.00173, -0.00126)	1.28683e-35	6.88705e-05
Physical Activity (MET-minutes/week)	MVK	-0.00241957	(-0.00280, -0.00204)	1.35127e-35	6.88705e-05
Physical Activity (MET-minutes/week)	FABP1	-0.00288075	(-0.00333, -0.00243)	1.44952e-35	6.88705e-05
Physical Activity (MET-minutes/week)	KYNU	-0.0013981	(-0.00162, -0.00118)	2.97794e-35	6.88705e-05
Physical Activity (MET-minutes/week)	NRCAM	-0.000835831	(-0.00097, -0.00070)	4.20237e-35	6.88705e-05
Physical Activity (MET-minutes/week)	LCN2	-0.00114909	(-0.00133, -0.00097)	1.31705e-34	6.88705e-05
Physical Activity (MET-minutes/week)	TPP1	-0.00134838	(-0.00156, -0.00113)	2.3778e-34	6.88705e-05
Physical Activity (MET-minutes/week)	IGSF8	-0.000897066	(-0.00104, -0.00075)	3.97673e-34	6.88705e-05
Physical Activity (MET-minutes/week)	MFAP5	-0.00126112	(-0.00146, -0.00106)	6.05646e-34	6.88705e-05
Physical Activity (MET-minutes/week)	EGLN1	-0.00168317	(-0.00195, -0.00141)	6.06943e-34	6.88705e-05
Physical Activity (MET-minutes/week)	CXCL10	-0.00196432	(-0.00228, -0.00165)	1.61594e-33	6.88705e-05
Physical Activity (MET-minutes/week)	EGFR	0.000467239	(0.00039, 0.00054)	7.86715e-33	6.88705e-05
Physical Activity (MET-minutes/week)	C2	-0.000672157	(-0.00078, -0.00056)	1.00614e-32	6.88705e-05
Physical Activity (MET-minutes/week)	CKAP4	-0.000781413	(-0.00091, -0.00065)	1.21865e-32	6.88705e-05
Physical Activity (MET-minutes/week)	LSP1	-0.00118613	(-0.00138, -0.00099)	2.09447e-32	6.88705e-05
Physical Activity (MET-minutes/week)	TNFRSF13B	-0.000970219	(-0.00113, -0.00081)	2.54365e-32	6.88705e-05
Physical Activity (MET-minutes/week)	FCAR	-0.00138389	(-0.00161, -0.00115)	2.71458e-32	6.88705e-05
Physical Activity (MET-minutes/week)	RETN	-0.00120104	(-0.00140, -0.00100)	3.81679e-32	6.88705e-05
Physical Activity (MET-minutes/week)	NADK	-0.00160892	(-0.00188, -0.00134)	3.92373e-31	6.88705e-05
Physical Activity (MET-minutes/week)	CCL16	-0.00144766	(-0.00169, -0.00120)	1.1962e-30	6.88705e-05
Physical Activity (MET-minutes/week)	SDC1	-0.00108096	(-0.00127, -0.00090)	2.89658e-30	6.88705e-05
Physical Activity (MET-minutes/week)	PON2	-0.000975208	(-0.00114, -0.00081)	3.01029e-30	6.88705e-05
Physical Activity (MET-minutes/week)	ENG	0.000474695	(0.00039, 0.00056)	3.46118e-30	6.88705e-05
Physical Activity (MET-minutes/week)	MSTN	-0.00142329	(-0.00167, -0.00118)	2.86032e-29	6.88705e-05
Physical Activity (MET-minutes/week)	CD22	-0.0011545	(-0.00136, -0.00095)	3.3987e-29	6.88705e-05
Physical Activity (MET-minutes/week)	LILRA5	-0.000901126	(-0.00106, -0.00074)	6.16954e-29	6.88705e-05
Physical Activity (MET-minutes/week)	TIMP1	-0.000766743	(-0.00090, -0.00063)	1.7242e-28	6.88705e-05
Physical Activity (MET-minutes/week)	ACE2	-0.00138404	(-0.00163, -0.00114)	2.24236e-28	6.88705e-05
Physical Activity (MET-minutes/week)	CSF3	-0.00131225	(-0.00155, -0.00108)	3.62145e-28	6.88705e-05
Physical Activity (MET-minutes/week)	TNFSF13B	-0.000730992	(-0.00086, -0.00060)	8.31051e-28	6.88705e-05
Physical Activity (MET-minutes/week)	ADAMTS16	-0.000839638	(-0.00099, -0.00069)	1.16253e-27	6.88705e-05
Physical Activity (MET-minutes/week)	DDC	0.00128407	(0.00105, 0.00151)	1.17482e-27	6.88705e-05
Physical Activity (MET-minutes/week)	FETUB	-0.0008849	(-0.00104, -0.00073)	1.91066e-27	6.88705e-05
Physical Activity (MET-minutes/week)	CCL3	-0.00140801	(-0.00166, -0.00115)	3.42114e-27	6.88705e-05
Physical Activity (MET-minutes/week)	ANG	-0.000887252	(-0.00105, -0.00073)	5.47969e-27	6.88705e-05
Physical Activity (MET-minutes/week)	IFNLR1	-0.000976276	(-0.00115, -0.00080)	7.53364e-27	6.88705e-05
Physical Activity (MET-minutes/week)	TNF	-0.000975956	(-0.00116, -0.00080)	2.27016e-26	6.88705e-05
Physical Activity (MET-minutes/week)	LRP11	-0.000911044	(-0.00108, -0.00074)	1.31661e-25	6.88705e-05
Physical Activity (MET-minutes/week)	MARCO	-0.000671933	(-0.00080, -0.00055)	1.44002e-25	6.88705e-05
Physical Activity (MET-minutes/week)	IL12B	-0.00138857	(-0.00165, -0.00113)	2.26925e-25	6.88705e-05
Physical Activity (MET-minutes/week)	COL4A1	0.00101934	(0.00083, 0.00121)	3.26882e-25	6.88705e-05
Physical Activity (MET-minutes/week)	NECTIN2	-0.000728587	(-0.00087, -0.00059)	5.0772e-25	6.88705e-05
Physical Activity (MET-minutes/week)	CCL18	-0.00179124	(-0.00213, -0.00145)	1.0937e-24	6.88705e-05
Physical Activity (MET-minutes/week)	RAB6A	0.00116116	(0.00094, 0.00138)	1.39796e-24	6.88705e-05
Physical Activity (MET-minutes/week)	QDPR	-0.00107543	(-0.00128, -0.00087)	3.02953e-24	6.88705e-05
Physical Activity (MET-minutes/week)	PRTN3	-0.00119939	(-0.00143, -0.00097)	6.68284e-24	6.88705e-05
Physical Activity (MET-minutes/week)	REN	-0.00175405	(-0.00210, -0.00141)	1.24993e-23	6.88705e-05
Physical Activity (MET-minutes/week)	CCL21	-0.000984953	(-0.00118, -0.00079)	2.71678e-23	6.88705e-05
Physical Activity (MET-minutes/week)	CXCL16	-0.000565212	(-0.00068, -0.00045)	3.0355e-23	6.88705e-05
Physical Activity (MET-minutes/week)	CTSB	0.00128382	(0.00103, 0.00154)	3.85521e-23	6.88705e-05
Physical Activity (MET-minutes/week)	IL18BP	-0.000729528	(-0.00087, -0.00059)	3.8731e-23	6.88705e-05
Physical Activity (MET-minutes/week)	IL2RA	-0.00097101	(-0.00116, -0.00078)	4.06585e-23	6.88705e-05
Physical Activity (MET-minutes/week)	IL18	-0.00111172	(-0.00133, -0.00089)	6.09524e-23	6.88705e-05
Physical Activity (MET-minutes/week)	IL19	-0.00167559	(-0.00201, -0.00134)	6.67413e-23	6.88705e-05
Physical Activity (MET-minutes/week)	NOTCH3	0.000801269	(0.00064, 0.00096)	1.09913e-22	6.88705e-05
Physical Activity (MET-minutes/week)	GHRL	0.00194571	(0.00156, 0.00234)	1.26344e-22	6.88705e-05
Physical Activity (MET-minutes/week)	SIGLEC10	-0.000803532	(-0.00096, -0.00064)	1.44658e-22	6.88705e-05
Physical Activity (MET-minutes/week)	CCL7	-0.00140097	(-0.00168, -0.00112)	2.46509e-22	6.88705e-05
Physical Activity (MET-minutes/week)	PILRB	-0.00135272	(-0.00163, -0.00108)	2.94029e-22	6.88705e-05
Physical Activity (MET-minutes/week)	FCRL1	-0.00106966	(-0.00129, -0.00085)	3.31568e-22	6.88705e-05
Physical Activity (MET-minutes/week)	IGFBPL1	-0.000794911	(-0.00096, -0.00063)	3.90867e-22	6.88705e-05
Physical Activity (MET-minutes/week)	CCN3	-0.000794179	(-0.00096, -0.00063)	4.9567e-22	6.88705e-05
Physical Activity (MET-minutes/week)	DEFA1_DEFA1B	-0.00124974	(-0.00151, -0.00099)	9.87112e-22	6.88705e-05
Physical Activity (MET-minutes/week)	OSCAR	-0.000784495	(-0.00095, -0.00062)	1.05964e-21	6.88705e-05
Physical Activity (MET-minutes/week)	HMOX1	0.00109964	(0.00087, 0.00133)	1.48615e-21	6.88705e-05
Physical Activity (MET-minutes/week)	TNFRSF10C	-0.0011469	(-0.00138, -0.00091)	1.58347e-21	6.88705e-05
Physical Activity (MET-minutes/week)	FBP1	-0.00171371	(-0.00207, -0.00136)	2.48085e-21	6.88705e-05
Physical Activity (MET-minutes/week)	TGFB1	-0.000876398	(-0.00106, -0.00069)	7.34074e-21	6.88705e-05
Physical Activity (MET-minutes/week)	VEGFA	-0.0013171	(-0.00159, -0.00104)	7.81053e-21	6.88705e-05
Physical Activity (MET-minutes/week)	SIRPB1	-0.00104051	(-0.00126, -0.00082)	1.2273e-20	6.88705e-05
Physical Activity (MET-minutes/week)	CEBPB	-0.000868991	(-0.00105, -0.00069)	1.34176e-20	6.88705e-05
Physical Activity (MET-minutes/week)	ADA2	-0.00094299	(-0.00114, -0.00074)	1.87703e-20	6.88705e-05
Physical Activity (MET-minutes/week)	SOST	-0.000882163	(-0.00107, -0.00070)	2.50441e-20	6.88705e-05
Physical Activity (MET-minutes/week)	GLO1	-0.00131555	(-0.00159, -0.00104)	2.84333e-20	6.88705e-05
Physical Activity (MET-minutes/week)	IL16	-0.000969162	(-0.00118, -0.00076)	3.0434e-20	6.88705e-05
Physical Activity (MET-minutes/week)	CCL14	-0.000889514	(-0.00108, -0.00070)	4.53624e-20	6.88705e-05
Physical Activity (MET-minutes/week)	GPR37	-0.00146737	(-0.00178, -0.00115)	5.04779e-20	6.88705e-05
Physical Activity (MET-minutes/week)	SERPINE1	-0.00150718	(-0.00183, -0.00118)	5.10553e-20	6.88705e-05
Physical Activity (MET-minutes/week)	BTN2A1	-0.000572806	(-0.00070, -0.00045)	7.65833e-20	6.88705e-05
Physical Activity (MET-minutes/week)	AMN	-0.00105812	(-0.00129, -0.00083)	7.91596e-20	6.88705e-05
Physical Activity (MET-minutes/week)	CA4	0.000518438	(0.00041, 0.00063)	8.91175e-20	6.88705e-05
Physical Activity (MET-minutes/week)	CCL27	-0.00132976	(-0.00162, -0.00104)	1.1595e-19	6.88705e-05
Physical Activity (MET-minutes/week)	COL1A1	0.000548337	(0.00043, 0.00067)	1.27794e-19	6.88705e-05
Physical Activity (MET-minutes/week)	RNASE3	-0.00247853	(-0.00302, -0.00194)	2.46197e-19	6.88705e-05
Physical Activity (MET-minutes/week)	CD59	-0.000505027	(-0.00062, -0.00039)	2.62095e-19	6.88705e-05
Physical Activity (MET-minutes/week)	CD93	0.000672123	(0.00053, 0.00082)	2.89327e-19	6.88705e-05
Physical Activity (MET-minutes/week)	EIF4EBP1	-0.00143508	(-0.00175, -0.00112)	2.9856e-19	6.88705e-05
Physical Activity (MET-minutes/week)	SERPINB8	-0.00128878	(-0.00157, -0.00101)	3.63721e-19	6.88705e-05
Physical Activity (MET-minutes/week)	ESM1	0.000754593	(0.00059, 0.00092)	3.70533e-19	6.88705e-05
Physical Activity (MET-minutes/week)	CDH5	0.000645396	(0.00050, 0.00079)	4.40205e-19	6.88705e-05
Physical Activity (MET-minutes/week)	CXADR	-0.00109971	(-0.00134, -0.00086)	4.49581e-19	6.88705e-05
Physical Activity (MET-minutes/week)	ITGB1	0.000464221	(0.00036, 0.00057)	4.92827e-19	6.88705e-05
Physical Activity (MET-minutes/week)	FCN2	-0.000891426	(-0.00109, -0.00070)	5.60664e-19	6.88705e-05
Physical Activity (MET-minutes/week)	PSMG3	-0.00111308	(-0.00136, -0.00087)	1.1433e-18	6.88705e-05
Physical Activity (MET-minutes/week)	NCF2	-0.00185901	(-0.00227, -0.00145)	1.25165e-18	6.88705e-05
Physical Activity (MET-minutes/week)	ANGPTL4	-0.000972918	(-0.00119, -0.00076)	1.25751e-18	6.88705e-05
Physical Activity (MET-minutes/week)	FAS	-0.000696508	(-0.00085, -0.00054)	2.32335e-18	6.88705e-05
Physical Activity (MET-minutes/week)	SOD1	-0.00103899	(-0.00127, -0.00081)	2.44475e-18	6.88705e-05
Physical Activity (MET-minutes/week)	LAMP3	-0.00108543	(-0.00133, -0.00084)	2.74007e-18	6.88705e-05
Physical Activity (MET-minutes/week)	PROK1	-0.00128536	(-0.00157, -0.00100)	2.75496e-18	6.88705e-05
Physical Activity (MET-minutes/week)	LGMN	-0.000757342	(-0.00093, -0.00059)	3.40744e-18	6.88705e-05
Physical Activity (MET-minutes/week)	CD2AP	-0.00137398	(-0.00168, -0.00106)	4.27479e-18	6.88705e-05
Physical Activity (MET-minutes/week)	SPON2	-0.000721317	(-0.00089, -0.00056)	7.62172e-18	6.88705e-05
Physical Activity (MET-minutes/week)	ZBTB17	-0.000880759	(-0.00108, -0.00068)	1.14694e-17	6.88705e-05
Physical Activity (MET-minutes/week)	BTN3A2	-0.000784983	(-0.00097, -0.00060)	1.40804e-17	6.88705e-05
Physical Activity (MET-minutes/week)	HSPG2	-0.000558619	(-0.00069, -0.00043)	1.77535e-17	6.88705e-05
Physical Activity (MET-minutes/week)	VEGFD	0.000755243	(0.00058, 0.00093)	1.77678e-17	6.88705e-05
Physical Activity (MET-minutes/week)	AZU1	-0.00164302	(-0.00202, -0.00126)	1.96646e-17	6.88705e-05
Physical Activity (MET-minutes/week)	PROC	-0.00052767	(-0.00065, -0.00041)	1.99838e-17	6.88705e-05
Physical Activity (MET-minutes/week)	ISM1	-0.000811987	(-0.00100, -0.00062)	3.06715e-17	6.88705e-05
Physical Activity (MET-minutes/week)	CD6	-0.00108489	(-0.00134, -0.00083)	3.78654e-17	6.88705e-05
Physical Activity (MET-minutes/week)	TNFRSF4	-0.00076381	(-0.00094, -0.00059)	5.3716e-17	6.88705e-05
Physical Activity (MET-minutes/week)	NID1	-0.000772563	(-0.00095, -0.00059)	6.18223e-17	6.88705e-05
Physical Activity (MET-minutes/week)	QPCT	-0.000538339	(-0.00066, -0.00041)	6.21516e-17	6.88705e-05
Physical Activity (MET-minutes/week)	LGALS4	-0.00106534	(-0.00132, -0.00082)	6.86781e-17	6.88705e-05
Physical Activity (MET-minutes/week)	S100A11	-0.000961248	(-0.00119, -0.00073)	1.94336e-16	6.88705e-05
Physical Activity (MET-minutes/week)	PLXNB2	-0.000464318	(-0.00058, -0.00035)	2.07571e-16	6.88705e-05
Physical Activity (MET-minutes/week)	MEGF9	-0.000412252	(-0.00051, -0.00031)	2.11082e-16	6.88705e-05
Physical Activity (MET-minutes/week)	MNDA	-0.00204353	(-0.00253, -0.00156)	2.45835e-16	6.88705e-05
Physical Activity (MET-minutes/week)	LBP	-0.0011577	(-0.00144, -0.00088)	3.66575e-16	6.88705e-05
Physical Activity (MET-minutes/week)	PTPRF	-0.000561857	(-0.00070, -0.00043)	6.78545e-16	6.88705e-05
Physical Activity (MET-minutes/week)	BOC	0.000461211	(0.00035, 0.00057)	7.0575e-16	6.88705e-05
Physical Activity (MET-minutes/week)	GZMA	-0.000679049	(-0.00085, -0.00051)	1.16572e-15	6.88705e-05
Physical Activity (MET-minutes/week)	OMD	0.000831075	(0.00063, 0.00104)	1.88927e-15	6.88705e-05
Physical Activity (MET-minutes/week)	CLEC4G	-0.000649318	(-0.00081, -0.00049)	2.48064e-15	6.88705e-05
Physical Activity (MET-minutes/week)	THOP1	-0.000610006	(-0.00076, -0.00046)	4.19819e-15	6.88705e-05
Physical Activity (MET-minutes/week)	IL32	0.000812601	(0.00061, 0.00102)	4.2086e-15	6.88705e-05
Physical Activity (MET-minutes/week)	SPON1	-0.000613042	(-0.00077, -0.00046)	4.30493e-15	6.88705e-05
Physical Activity (MET-minutes/week)	BSG	-0.000384807	(-0.00048, -0.00029)	4.99678e-15	6.88705e-05
Physical Activity (MET-minutes/week)	CCL4	-0.00125904	(-0.00157, -0.00094)	5.52827e-15	6.88705e-05
Physical Activity (MET-minutes/week)	MATN2	-0.000557364	(-0.00070, -0.00042)	8.19343e-15	6.88705e-05
Physical Activity (MET-minutes/week)	IL1RL2	-0.000734131	(-0.00092, -0.00055)	8.26652e-15	6.88705e-05
Physical Activity (MET-minutes/week)	PCSK9	-0.00073881	(-0.00093, -0.00055)	9.39313e-15	6.88705e-05
Physical Activity (MET-minutes/week)	TIMD4	-0.000826202	(-0.00104, -0.00062)	9.49868e-15	6.88705e-05
Physical Activity (MET-minutes/week)	LTBR	-0.000528449	(-0.00066, -0.00039)	9.65505e-15	6.88705e-05
Physical Activity (MET-minutes/week)	DPP4	0.000553537	(0.00041, 0.00069)	1.09253e-14	6.88705e-05
Physical Activity (MET-minutes/week)	FASLG	0.000688127	(0.00051, 0.00086)	1.19725e-14	6.88705e-05
Physical Activity (MET-minutes/week)	EIF4G1	-0.0018749	(-0.00235, -0.00140)	1.34815e-14	6.88705e-05
Physical Activity (MET-minutes/week)	MCAM	0.000615162	(0.00046, 0.00077)	1.4173e-14	6.88705e-05
Physical Activity (MET-minutes/week)	DNPH1	-0.000974759	(-0.00122, -0.00073)	1.82279e-14	6.88705e-05
Physical Activity (MET-minutes/week)	CD79B	-0.000826066	(-0.00104, -0.00061)	2.09529e-14	6.88705e-05
Physical Activity (MET-minutes/week)	IL17RB	0.0010084	(0.00075, 0.00127)	2.10049e-14	6.88705e-05
Physical Activity (MET-minutes/week)	CD48	-0.000550772	(-0.00069, -0.00041)	2.15186e-14	6.88705e-05
Physical Activity (MET-minutes/week)	PARP1	-0.001083	(-0.00136, -0.00080)	2.35569e-14	6.88705e-05
Physical Activity (MET-minutes/week)	OLR1	-0.00112115	(-0.00141, -0.00083)	2.36975e-14	6.88705e-05
Physical Activity (MET-minutes/week)	AGRP	-0.000967119	(-0.00122, -0.00072)	2.90918e-14	6.88705e-05
Physical Activity (MET-minutes/week)	TNFSF11	-0.00112449	(-0.00142, -0.00083)	4.21334e-14	6.88705e-05
Physical Activity (MET-minutes/week)	LHPP	-0.00108676	(-0.00137, -0.00080)	7.47946e-14	6.88705e-05
Physical Activity (MET-minutes/week)	PRDX3	-0.00130534	(-0.00165, -0.00096)	8.51083e-14	6.88705e-05
Physical Activity (MET-minutes/week)	AK1	-0.00116981	(-0.00148, -0.00086)	8.98656e-14	6.88705e-05
Physical Activity (MET-minutes/week)	SORT1	-0.000673519	(-0.00085, -0.00050)	1.00464e-13	6.88705e-05
Physical Activity (MET-minutes/week)	KITLG	0.000670572	(0.00049, 0.00085)	1.05212e-13	6.88705e-05
Physical Activity (MET-minutes/week)	IGFBP7	-0.00054008	(-0.00068, -0.00040)	1.30501e-13	6.88705e-05
Physical Activity (MET-minutes/week)	GH1	0.00323351	(0.00238, 0.00409)	1.43322e-13	6.88705e-05
Physical Activity (MET-minutes/week)	GLRX	-0.00103721	(-0.00131, -0.00076)	1.80796e-13	6.88705e-05
Physical Activity (MET-minutes/week)	APOM	0.000489707	(0.00036, 0.00062)	2.06022e-13	6.88705e-05
Physical Activity (MET-minutes/week)	TREM2	-0.000931991	(-0.00118, -0.00068)	2.15298e-13	6.88705e-05
Physical Activity (MET-minutes/week)	GLOD4	-0.000639144	(-0.00081, -0.00047)	2.27448e-13	6.88705e-05
Physical Activity (MET-minutes/week)	CST7	-0.00166089	(-0.00211, -0.00122)	2.36988e-13	6.88705e-05
Physical Activity (MET-minutes/week)	PSIP1	-0.00117484	(-0.00149, -0.00086)	2.60351e-13	6.88705e-05
Physical Activity (MET-minutes/week)	LILRB1	-0.000484533	(-0.00062, -0.00035)	3.96266e-13	6.88705e-05
Physical Activity (MET-minutes/week)	HEXIM1	-0.00144724	(-0.00184, -0.00106)	4.6119e-13	6.88705e-05
Physical Activity (MET-minutes/week)	B4GALT1	-0.000476595	(-0.00061, -0.00035)	4.97559e-13	6.88705e-05
Physical Activity (MET-minutes/week)	CXCL6	-0.00133929	(-0.00170, -0.00098)	5.23061e-13	6.88705e-05
Physical Activity (MET-minutes/week)	CR2	-0.000808367	(-0.00103, -0.00059)	7.4958e-13	6.88705e-05
Physical Activity (MET-minutes/week)	YTHDF3	-0.00147345	(-0.00188, -0.00107)	9.25903e-13	6.88705e-05
Physical Activity (MET-minutes/week)	ENPP7	-0.00151354	(-0.00193, -0.00110)	1.01435e-12	6.88705e-05
Physical Activity (MET-minutes/week)	CCL5	-0.00174571	(-0.00223, -0.00126)	1.82416e-12	6.88705e-05
Physical Activity (MET-minutes/week)	IL12RB1	-0.000638894	(-0.00082, -0.00046)	1.97776e-12	6.88705e-05
Physical Activity (MET-minutes/week)	TNFSF10	-0.000441384	(-0.00056, -0.00032)	2.03048e-12	6.88705e-05
Physical Activity (MET-minutes/week)	NFATC3	-0.00102737	(-0.00131, -0.00074)	2.19254e-12	6.88705e-05
Physical Activity (MET-minutes/week)	LILRB2	-0.000588585	(-0.00075, -0.00042)	2.58555e-12	6.88705e-05
Physical Activity (MET-minutes/week)	SRPK2	-0.00143897	(-0.00184, -0.00104)	2.80999e-12	6.88705e-05
Physical Activity (MET-minutes/week)	SCARF1	-0.000712192	(-0.00091, -0.00051)	3.18552e-12	6.88705e-05
Physical Activity (MET-minutes/week)	LRRN1	0.000662694	(0.00048, 0.00085)	3.29089e-12	6.88705e-05
Physical Activity (MET-minutes/week)	STK11	-0.001228	(-0.00158, -0.00088)	4.71293e-12	6.88705e-05
Physical Activity (MET-minutes/week)	TFPI	-0.000523349	(-0.00067, -0.00037)	7.02434e-12	6.88705e-05
Physical Activity (MET-minutes/week)	BCR	-0.0015264	(-0.00196, -0.00109)	7.85399e-12	6.88705e-05
Physical Activity (MET-minutes/week)	XG	-0.00054114	(-0.00070, -0.00039)	8.11446e-12	6.88705e-05
Physical Activity (MET-minutes/week)	TYRO3	-0.00047299	(-0.00061, -0.00034)	8.79417e-12	6.88705e-05
Physical Activity (MET-minutes/week)	SELP	-0.000940256	(-0.00121, -0.00067)	9.06197e-12	6.88705e-05
Physical Activity (MET-minutes/week)	DAG1	-0.000788454	(-0.00102, -0.00056)	9.29318e-12	6.88705e-05
Physical Activity (MET-minutes/week)	DNAJA2	-0.0013614	(-0.00175, -0.00097)	1.16362e-11	6.88705e-05
Physical Activity (MET-minutes/week)	CXCL17	-0.000691986	(-0.00089, -0.00049)	1.17959e-11	6.88705e-05
Physical Activity (MET-minutes/week)	CST6	-0.000792793	(-0.00102, -0.00056)	1.23406e-11	6.88705e-05
Physical Activity (MET-minutes/week)	SH2D1A	-0.000949524	(-0.00123, -0.00067)	1.47263e-11	6.88705e-05
Physical Activity (MET-minutes/week)	EFEMP1	-0.000508891	(-0.00066, -0.00036)	2.52814e-11	6.88705e-05
Physical Activity (MET-minutes/week)	STX8	-0.000800629	(-0.00104, -0.00057)	2.5504e-11	6.88705e-05
Physical Activity (MET-minutes/week)	PIK3AP1	-0.0010107	(-0.00131, -0.00071)	2.96752e-11	6.88705e-05
Physical Activity (MET-minutes/week)	PRSS2	-0.000849559	(-0.00110, -0.00060)	3.26236e-11	6.88705e-05
Physical Activity (MET-minutes/week)	CD46	-0.000455213	(-0.00059, -0.00032)	3.67443e-11	6.88705e-05
Physical Activity (MET-minutes/week)	CD40	-0.000799821	(-0.00104, -0.00056)	4.23062e-11	6.88705e-05
Physical Activity (MET-minutes/week)	CNST	-0.00173105	(-0.00225, -0.00121)	4.9557e-11	6.88705e-05
Physical Activity (MET-minutes/week)	VAMP5	-0.000857143	(-0.00111, -0.00060)	5.37796e-11	6.88705e-05
Physical Activity (MET-minutes/week)	HLA_E	-0.000453197	(-0.00059, -0.00032)	7.97751e-11	6.88705e-05
Physical Activity (MET-minutes/week)	PTPRS	-0.000385041	(-0.00050, -0.00027)	8.68787e-11	6.88705e-05
Physical Activity (MET-minutes/week)	CCL13	-0.00108253	(-0.00141, -0.00075)	1.03958e-10	6.88705e-05
Physical Activity (MET-minutes/week)	SCGB1A1	-0.000856662	(-0.00112, -0.00060)	1.10503e-10	6.88705e-05
Physical Activity (MET-minutes/week)	MERTK	-0.000392321	(-0.00051, -0.00027)	1.42752e-10	6.88705e-05
Physical Activity (MET-minutes/week)	NBN	-0.000846582	(-0.00111, -0.00059)	1.97714e-10	6.88705e-05
Physical Activity (MET-minutes/week)	HCLS1	-0.00086229	(-0.00113, -0.00060)	2.11773e-10	6.88705e-05
Physical Activity (MET-minutes/week)	TGFBR3	0.000483385	(0.00033, 0.00063)	2.32567e-10	6.88705e-05
Physical Activity (MET-minutes/week)	METAP1D	-0.00126131	(-0.00165, -0.00087)	2.75537e-10	6.88705e-05
Physical Activity (MET-minutes/week)	SNAP23	-0.00133553	(-0.00175, -0.00092)	2.86489e-10	6.88705e-05
Physical Activity (MET-minutes/week)	AHCY	-0.00104435	(-0.00137, -0.00072)	3.21807e-10	6.88705e-05
Physical Activity (MET-minutes/week)	CCL15	-0.000652182	(-0.00086, -0.00045)	3.26588e-10	6.88705e-05
Physical Activity (MET-minutes/week)	CEP43	-0.00104857	(-0.00138, -0.00072)	5.24775e-10	6.88705e-05
Physical Activity (MET-minutes/week)	CANT1	-0.000305117	(-0.00040, -0.00021)	5.82543e-10	6.88705e-05
Physical Activity (MET-minutes/week)	CTSL	-0.000361577	(-0.00048, -0.00025)	6.43627e-10	6.88705e-05
Physical Activity (MET-minutes/week)	CCL23	-0.000614876	(-0.00081, -0.00042)	7.00191e-10	6.88705e-05
Physical Activity (MET-minutes/week)	BACH1	-0.0011087	(-0.00146, -0.00076)	7.2871e-10	6.88705e-05
Physical Activity (MET-minutes/week)	SHMT1	-0.00129041	(-0.00170, -0.00088)	8.75253e-10	6.88705e-05
Physical Activity (MET-minutes/week)	PRKAR1A	-0.0012434	(-0.00164, -0.00084)	1.01184e-09	6.88705e-05
Physical Activity (MET-minutes/week)	NELL2	-0.000424217	(-0.00056, -0.00029)	1.018e-09	6.88705e-05
Physical Activity (MET-minutes/week)	ART3	0.000506017	(0.00034, 0.00067)	1.07767e-09	6.88705e-05
Physical Activity (MET-minutes/week)	SEMA7A	-0.000400046	(-0.00053, -0.00027)	1.18216e-09	6.88705e-05
Physical Activity (MET-minutes/week)	NTRK2	-0.000375585	(-0.00050, -0.00025)	1.40012e-09	6.88705e-05
Physical Activity (MET-minutes/week)	CCL17	-0.0013402	(-0.00177, -0.00091)	1.52811e-09	6.88705e-05
Physical Activity (MET-minutes/week)	NFASC	-0.000401659	(-0.00053, -0.00027)	1.55018e-09	6.88705e-05
Physical Activity (MET-minutes/week)	PPP1R2	-0.00117551	(-0.00156, -0.00079)	1.59576e-09	6.88705e-05
Physical Activity (MET-minutes/week)	LAT	-0.00111434	(-0.00148, -0.00075)	1.63718e-09	6.88705e-05
Physical Activity (MET-minutes/week)	S100P	-0.00080728	(-0.00107, -0.00054)	1.86402e-09	6.88705e-05
Physical Activity (MET-minutes/week)	LACTB2	-0.000964525	(-0.00128, -0.00065)	1.88478e-09	6.88705e-05
Physical Activity (MET-minutes/week)	UMOD	0.000787662	(0.00053, 0.00104)	1.94405e-09	6.88705e-05
Physical Activity (MET-minutes/week)	LY9	-0.000422654	(-0.00056, -0.00028)	2.66412e-09	6.88705e-05
Physical Activity (MET-minutes/week)	USP8	-0.00139081	(-0.00185, -0.00093)	2.67891e-09	6.88705e-05
Physical Activity (MET-minutes/week)	RABGAP1L	-0.000881456	(-0.00117, -0.00059)	2.98946e-09	6.88705e-05
Physical Activity (MET-minutes/week)	PLXNA4	-0.00117109	(-0.00156, -0.00078)	3.08855e-09	6.88705e-05
Physical Activity (MET-minutes/week)	CHI3L1	-0.0011133	(-0.00148, -0.00074)	4.1258e-09	6.88705e-05
Physical Activity (MET-minutes/week)	TNFRSF13C	-0.000596154	(-0.00080, -0.00040)	4.69012e-09	6.88705e-05
Physical Activity (MET-minutes/week)	TIMP3	-0.00186795	(-0.00249, -0.00124)	4.82771e-09	6.88705e-05
Physical Activity (MET-minutes/week)	CLUL1	0.000642601	(0.00043, 0.00086)	5.83705e-09	6.88705e-05
Physical Activity (MET-minutes/week)	CORO1A	-0.00128753	(-0.00172, -0.00085)	6.52853e-09	6.88705e-05
Physical Activity (MET-minutes/week)	CXCL9	-0.000926784	(-0.00124, -0.00061)	6.99496e-09	6.88705e-05
Physical Activity (MET-minutes/week)	DECR1	-0.00134473	(-0.00180, -0.00089)	7.52797e-09	6.88705e-05
Physical Activity (MET-minutes/week)	VCAM1	-0.00037299	(-0.00050, -0.00025)	9.40993e-09	6.88705e-05
Physical Activity (MET-minutes/week)	SLAMF1	-0.000823134	(-0.00110, -0.00054)	1.00604e-08	6.88705e-05
Physical Activity (MET-minutes/week)	DCN	0.000311528	(0.00020, 0.00042)	1.01295e-08	6.88705e-05
Physical Activity (MET-minutes/week)	PLXNB3	-0.00064311	(-0.00087, -0.00042)	1.98117e-08	6.88705e-05
Physical Activity (MET-minutes/week)	KLRB1	-0.000504996	(-0.00068, -0.00033)	2.14285e-08	6.88705e-05
Physical Activity (MET-minutes/week)	ATP5IF1	-0.00148505	(-0.00201, -0.00096)	2.82106e-08	6.88705e-05
Physical Activity (MET-minutes/week)	GP2	0.00115839	(0.00075, 0.00157)	2.88687e-08	6.88705e-05
Physical Activity (MET-minutes/week)	CNTN1	0.000364783	(0.00024, 0.00049)	3.18164e-08	6.88705e-05
Physical Activity (MET-minutes/week)	PRSS27	-0.000533067	(-0.00072, -0.00034)	3.22917e-08	6.88705e-05
Physical Activity (MET-minutes/week)	IL4R	-0.000480338	(-0.00065, -0.00031)	3.26678e-08	6.88705e-05
Physical Activity (MET-minutes/week)	KLRD1	-0.000624567	(-0.00085, -0.00040)	3.29076e-08	6.88705e-05
Physical Activity (MET-minutes/week)	CA1	-0.000818831	(-0.00111, -0.00053)	3.45965e-08	6.88705e-05
Physical Activity (MET-minutes/week)	DFFA	-0.000904499	(-0.00123, -0.00058)	3.70602e-08	6.88705e-05
Physical Activity (MET-minutes/week)	TYMP	-0.000886695	(-0.00120, -0.00057)	4.14e-08	6.88705e-05
Physical Activity (MET-minutes/week)	SKAP2	-0.00139592	(-0.00190, -0.00090)	4.47985e-08	6.88705e-05
Physical Activity (MET-minutes/week)	CD244	-0.000357901	(-0.00049, -0.00023)	4.59477e-08	6.88705e-05
Physical Activity (MET-minutes/week)	NUDC	-0.000844658	(-0.00115, -0.00054)	4.73662e-08	6.88705e-05
Physical Activity (MET-minutes/week)	PLPBP	-0.000903706	(-0.00123, -0.00058)	4.92571e-08	6.88705e-05
Physical Activity (MET-minutes/week)	MPHOSPH8	-0.00100199	(-0.00136, -0.00064)	5.17261e-08	6.88705e-05
Physical Activity (MET-minutes/week)	CCN2	-0.000756742	(-0.00103, -0.00048)	5.28063e-08	6.88705e-05
Physical Activity (MET-minutes/week)	CD69	-0.00115554	(-0.00157, -0.00074)	5.68856e-08	6.88705e-05
Physical Activity (MET-minutes/week)	TBC1D5	-0.00106454	(-0.00145, -0.00068)	5.71371e-08	6.88705e-05
Physical Activity (MET-minutes/week)	HNRNPK	-0.0010266	(-0.00140, -0.00065)	6.17578e-08	6.88705e-05
Physical Activity (MET-minutes/week)	PLA2G1B	0.000568269	(0.00036, 0.00077)	6.20364e-08	6.88705e-05
Physical Activity (MET-minutes/week)	CRELD2	-0.00068547	(-0.00093, -0.00044)	6.48088e-08	6.88705e-05
Physical Activity (MET-minutes/week)	CASP2	-0.000891587	(-0.00122, -0.00057)	7.79224e-08	6.88705e-05
Physical Activity (MET-minutes/week)	SPINT2	-0.000527501	(-0.00072, -0.00033)	8.13018e-08	6.88705e-05
Physical Activity (MET-minutes/week)	TLR3	-0.000796088	(-0.00109, -0.00050)	1.21727e-07	6.88705e-05
Physical Activity (MET-minutes/week)	GYS1	-0.0011865	(-0.00163, -0.00075)	1.30266e-07	6.88705e-05
Physical Activity (MET-minutes/week)	SNX9	-0.00087976	(-0.00121, -0.00055)	1.46289e-07	6.88705e-05
Physical Activity (MET-minutes/week)	TGFBI	-0.000342002	(-0.00047, -0.00021)	1.80776e-07	6.88705e-05
Physical Activity (MET-minutes/week)	COMT	-0.00105957	(-0.00146, -0.00066)	2.25633e-07	6.88705e-05
Physical Activity (MET-minutes/week)	ARHGEF12	-0.00131459	(-0.00181, -0.00082)	2.31167e-07	6.88705e-05
Physical Activity (MET-minutes/week)	TFF3	-0.000555804	(-0.00077, -0.00034)	2.59446e-07	6.88705e-05
Physical Activity (MET-minutes/week)	CPA1	-0.000745389	(-0.00103, -0.00046)	3.01457e-07	6.88705e-05
Physical Activity (MET-minutes/week)	PPIB	-0.00118027	(-0.00163, -0.00073)	3.21134e-07	6.88705e-05
Physical Activity (MET-minutes/week)	HSPB1	-0.000859211	(-0.00119, -0.00053)	3.31651e-07	6.88705e-05
Physical Activity (MET-minutes/week)	ACAN	0.000350764	(0.00022, 0.00049)	3.50771e-07	6.88705e-05
Physical Activity (MET-minutes/week)	VSIR	-0.000759376	(-0.00105, -0.00047)	3.57121e-07	6.88705e-05
Physical Activity (MET-minutes/week)	NCR1	-0.000452296	(-0.00063, -0.00028)	3.70459e-07	6.88705e-05
Physical Activity (MET-minutes/week)	ITM2A	0.000741442	(0.00046, 0.00103)	3.8498e-07	6.88705e-05
Physical Activity (MET-minutes/week)	CDH17	0.000821083	(0.00050, 0.00114)	4.24664e-07	6.88705e-05
Physical Activity (MET-minutes/week)	ACOX1	-0.000605602	(-0.00084, -0.00037)	4.52242e-07	6.88705e-05
Physical Activity (MET-minutes/week)	DKK3	0.000362068	(0.00022, 0.00050)	4.7814e-07	6.88705e-05
Physical Activity (MET-minutes/week)	KYAT1	-0.000696739	(-0.00097, -0.00042)	5.34949e-07	6.88705e-05
Physical Activity (MET-minutes/week)	TNNI3	0.00102067	(0.00062, 0.00142)	5.41418e-07	6.88705e-05
Physical Activity (MET-minutes/week)	SFTPD	-0.000803015	(-0.00112, -0.00049)	6.25891e-07	6.88705e-05
Physical Activity (MET-minutes/week)	MB	0.000634668	(0.00038, 0.00088)	6.39402e-07	6.88705e-05
Physical Activity (MET-minutes/week)	CNTNAP2	-0.000500911	(-0.00070, -0.00030)	6.41662e-07	6.88705e-05
Physical Activity (MET-minutes/week)	PDGFB	-0.00104122	(-0.00145, -0.00063)	6.47313e-07	6.88705e-05
Physical Activity (MET-minutes/week)	BANK1	-0.00129393	(-0.00180, -0.00078)	6.62986e-07	6.88705e-05
Physical Activity (MET-minutes/week)	PRKAB1	-0.00065996	(-0.00092, -0.00040)	6.97272e-07	6.88705e-05
Physical Activity (MET-minutes/week)	LAP3	-0.000579597	(-0.00081, -0.00035)	8.49191e-07	6.88705e-05
Physical Activity (MET-minutes/week)	TANK	-0.000839351	(-0.00117, -0.00050)	8.85176e-07	6.88705e-05
Physical Activity (MET-minutes/week)	MCFD2	-0.000524395	(-0.00073, -0.00031)	9.30417e-07	6.88705e-05
Physical Activity (MET-minutes/week)	CD58	0.000203186	(0.00012, 0.00029)	1.66772e-06	6.88705e-05
Physical Activity (MET-minutes/week)	CPB1	-0.000676743	(-0.00095, -0.00040)	1.69746e-06	6.88705e-05
Physical Activity (MET-minutes/week)	CD160	-0.00053954	(-0.00076, -0.00032)	1.85445e-06	6.88705e-05
Physical Activity (MET-minutes/week)	AXIN1	-0.00111803	(-0.00158, -0.00066)	1.88264e-06	6.88705e-05
Physical Activity (MET-minutes/week)	REG3A	-0.000708709	(-0.00100, -0.00042)	1.94812e-06	6.88705e-05
Physical Activity (MET-minutes/week)	FCGR3B	-0.000568799	(-0.00080, -0.00033)	1.984e-06	6.88705e-05
Physical Activity (MET-minutes/week)	AMY2B	0.00057724	(0.00034, 0.00082)	2.09327e-06	6.88705e-05
Physical Activity (MET-minutes/week)	PPP1R9B	-0.00110703	(-0.00156, -0.00065)	2.16595e-06	6.88705e-05
Physical Activity (MET-minutes/week)	FADD	-0.000879011	(-0.00124, -0.00051)	2.22485e-06	6.88705e-05
Physical Activity (MET-minutes/week)	LIFR	0.000269158	(0.00016, 0.00038)	2.43191e-06	6.88705e-05
Physical Activity (MET-minutes/week)	SIGLEC7	-0.000323079	(-0.00046, -0.00019)	2.48346e-06	6.88705e-05
Physical Activity (MET-minutes/week)	DOK2	-0.00139987	(-0.00198, -0.00082)	2.63895e-06	6.88705e-05
Physical Activity (MET-minutes/week)	IL1B	-0.000644117	(-0.00091, -0.00037)	2.76762e-06	6.88705e-05
Physical Activity (MET-minutes/week)	CLEC7A	-0.000670473	(-0.00095, -0.00039)	3.04384e-06	6.88705e-05
Physical Activity (MET-minutes/week)	DPP7	-0.000679329	(-0.00096, -0.00039)	3.11763e-06	6.88705e-05
Physical Activity (MET-minutes/week)	C1QTNF1	-0.000480207	(-0.00068, -0.00028)	3.29216e-06	6.88705e-05
Physical Activity (MET-minutes/week)	ENAH	-0.00054475	(-0.00077, -0.00032)	3.36919e-06	6.88705e-05
Physical Activity (MET-minutes/week)	TIE1	-0.000464116	(-0.00066, -0.00027)	3.55739e-06	6.88705e-05
Physical Activity (MET-minutes/week)	F2R	-0.000644462	(-0.00092, -0.00037)	3.57189e-06	6.88705e-05
Physical Activity (MET-minutes/week)	CTSH	-0.000822126	(-0.00117, -0.00047)	3.84003e-06	6.88705e-05
Physical Activity (MET-minutes/week)	PLIN3	-0.000481134	(-0.00069, -0.00028)	4.32804e-06	6.88705e-05
Physical Activity (MET-minutes/week)	PAPPA	-0.000515383	(-0.00074, -0.00030)	4.45324e-06	6.88705e-05
Physical Activity (MET-minutes/week)	APLP1	0.000579014	(0.00033, 0.00083)	4.5072e-06	6.88705e-05
Physical Activity (MET-minutes/week)	VSTM2L	-0.000637669	(-0.00091, -0.00036)	5.22881e-06	6.88705e-05
Physical Activity (MET-minutes/week)	IRAK1	-0.000773982	(-0.00111, -0.00044)	5.58578e-06	6.88705e-05
Physical Activity (MET-minutes/week)	CLTA	-0.000517431	(-0.00074, -0.00029)	6.10561e-06	6.88705e-05
Physical Activity (MET-minutes/week)	FLT3LG	-0.000369369	(-0.00053, -0.00021)	6.75969e-06	6.88705e-05
Physical Activity (MET-minutes/week)	FAM3C	-0.000319429	(-0.00046, -0.00018)	6.97883e-06	6.88705e-05
Physical Activity (MET-minutes/week)	PREB	-0.000316348	(-0.00046, -0.00018)	8.27559e-06	6.88705e-05
Physical Activity (MET-minutes/week)	HPCAL1	-0.000795254	(-0.00115, -0.00045)	8.41527e-06	6.88705e-05
Physical Activity (MET-minutes/week)	CLIP2	-0.00123349	(-0.00178, -0.00069)	8.46505e-06	6.88705e-05
Physical Activity (MET-minutes/week)	AMY2A	0.000525428	(0.00029, 0.00076)	8.92548e-06	6.88705e-05
Physical Activity (MET-minutes/week)	CEACAM21	-0.000915204	(-0.00132, -0.00051)	9.45142e-06	6.88705e-05
Physical Activity (MET-minutes/week)	DBNL	-0.000999976	(-0.00144, -0.00056)	9.62555e-06	6.88705e-05
Physical Activity (MET-minutes/week)	NT_proBNP	0.00108656	(0.00061, 0.00157)	9.69158e-06	6.88705e-05
Physical Activity (MET-minutes/week)	IRAK4	-0.0011149	(-0.00161, -0.00062)	1.06038e-05	6.88705e-05
Physical Activity (MET-minutes/week)	WASF1	-0.00100873	(-0.00146, -0.00056)	1.07427e-05	6.88705e-05
Physical Activity (MET-minutes/week)	ICA1	-0.000853365	(-0.00123, -0.00047)	1.10176e-05	6.88705e-05
Physical Activity (MET-minutes/week)	HYOU1	-0.000235077	(-0.00034, -0.00013)	1.13175e-05	6.88705e-05
Physical Activity (MET-minutes/week)	SUSD1	-0.000513369	(-0.00074, -0.00028)	1.22092e-05	6.88705e-05
Physical Activity (MET-minutes/week)	VASH1	-0.000864497	(-0.00125, -0.00048)	1.27429e-05	6.88705e-05
Physical Activity (MET-minutes/week)	SPRY2	-0.000982383	(-0.00142, -0.00054)	1.31959e-05	6.88705e-05
Physical Activity (MET-minutes/week)	IKBKG	-0.000978662	(-0.00142, -0.00054)	1.32796e-05	6.88705e-05
Physical Activity (MET-minutes/week)	NPPB	0.00138842	(0.00076, 0.00201)	1.36507e-05	6.88705e-05
Physical Activity (MET-minutes/week)	GRAP2	-0.00135073	(-0.00196, -0.00074)	1.48395e-05	6.88705e-05
Physical Activity (MET-minutes/week)	PDLIM7	-0.00134111	(-0.00195, -0.00073)	1.48603e-05	6.88705e-05
Physical Activity (MET-minutes/week)	TIA1	-0.0012757	(-0.00185, -0.00070)	1.48833e-05	6.88705e-05
Physical Activity (MET-minutes/week)	RCOR1	-0.000473996	(-0.00069, -0.00026)	1.6243e-05	6.88705e-05
Physical Activity (MET-minutes/week)	TNFSF13	-0.000276111	(-0.00040, -0.00015)	1.68073e-05	6.88705e-05
Physical Activity (MET-minutes/week)	SMPDL3A	0.000677284	(0.00037, 0.00099)	1.94836e-05	6.88705e-05
Physical Activity (MET-minutes/week)	MANF	-0.00124045	(-0.00181, -0.00067)	2.04345e-05	6.88705e-05
Physical Activity (MET-minutes/week)	NUB1	-0.000871649	(-0.00127, -0.00047)	2.05977e-05	6.88705e-05
Physical Activity (MET-minutes/week)	SPARCL1	0.000282545	(0.00015, 0.00041)	2.11966e-05	6.88705e-05
Physical Activity (MET-minutes/week)	PDGFA	-0.000741292	(-0.00108, -0.00040)	2.22405e-05	6.88705e-05
Physical Activity (MET-minutes/week)	MYO9B	-0.000695641	(-0.00102, -0.00037)	2.23627e-05	6.88705e-05
Physical Activity (MET-minutes/week)	CXCL1	-0.00097072	(-0.00142, -0.00052)	2.29417e-05	6.88705e-05
Physical Activity (MET-minutes/week)	CTF1	-0.00086172	(-0.00126, -0.00046)	2.53622e-05	6.88705e-05
Physical Activity (MET-minutes/week)	PCDH17	-0.000360109	(-0.00053, -0.00019)	2.79947e-05	6.88705e-05
Physical Activity (MET-minutes/week)	ANXA4	-0.000733285	(-0.00108, -0.00039)	2.87799e-05	6.88705e-05
Physical Activity (MET-minutes/week)	CLEC1A	0.000331577	(0.00018, 0.00049)	3.15469e-05	6.88705e-05
Physical Activity (MET-minutes/week)	TNFRSF11B	-0.000291324	(-0.00043, -0.00015)	3.84635e-05	6.88705e-05
Physical Activity (MET-minutes/week)	TRIM21	-0.000768181	(-0.00114, -0.00040)	4.36367e-05	6.88705e-05
Physical Activity (MET-minutes/week)	SAMD9L	-0.000727819	(-0.00108, -0.00038)	4.49661e-05	6.88705e-05
Physical Activity (MET-minutes/week)	CGREF1	-0.000417837	(-0.00062, -0.00022)	4.57597e-05	6.88705e-05
Physical Activity (MET-minutes/week)	MPIG6B	-0.000749803	(-0.00111, -0.00039)	4.93197e-05	6.88705e-05
Physical Activity (MET-minutes/week)	GOPC	-0.000995202	(-0.00148, -0.00051)	5.49756e-05	6.88705e-05
Physical Activity (MET-minutes/week)	CRKL	-0.00104137	(-0.00155, -0.00053)	5.73584e-05	6.88705e-05
Physical Activity (MET-minutes/week)	NFATC1	-0.000959237	(-0.00143, -0.00049)	5.94969e-05	6.88705e-05
Physical Activity (MET-minutes/week)	TCN2	-0.000286085	(-0.00043, -0.00015)	6.68264e-05	6.88705e-05
Physical Activity (MET-minutes/week)	CCL26	-0.000872302	(-0.00130, -0.00044)	7.27149e-05	6.88705e-05
Physical Activity (MET-minutes/week)	DIABLO	-0.00105025	(-0.00157, -0.00053)	8.54721e-05	6.88705e-05
Physical Activity (MET-minutes/week)	CXCL5	-0.00107972	(-0.00162, -0.00054)	9.37785e-05	6.88705e-05
Physical Activity (MET-minutes/week)	BPIFB1	0.0006019	(0.00030, 0.00090)	9.84521e-05	6.88705e-05
Physical Activity (MET-minutes/week)	EPO	-0.000708257	(-0.00107, -0.00035)	0.000105491	6.88705e-05
Physical Activity (MET-minutes/week)	ICAM3	-0.000241661	(-0.00036, -0.00012)	0.000112645	6.88705e-05
Physical Activity (MET-minutes/week)	PTX3	0.000459207	(0.00022, 0.00069)	0.00012605	6.88705e-05
Physical Activity (MET-minutes/week)	LY6D	-0.000349358	(-0.00053, -0.00017)	0.000132423	6.88705e-05
Physical Activity (MET-minutes/week)	GP1BA	-0.000300586	(-0.00046, -0.00015)	0.000142705	6.88705e-05
Physical Activity (MET-minutes/week)	MMP1	-0.00084538	(-0.00128, -0.00041)	0.000143292	6.88705e-05
Physical Activity (MET-minutes/week)	SIRPA	-0.000523627	(-0.00080, -0.00025)	0.000161161	6.88705e-05
Physical Activity (MET-minutes/week)	IL15	-0.000296424	(-0.00045, -0.00014)	0.00019215	6.88705e-05
Physical Activity (MET-minutes/week)	PKLR	-0.000600719	(-0.00092, -0.00028)	0.000202353	6.88705e-05
Physical Activity (MET-minutes/week)	FCGR2A	-0.000543663	(-0.00083, -0.00026)	0.000209038	6.88705e-05
Physical Activity (MET-minutes/week)	ANXA11	-0.000599365	(-0.00092, -0.00028)	0.000215744	6.88705e-05
Physical Activity (MET-minutes/week)	HSPA1A	-0.00064573	(-0.00099, -0.00030)	0.000234378	6.88705e-05
Physical Activity (MET-minutes/week)	GDF2	0.000321371	(0.00015, 0.00049)	0.000237125	6.88705e-05
Physical Activity (MET-minutes/week)	IRAG2	-0.000803684	(-0.00123, -0.00037)	0.000253486	6.88705e-05
Physical Activity (MET-minutes/week)	ROBO1	-0.000214773	(-0.00033, -0.00010)	0.000262505	6.88705e-05
Physical Activity (MET-minutes/week)	NCK2	-0.000936372	(-0.00144, -0.00043)	0.000269802	6.88705e-05
Physical Activity (MET-minutes/week)	ADA	0.000313982	(0.00014, 0.00048)	0.00027433	6.88705e-05
Physical Activity (MET-minutes/week)	CASP3	-0.000775704	(-0.00119, -0.00036)	0.000285127	6.88705e-05
Physical Activity (MET-minutes/week)	FXYD5	-0.000573334	(-0.00088, -0.00026)	0.000298295	6.88705e-05
Physical Activity (MET-minutes/week)	KRT19	-0.000582817	(-0.00090, -0.00027)	0.000299248	6.88705e-05
Physical Activity (MET-minutes/week)	TNC	0.000413971	(0.00019, 0.00064)	0.000332739	6.88705e-05
Physical Activity (MET-minutes/week)	FABP2	0.000681849	(0.00031, 0.00106)	0.000356582	6.88705e-05
Physical Activity (MET-minutes/week)	ENPP2	-0.000232082	(-0.00036, -0.00010)	0.000376552	6.88705e-05
Physical Activity (MET-minutes/week)	CXCL3	-0.000813749	(-0.00126, -0.00036)	0.000396579	6.88705e-05
Physical Activity (MET-minutes/week)	CRIM1	-0.000171728	(-0.00027, -0.00008)	0.000414332	6.88705e-05
Physical Activity (MET-minutes/week)	ENTPD6	-0.000233972	(-0.00036, -0.00010)	0.000451551	6.88705e-05
Physical Activity (MET-minutes/week)	FOXO1	-0.000726481	(-0.00113, -0.00032)	0.000467776	6.88705e-05
Physical Activity (MET-minutes/week)	PRDX5	-0.000575946	(-0.00090, -0.00025)	0.000469871	6.88705e-05
Physical Activity (MET-minutes/week)	ADGRE5	-0.000254447	(-0.00040, -0.00011)	0.000480655	6.88705e-05
Physical Activity (MET-minutes/week)	PADI2	-0.000483002	(-0.00076, -0.00021)	0.000528488	6.88705e-05
Physical Activity (MET-minutes/week)	SERPINA12	-0.000884658	(-0.00139, -0.00038)	0.000555679	6.88705e-05
Physical Activity (MET-minutes/week)	ERBB3	-0.000163191	(-0.00026, -0.00007)	0.000569692	6.88705e-05
Physical Activity (MET-minutes/week)	SLAMF7	-0.000488614	(-0.00077, -0.00021)	0.000591622	6.88705e-05
Physical Activity (MET-minutes/week)	TFRC	-0.000320143	(-0.00050, -0.00014)	0.000591884	6.88705e-05
Physical Activity (MET-minutes/week)	WAS	-0.00056006	(-0.00088, -0.00024)	0.000600504	6.88705e-05
Physical Activity (MET-minutes/week)	SCGN	0.000362754	(0.00015, 0.00057)	0.000626732	6.88705e-05
Physical Activity (MET-minutes/week)	CKMT1A_CKMT1B	0.000557681	(0.00024, 0.00088)	0.000676319	6.88705e-05
Physical Activity (MET-minutes/week)	VASN	-0.000224491	(-0.00035, -0.00009)	0.000705161	6.88705e-05
Physical Activity (MET-minutes/week)	IL1RL1	0.000379339	(0.00016, 0.00060)	0.000770577	6.88705e-05
Physical Activity (MET-minutes/week)	CCL24	-0.000680996	(-0.00108, -0.00028)	0.000774859	6.88705e-05
Physical Activity (MET-minutes/week)	FCRL3	-0.000442566	(-0.00070, -0.00018)	0.00077815	6.88705e-05
Physical Activity (MET-minutes/week)	SMOC2	0.0003132	(0.00013, 0.00050)	0.000827379	6.88705e-05
Physical Activity (MET-minutes/week)	FGF5	0.000268353	(0.00011, 0.00043)	0.000843033	6.88705e-05
Physical Activity (MET-minutes/week)	SELPLG	-0.000210541	(-0.00033, -0.00009)	0.000861917	6.88705e-05
Physical Activity (MET-minutes/week)	THBS4	-0.000379716	(-0.00060, -0.00016)	0.00087085	6.88705e-05
Physical Activity (MET-minutes/week)	FCRL2	-0.000395023	(-0.00063, -0.00016)	0.000877853	6.88705e-05
Physical Activity (MET-minutes/week)	TRAF2	-0.000579489	(-0.00092, -0.00024)	0.000878132	6.88705e-05
Physical Activity (MET-minutes/week)	C1QA	-0.000181713	(-0.00029, -0.00007)	0.000884177	6.88705e-05
Physical Activity (MET-minutes/week)	STK4	-0.000699292	(-0.00111, -0.00029)	0.000915659	6.88705e-05
Physical Activity (MET-minutes/week)	ITGB1BP2	-0.000886459	(-0.00142, -0.00036)	0.00107795	6.88705e-05
Physical Activity (MET-minutes/week)	GALNT3	-0.000334997	(-0.00054, -0.00013)	0.00111358	6.88705e-05
Physical Activity (MET-minutes/week)	CCL11	-0.000298175	(-0.00048, -0.00012)	0.00112407	6.88705e-05
Physical Activity (MET-minutes/week)	ADAM15	0.000239774	(0.00009, 0.00039)	0.00133272	6.88705e-05
Physical Activity (MET-minutes/week)	CLEC4C	-0.000366234	(-0.00059, -0.00014)	0.00136968	6.88705e-05
Physical Activity (MET-minutes/week)	EDIL3	0.000273237	(0.00011, 0.00044)	0.00144578	6.88705e-05
Physical Activity (MET-minutes/week)	TSPAN1	-0.000428984	(-0.00070, -0.00016)	0.00194512	6.88705e-05
Physical Activity (MET-minutes/week)	CA13	-0.000781709	(-0.00128, -0.00029)	0.00203447	6.88705e-05
Physical Activity (MET-minutes/week)	MILR1	-0.000377418	(-0.00062, -0.00014)	0.00219228	6.88705e-05
Physical Activity (MET-minutes/week)	IL5RA	-0.000412468	(-0.00068, -0.00015)	0.00225773	6.88705e-05
Physical Activity (MET-minutes/week)	AXL	-0.000202803	(-0.00033, -0.00007)	0.00227735	6.88705e-05
Physical Activity (MET-minutes/week)	ACTA2	-0.000322958	(-0.00053, -0.00012)	0.00231084	6.88705e-05
Physical Activity (MET-minutes/week)	MGMT	-0.000900552	(-0.00148, -0.00032)	0.00231651	6.88705e-05
Physical Activity (MET-minutes/week)	MEP1B	-0.000864635	(-0.00142, -0.00030)	0.0024815	6.88705e-05
Physical Activity (MET-minutes/week)	EPHB4	-0.000178906	(-0.00030, -0.00006)	0.00256664	6.88705e-05
Physical Activity (MET-minutes/week)	CBLIF	-0.000532709	(-0.00088, -0.00018)	0.0027207	6.88705e-05
Physical Activity (MET-minutes/week)	GMPR	-0.000360428	(-0.00060, -0.00012)	0.00290502	6.88705e-05
Physical Activity (MET-minutes/week)	CTSC	-0.000317621	(-0.00053, -0.00011)	0.00290913	6.88705e-05
Physical Activity (MET-minutes/week)	ICAM5	-0.000324751	(-0.00054, -0.00011)	0.00296814	6.88705e-05
Physical Activity (MET-minutes/week)	CHRDL2	0.000380264	(0.00013, 0.00063)	0.00327984	6.88705e-05
Physical Activity (MET-minutes/week)	CD200R1	-0.000249126	(-0.00042, -0.00008)	0.00329239	6.88705e-05
Physical Activity (MET-minutes/week)	ICAM4	0.000375104	(0.00012, 0.00063)	0.0035399	6.88705e-05
Physical Activity (MET-minutes/week)	AKR1C4	-0.000376949	(-0.00063, -0.00012)	0.00355128	6.88705e-05
Physical Activity (MET-minutes/week)	CLEC5A	-0.00020467	(-0.00034, -0.00007)	0.00386915	6.88705e-05
Physical Activity (MET-minutes/week)	IL17C	-0.000490598	(-0.00082, -0.00016)	0.00393095	6.88705e-05
Physical Activity (MET-minutes/week)	DPP10	-0.000245171	(-0.00041, -0.00008)	0.00399301	6.88705e-05
Physical Activity (MET-minutes/week)	IL6R	-0.000238477	(-0.00040, -0.00008)	0.00407514	6.88705e-05
Physical Activity (MET-minutes/week)	EGF	-0.000721222	(-0.00121, -0.00023)	0.00408574	6.88705e-05
Physical Activity (MET-minutes/week)	VIM	-0.000800839	(-0.00135, -0.00025)	0.00425311	6.88705e-05
Physical Activity (MET-minutes/week)	NRTN	-0.000347228	(-0.00059, -0.00011)	0.00426007	6.88705e-05
Physical Activity (MET-minutes/week)	IL15RA	-0.000240772	(-0.00041, -0.00008)	0.00429419	6.88705e-05
Physical Activity (MET-minutes/week)	HYAL1	-0.000155638	(-0.00026, -0.00005)	0.00456681	6.88705e-05
Physical Activity (MET-minutes/week)	IFNG	-0.000779937	(-0.00132, -0.00024)	0.00476977	6.88705e-05
Physical Activity (MET-minutes/week)	GPNMB	0.000193726	(0.00006, 0.00033)	0.0050544	6.88705e-05
Physical Activity (MET-minutes/week)	LILRB5	-0.000479584	(-0.00082, -0.00014)	0.00513165	6.88705e-05
Physical Activity (MET-minutes/week)	IL7	-0.000436415	(-0.00074, -0.00013)	0.00537181	6.88705e-05
Physical Activity (MET-minutes/week)	EPCAM	0.000653256	(0.00019, 0.00112)	0.00560458	6.88705e-05
Physical Activity (MET-minutes/week)	ACTN4	-0.000213466	(-0.00037, -0.00006)	0.00602244	6.88705e-05
Physical Activity (MET-minutes/week)	IL1A	-0.000372998	(-0.00064, -0.00010)	0.00658307	6.88705e-05
Physical Activity (MET-minutes/week)	SLITRK6	0.00022464	(0.00006, 0.00039)	0.00686344	6.88705e-05
Physical Activity (MET-minutes/week)	PEAR1	0.000147058	(0.00004, 0.00025)	0.00700121	6.88705e-05
Physical Activity (MET-minutes/week)	MAP2K6	-0.000656527	(-0.00113, -0.00018)	0.00708587	6.88705e-05
Physical Activity (MET-minutes/week)	GAS6	-0.000163689	(-0.00028, -0.00004)	0.00754867	6.88705e-05
Physical Activity (MET-minutes/week)	GBP2	-0.000383326	(-0.00067, -0.00010)	0.00794206	6.88705e-05
Physical Activity (MET-minutes/week)	MLN	-0.000572689	(-0.00100, -0.00015)	0.00797123	6.88705e-05
Physical Activity (MET-minutes/week)	PRELP	-0.000148029	(-0.00026, -0.00004)	0.00807964	6.88705e-05
Physical Activity (MET-minutes/week)	IL1R2	-0.000125523	(-0.00022, -0.00003)	0.00828166	6.88705e-05
Physical Activity (MET-minutes/week)	PLA2G4A	-0.00055786	(-0.00098, -0.00014)	0.0089448	6.88705e-05
Physical Activity (MET-minutes/week)	ALDH3A1	-0.00041404	(-0.00072, -0.00010)	0.00897003	6.88705e-05
Physical Activity (MET-minutes/week)	NRP1	0.000170472	(0.00004, 0.00030)	0.00974729	6.88705e-05
Physical Activity (MET-minutes/week)	CLC	-0.00041693	(-0.00074, -0.00010)	0.010729	6.88705e-05
Physical Activity (MET-minutes/week)	FGF2	-0.000418284	(-0.00074, -0.00010)	0.011043	6.88705e-05
Physical Activity (MET-minutes/week)	IL13	-0.000301499	(-0.00053, -0.00007)	0.0112878	6.88705e-05
Physical Activity (MET-minutes/week)	OSMR	-0.000119731	(-0.00021, -0.00002)	0.0136514	6.88705e-05
Physical Activity (MET-minutes/week)	CD84	-0.000184535	(-0.00033, -0.00004)	0.0147199	6.88705e-05
Physical Activity (MET-minutes/week)	DLK1	-0.000331065	(-0.00060, -0.00006)	0.0147671	6.88705e-05
Physical Activity (MET-minutes/week)	TGM2	-0.000449533	(-0.00081, -0.00009)	0.0149333	6.88705e-05
Physical Activity (MET-minutes/week)	CNPY2	-0.000356177	(-0.00064, -0.00007)	0.0154742	6.88705e-05
Physical Activity (MET-minutes/week)	CXCL8	-0.000398108	(-0.00072, -0.00008)	0.0154791	6.88705e-05
Physical Activity (MET-minutes/week)	CA3	-0.00035649	(-0.00065, -0.00007)	0.01606	6.88705e-05
Physical Activity (MET-minutes/week)	ANGPTL1	0.000169222	(0.00003, 0.00031)	0.0163109	6.88705e-05
Physical Activity (MET-minutes/week)	CNDP1	0.000263855	(0.00005, 0.00048)	0.0172105	6.88705e-05
Physical Activity (MET-minutes/week)	MEPE	0.000143095	(0.00003, 0.00026)	0.0174536	6.88705e-05
Physical Activity (MET-minutes/week)	PTPRM	-0.000138873	(-0.00025, -0.00002)	0.0186476	6.88705e-05
Physical Activity (MET-minutes/week)	THPO	-0.000218974	(-0.00040, -0.00004)	0.0191266	6.88705e-05
Physical Activity (MET-minutes/week)	JUN	-0.000286983	(-0.00053, -0.00005)	0.0195124	6.88705e-05
Physical Activity (MET-minutes/week)	IL17A	-0.000237233	(-0.00044, -0.00003)	0.0227274	6.88705e-05
Physical Activity (MET-minutes/week)	ALCAM	-0.000104593	(-0.00020, -0.00001)	0.0253642	6.88705e-05
Physical Activity (MET-minutes/week)	ANPEP	-0.000150591	(-0.00028, -0.00002)	0.0256243	6.88705e-05
Physical Activity (MET-minutes/week)	CDON	-0.000143108	(-0.00027, -0.00002)	0.0274961	6.88705e-05
Physical Activity (MET-minutes/week)	CD40LG	-0.000410047	(-0.00078, -0.00004)	0.0307996	6.88705e-05
Physical Activity (MET-minutes/week)	IL20	-0.00026195	(-0.00050, -0.00002)	0.0309422	6.88705e-05
Physical Activity (MET-minutes/week)	TSLP	-0.000308578	(-0.00059, -0.00002)	0.0344874	6.88705e-05
Physical Activity (MET-minutes/week)	ANGPT1	-0.00043381	(-0.00084, -0.00003)	0.0352301	6.88705e-05
Physical Activity (MET-minutes/week)	SDC4	-0.000237139	(-0.00046, -0.00002)	0.0354709	6.88705e-05
Physical Activity (MET-minutes/week)	PTPN6	-0.000451275	(-0.00088, -0.00003)	0.0375196	6.88705e-05
Physical Activity (MET-minutes/week)	SCRN1	-0.000282883	(-0.00055, -0.00002)	0.0378833	6.88705e-05
Physical Activity (MET-minutes/week)	DGKZ	-0.000177446	(-0.00035, -0.00001)	0.0396257	6.88705e-05
Physical Activity (MET-minutes/week)	CDH6	0.000187281	(0.00001, 0.00037)	0.0420053	6.88705e-05
Physical Activity (MET-minutes/week)	DCTPP1	0.000154746	(0.00001, 0.00030)	0.0425664	6.88705e-05
Physical Activity (MET-minutes/week)	SERPINA11	0.000199844	(0.00001, 0.00039)	0.0441718	6.88705e-05
Physical Activity (MET-minutes/week)	VWF	-0.000356798	(-0.00071, -0.00001)	0.0450896	6.88705e-05
Physical Activity (MET-minutes/week)	TINAGL1	-0.000105528	(-0.00021, -0.00000)	0.0468846	6.88705e-05
Physical Activity (MET-minutes/week)	MAPK9	-0.000208563	(-0.00041, -0.00000)	0.0471711	6.88705e-05
Physical Activity (MET-minutes/week)	IL33	-0.000186319	(-0.00037, -0.00000)	0.0476407	6.88705e-05
Physical Activity (MET-minutes/week)	GZMH	-0.000369831	(-0.00074, -0.00000)	0.0489458	6.88705e-05
Physical Activity (MET-minutes/week)	CD55	0.000122414	(-0.00000, 0.00025)	0.0513015	6.88705e-05
Physical Activity (MET-minutes/week)	PDGFRB	-0.000162704	(-0.00033, 0.00000)	0.0525271	6.88705e-05
Physical Activity (MET-minutes/week)	NCAM1	0.000143214	(-0.00000, 0.00029)	0.0527013	6.88705e-05
Physical Activity (MET-minutes/week)	PDCD6	0.00032773	(-0.00001, 0.00066)	0.0549994	6.88705e-05
Physical Activity (MET-minutes/week)	IL10	-0.00037428	(-0.00076, 0.00001)	0.0581495	6.88705e-05
Physical Activity (MET-minutes/week)	DAPP1	-0.000553542	(-0.00113, 0.00002)	0.0587971	6.88705e-05
Physical Activity (MET-minutes/week)	TRIM5	-0.000390871	(-0.00080, 0.00002)	0.0624791	6.88705e-05
Physical Activity (MET-minutes/week)	IGFBP3	-0.000130822	(-0.00027, 0.00001)	0.0647555	6.88705e-05
Physical Activity (MET-minutes/week)	AMBN	0.000122378	(-0.00001, 0.00025)	0.0662753	6.88705e-05
Physical Activity (MET-minutes/week)	TNFSF12	-0.000126127	(-0.00026, 0.00001)	0.0680522	6.88705e-05
Physical Activity (MET-minutes/week)	ADGRE2	-0.00012188	(-0.00025, 0.00001)	0.0725487	6.88705e-05
Physical Activity (MET-minutes/week)	RAB37	-0.000359599	(-0.00076, 0.00004)	0.0752075	6.88705e-05
Physical Activity (MET-minutes/week)	PM20D1	-0.000792894	(-0.00167, 0.00008)	0.0763324	6.88705e-05
Physical Activity (MET-minutes/week)	FST	-0.000215692	(-0.00045, 0.00002)	0.0764782	6.88705e-05
Physical Activity (MET-minutes/week)	FABP6	0.000236	(-0.00003, 0.00050)	0.0805429	6.88705e-05
Physical Activity (MET-minutes/week)	MICB_MICA	-0.00061648	(-0.00132, 0.00009)	0.0851475	6.88705e-05
Physical Activity (MET-minutes/week)	LTO1	0.000173334	(-0.00002, 0.00037)	0.0860006	6.88705e-05
Physical Activity (MET-minutes/week)	PLA2G2A	0.000232661	(-0.00003, 0.00050)	0.0873522	6.88705e-05
Physical Activity (MET-minutes/week)	TPSAB1	-0.000208148	(-0.00046, 0.00004)	0.102391	6.88705e-05
Physical Activity (MET-minutes/week)	CD200	0.000103817	(-0.00002, 0.00023)	0.104258	6.88705e-05
Physical Activity (MET-minutes/week)	FUCA1	-0.000320282	(-0.00071, 0.00007)	0.1106	6.88705e-05
Physical Activity (MET-minutes/week)	IFNGR1	-7.92867e-05	(-0.00018, 0.00002)	0.111513	6.88705e-05
Physical Activity (MET-minutes/week)	CHEK2	-0.000125981	(-0.00028, 0.00003)	0.117908	6.88705e-05
Physical Activity (MET-minutes/week)	ICAM2	-0.000120193	(-0.00027, 0.00003)	0.119436	6.88705e-05
Physical Activity (MET-minutes/week)	THBD	-0.000106017	(-0.00024, 0.00003)	0.121811	6.88705e-05
Physical Activity (MET-minutes/week)	IL24	-0.000181021	(-0.00041, 0.00005)	0.121908	6.88705e-05
Physical Activity (MET-minutes/week)	EIF5A	-0.000108803	(-0.00025, 0.00003)	0.134691	6.88705e-05
Physical Activity (MET-minutes/week)	SCG3	-0.000122796	(-0.00028, 0.00004)	0.135798	6.88705e-05
Physical Activity (MET-minutes/week)	CRLF1	-9.22023e-05	(-0.00022, 0.00003)	0.145747	6.88705e-05
Physical Activity (MET-minutes/week)	DNAJB8	-0.000201014	(-0.00047, 0.00007)	0.147465	6.88705e-05
Physical Activity (MET-minutes/week)	JCHAIN	-0.000215899	(-0.00051, 0.00008)	0.149001	6.88705e-05
Physical Activity (MET-minutes/week)	CRX	-0.000371212	(-0.00088, 0.00013)	0.150087	6.88705e-05
Physical Activity (MET-minutes/week)	ADAMTS13	-7.85879e-05	(-0.00019, 0.00003)	0.158354	6.88705e-05
Physical Activity (MET-minutes/week)	AGER	0.000138065	(-0.00006, 0.00033)	0.165279	6.88705e-05
Physical Activity (MET-minutes/week)	NCLN	-0.000177864	(-0.00043, 0.00008)	0.168291	6.88705e-05
Physical Activity (MET-minutes/week)	LTBP2	0.000104148	(-0.00005, 0.00025)	0.175294	6.88705e-05
Physical Activity (MET-minutes/week)	ADAM23	0.000115611	(-0.00005, 0.00028)	0.175399	6.88705e-05
Physical Activity (MET-minutes/week)	WNT9A	9.2792e-05	(-0.00004, 0.00023)	0.180124	6.88705e-05
Physical Activity (MET-minutes/week)	FIS1	-0.000249421	(-0.00062, 0.00012)	0.184401	6.88705e-05
Physical Activity (MET-minutes/week)	PTH1R	-0.000120207	(-0.00030, 0.00006)	0.189536	6.88705e-05
Physical Activity (MET-minutes/week)	PAM	-8.97186e-05	(-0.00022, 0.00004)	0.190025	6.88705e-05
Physical Activity (MET-minutes/week)	ITGA6	-0.000164593	(-0.00041, 0.00009)	0.19634	6.88705e-05
Physical Activity (MET-minutes/week)	CD14	-0.000126607	(-0.00032, 0.00007)	0.199562	6.88705e-05
Physical Activity (MET-minutes/week)	LY75	-0.000120659	(-0.00031, 0.00006)	0.200306	6.88705e-05
Physical Activity (MET-minutes/week)	CLSTN2	0.000120551	(-0.00007, 0.00031)	0.203421	6.88705e-05
Physical Activity (MET-minutes/week)	TCL1B	-0.000244574	(-0.00062, 0.00013)	0.203915	6.88705e-05
Physical Activity (MET-minutes/week)	CD276	-0.000108349	(-0.00028, 0.00006)	0.204314	6.88705e-05
Physical Activity (MET-minutes/week)	ARNT	-0.000114784	(-0.00029, 0.00006)	0.204908	6.88705e-05
Physical Activity (MET-minutes/week)	CRHR1	-0.000187459	(-0.00048, 0.00010)	0.207645	6.88705e-05
Physical Activity (MET-minutes/week)	CHIT1	0.000467262	(-0.00026, 0.00119)	0.207977	6.88705e-05
Physical Activity (MET-minutes/week)	ESAM	-9.34601e-05	(-0.00024, 0.00006)	0.219404	6.88705e-05
Physical Activity (MET-minutes/week)	FKBP1B	-0.000330179	(-0.00086, 0.00020)	0.223777	6.88705e-05
Physical Activity (MET-minutes/week)	ARTN	-0.000131532	(-0.00034, 0.00008)	0.224205	6.88705e-05
Physical Activity (MET-minutes/week)	NT5C3A	-0.000258204	(-0.00067, 0.00016)	0.224425	6.88705e-05
Physical Activity (MET-minutes/week)	IL5	0.000411	(-0.00026, 0.00109)	0.232629	6.88705e-05
Physical Activity (MET-minutes/week)	TNFAIP8	-0.000105886	(-0.00028, 0.00007)	0.233794	6.88705e-05
Physical Activity (MET-minutes/week)	CDH1	-0.000110455	(-0.00030, 0.00008)	0.249258	6.88705e-05
Physical Activity (MET-minutes/week)	CELA3A	0.000158719	(-0.00011, 0.00043)	0.25281	6.88705e-05
Physical Activity (MET-minutes/week)	IL17D	-9.27657e-05	(-0.00025, 0.00007)	0.25397	6.88705e-05
Physical Activity (MET-minutes/week)	FABP9	-0.000154254	(-0.00042, 0.00011)	0.254178	6.88705e-05
Physical Activity (MET-minutes/week)	BAG6	-0.000101676	(-0.00028, 0.00007)	0.25552	6.88705e-05
Physical Activity (MET-minutes/week)	CHL1	8.42765e-05	(-0.00006, 0.00023)	0.259717	6.88705e-05
Physical Activity (MET-minutes/week)	IL20RA	-0.000122307	(-0.00034, 0.00009)	0.262339	6.88705e-05
Physical Activity (MET-minutes/week)	IL6ST	-4.69722e-05	(-0.00013, 0.00004)	0.265108	6.88705e-05
Physical Activity (MET-minutes/week)	SERPINB5	-0.000129832	(-0.00036, 0.00010)	0.269062	6.88705e-05
Physical Activity (MET-minutes/week)	DUOX2	-0.000192403	(-0.00053, 0.00015)	0.270756	6.88705e-05
Physical Activity (MET-minutes/week)	LAMA4	-8.85647e-05	(-0.00025, 0.00007)	0.274352	6.88705e-05
Physical Activity (MET-minutes/week)	IL10RA	-0.000155865	(-0.00044, 0.00012)	0.275725	6.88705e-05
Physical Activity (MET-minutes/week)	IL3RA	8.28922e-05	(-0.00007, 0.00023)	0.279034	6.88705e-05
Physical Activity (MET-minutes/week)	HEBP1	-0.000136768	(-0.00039, 0.00012)	0.294094	6.88705e-05
Physical Activity (MET-minutes/week)	FGF19	-0.000184265	(-0.00055, 0.00018)	0.326225	6.88705e-05
Physical Activity (MET-minutes/week)	PNPT1	-0.000276067	(-0.00084, 0.00029)	0.340074	6.88705e-05
Physical Activity (MET-minutes/week)	MFAP3	-0.000107866	(-0.00034, 0.00012)	0.359873	6.88705e-05
Physical Activity (MET-minutes/week)	COL9A1	9.96721e-05	(-0.00012, 0.00032)	0.376541	6.88705e-05
Physical Activity (MET-minutes/week)	CXCL12	8.57083e-05	(-0.00010, 0.00028)	0.377275	6.88705e-05
Physical Activity (MET-minutes/week)	EDAR	-0.000192897	(-0.00063, 0.00024)	0.385921	6.88705e-05
Physical Activity (MET-minutes/week)	GAL	0.00012383	(-0.00019, 0.00043)	0.433516	6.88705e-05
Physical Activity (MET-minutes/week)	TSHB	-0.000145221	(-0.00051, 0.00022)	0.435568	6.88705e-05
Physical Activity (MET-minutes/week)	MSMB	-0.000123499	(-0.00045, 0.00021)	0.463189	6.88705e-05
Physical Activity (MET-minutes/week)	LGALS3	-5.30727e-05	(-0.00020, 0.00009)	0.467407	6.88705e-05
Physical Activity (MET-minutes/week)	REG1A	8.07943e-05	(-0.00015, 0.00031)	0.490597	6.88705e-05
Physical Activity (MET-minutes/week)	SPINK4	0.000104774	(-0.00020, 0.00041)	0.496634	6.88705e-05
Physical Activity (MET-minutes/week)	TP53INP1	5.18052e-05	(-0.00010, 0.00020)	0.498545	6.88705e-05
Physical Activity (MET-minutes/week)	IL4	-0.000145985	(-0.00057, 0.00028)	0.504582	6.88705e-05
Physical Activity (MET-minutes/week)	AOC1	-8.06211e-05	(-0.00035, 0.00019)	0.55494	6.88705e-05
Physical Activity (MET-minutes/week)	IL17F	-0.000108148	(-0.00047, 0.00026)	0.560971	6.88705e-05
Physical Activity (MET-minutes/week)	IDS	1.20206e-05	(-0.00003, 0.00005)	0.570359	6.88705e-05
Physical Activity (MET-minutes/week)	REG4	6.4995e-05	(-0.00016, 0.00029)	0.573872	6.88705e-05
Physical Activity (MET-minutes/week)	CTRC	8.38228e-05	(-0.00022, 0.00038)	0.584651	6.88705e-05
Physical Activity (MET-minutes/week)	CCL25	6.36311e-05	(-0.00017, 0.00030)	0.592686	6.88705e-05
Physical Activity (MET-minutes/week)	SPP1	-5.56975e-05	(-0.00027, 0.00016)	0.615389	6.88705e-05
Physical Activity (MET-minutes/week)	TPT1	-7.4654e-05	(-0.00039, 0.00024)	0.640916	6.88705e-05
Physical Activity (MET-minutes/week)	GRK5	-5.75691e-05	(-0.00030, 0.00019)	0.644531	6.88705e-05
Physical Activity (MET-minutes/week)	NME3	-2.50567e-05	(-0.00014, 0.00009)	0.6599	6.88705e-05
Physical Activity (MET-minutes/week)	RGS8	6.86454e-05	(-0.00024, 0.00038)	0.66588	6.88705e-05
Physical Activity (MET-minutes/week)	IL22RA1	4.10601e-05	(-0.00016, 0.00025)	0.693944	6.88705e-05
Physical Activity (MET-minutes/week)	ANGPTL3	3.24294e-05	(-0.00013, 0.00020)	0.700602	6.88705e-05
Physical Activity (MET-minutes/week)	PCDH1	-1.78369e-05	(-0.00012, 0.00008)	0.726476	6.88705e-05
Physical Activity (MET-minutes/week)	CCL28	4.60085e-05	(-0.00023, 0.00032)	0.745289	6.88705e-05
Physical Activity (MET-minutes/week)	AOC3	-2.29864e-05	(-0.00016, 0.00012)	0.748623	6.88705e-05
Physical Activity (MET-minutes/week)	PCOLCE	-4.7707e-05	(-0.00038, 0.00029)	0.779571	6.88705e-05
Physical Activity (MET-minutes/week)	CD70	-2.91379e-05	(-0.00023, 0.00018)	0.779854	6.88705e-05
Physical Activity (MET-minutes/week)	ENTPD5	1.44063e-05	(-0.00009, 0.00012)	0.77995	6.88705e-05
Physical Activity (MET-minutes/week)	IL2RB	-2.36999e-05	(-0.00020, 0.00016)	0.795246	6.88705e-05
Physical Activity (MET-minutes/week)	FCRL6	-4.24426e-05	(-0.00037, 0.00028)	0.797282	6.88705e-05
Physical Activity (MET-minutes/week)	CDSN	2.41973e-05	(-0.00018, 0.00023)	0.816031	6.88705e-05
Physical Activity (MET-minutes/week)	MTPN	1.81307e-05	(-0.00014, 0.00017)	0.818834	6.88705e-05
Physical Activity (MET-minutes/week)	NOTCH1	8.66087e-06	(-0.00007, 0.00008)	0.819483	6.88705e-05
Physical Activity (MET-minutes/week)	CEP164	-3.41294e-05	(-0.00033, 0.00027)	0.823875	6.88705e-05
Physical Activity (MET-minutes/week)	MMP10	-2.64868e-05	(-0.00031, 0.00025)	0.852854	6.88705e-05
Physical Activity (MET-minutes/week)	ITIH3	-1.53477e-05	(-0.00019, 0.00016)	0.86636	6.88705e-05
Physical Activity (MET-minutes/week)	PDGFRA	-1.07368e-05	(-0.00014, 0.00012)	0.875035	6.88705e-05
Physical Activity (MET-minutes/week)	ROR1	-1.12961e-05	(-0.00016, 0.00014)	0.882201	6.88705e-05
Physical Activity (MET-minutes/week)	BLMH	-9.7222e-06	(-0.00016, 0.00014)	0.899713	6.88705e-05
Physical Activity (MET-minutes/week)	TFF2	-1.5944e-05	(-0.00028, 0.00025)	0.906705	6.88705e-05
Physical Activity (MET-minutes/week)	NPTXR	-9.51364e-06	(-0.00017, 0.00016)	0.909896	6.88705e-05
Physical Activity (MET-minutes/week)	HK2	-5.40917e-06	(-0.00014, 0.00013)	0.935337	6.88705e-05
Physical Activity (MET-minutes/week)	HLA_DRA	-6.98582e-06	(-0.00018, 0.00016)	0.936311	6.88705e-05
Physical Activity (MET-minutes/week)	REG1B	1.05086e-05	(-0.00025, 0.00028)	0.93801	6.88705e-05
Physical Activity (MET-minutes/week)	PNLIPRP2	-5.48016e-05	(-0.00146, 0.00135)	0.939105	6.88705e-05
Physical Activity (MET-minutes/week)	IL2	5.70486e-06	(-0.00014, 0.00015)	0.939895	6.88705e-05
Physical Activity (MET-minutes/week)	PRKCQ	-3.5536e-06	(-0.00021, 0.00020)	0.973188	6.88705e-05
Physical Activity (MET-minutes/week)	IL11	-6.86389e-07	(-0.00030, 0.00030)	0.996424	6.88705e-05

## Sheet: Ethnicity_726 proteins
Term	Protein	Beta coefficient	95% CI	Nominal P_value	Bonferroni corrected threshold
Ethnicity (SA)	IL5RA	0.545504	(0.49212, 0.59888)	7.06905e-89	6.88705e-05
Ethnicity (SA)	GZMH	0.675063	(0.60037, 0.74976)	5.52096e-70	6.88705e-05
Ethnicity (SA)	CCL28	0.464584	(0.40865, 0.52052)	1.98073e-59	6.88705e-05
Ethnicity (SA)	TFRC	0.299055	(0.26212, 0.33599)	1.44917e-56	6.88705e-05
Ethnicity (SA)	SFTPD	-0.47764	(-0.54161, -0.41367)	2.13353e-48	6.88705e-05
Ethnicity (SA)	MZB1	0.372026	(0.32184, 0.42222)	1.01047e-47	6.88705e-05
Ethnicity (SA)	CCL15	0.303826	(0.26260, 0.34505)	3.41179e-47	6.88705e-05
Ethnicity (SA)	FCRL6	0.475569	(0.41026, 0.54088)	4.06712e-46	6.88705e-05
Ethnicity (SA)	GHRL	-0.573139	(-0.65201, -0.49426)	6.21897e-46	6.88705e-05
Ethnicity (SA)	CXCL14	-0.417734	(-0.47600, -0.35947)	9.19323e-45	6.88705e-05
Ethnicity (SA)	AMY2A	0.333605	(0.28646, 0.38075)	1.19359e-43	6.88705e-05
Ethnicity (SA)	IL17RB	-0.366329	(-0.41835, -0.31431)	3.02705e-43	6.88705e-05
Ethnicity (SA)	SERPINA12	0.710895	(0.60961, 0.81218)	5.59141e-43	6.88705e-05
Ethnicity (SA)	SPARCL1	0.183669	(0.15730, 0.21003)	2.29301e-42	6.88705e-05
Ethnicity (SA)	WFIKKN2	0.236424	(0.20228, 0.27057)	7.06162e-42	6.88705e-05
Ethnicity (SA)	FUCA1	0.54738	(0.46772, 0.62704)	2.89421e-41	6.88705e-05
Ethnicity (SA)	CHIT1	-1.00207	(-1.14903, -0.85511)	1.14813e-40	6.88705e-05
Ethnicity (SA)	LY75	-0.248624	(-0.28586, -0.21138)	4.64136e-39	6.88705e-05
Ethnicity (SA)	VEGFD	-0.234739	(-0.26990, -0.19957)	4.74836e-39	6.88705e-05
Ethnicity (SA)	GGH	0.225343	(0.19119, 0.25950)	3.49355e-38	6.88705e-05
Ethnicity (SA)	AMY2B	0.310909	(0.26263, 0.35919)	1.85556e-36	6.88705e-05
Ethnicity (SA)	IL18R1	0.210939	(0.17812, 0.24376)	2.46581e-36	6.88705e-05
Ethnicity (SA)	RETN	-0.260297	(-0.30086, -0.21973)	3.1998e-36	6.88705e-05
Ethnicity (SA)	IL18	0.277414	(0.23247, 0.32236)	1.2266e-33	6.88705e-05
Ethnicity (SA)	CD163	0.248491	(0.20649, 0.29050)	4.8197e-31	6.88705e-05
Ethnicity (SA)	DNER	0.144164	(0.11936, 0.16897)	5.0023e-30	6.88705e-05
Ethnicity (SA)	GLO1	0.329449	(0.27276, 0.38614)	5.10739e-30	6.88705e-05
Ethnicity (SA)	BOC	0.131112	(0.10839, 0.15383)	1.28239e-29	6.88705e-05
Ethnicity (SA)	TCN2	0.162591	(0.13409, 0.19110)	5.58093e-29	6.88705e-05
Ethnicity (SA)	SLAMF7	0.309509	(0.25329, 0.36572)	4.05658e-27	6.88705e-05
Ethnicity (SA)	SOST	0.207636	(0.16976, 0.24551)	6.67516e-27	6.88705e-05
Ethnicity (SA)	TNFRSF11A	0.205154	(0.16761, 0.24270)	9.87133e-27	6.88705e-05
Ethnicity (SA)	CTRC	0.330218	(0.26960, 0.39083)	1.39092e-26	6.88705e-05
Ethnicity (SA)	TNFRSF13B	0.174235	(0.14183, 0.20664)	6.18239e-26	6.88705e-05
Ethnicity (SA)	PON3	-0.149364	(-0.17728, -0.12145)	1.05466e-25	6.88705e-05
Ethnicity (SA)	FABP1	0.491091	(0.39920, 0.58298)	1.19687e-25	6.88705e-05
Ethnicity (SA)	COL4A1	-0.2062	(-0.24519, -0.16721)	3.76023e-25	6.88705e-05
Ethnicity (SA)	COL9A1	-0.234472	(-0.27902, -0.18992)	6.38338e-25	6.88705e-05
Ethnicity (SA)	CRHBP	0.143269	(0.11598, 0.17056)	8.30052e-25	6.88705e-05
Ethnicity (SA)	CCL11	0.190467	(0.15417, 0.22677)	8.83704e-25	6.88705e-05
Ethnicity (SA)	ESM1	-0.175147	(-0.20865, -0.14164)	1.30712e-24	6.88705e-05
Ethnicity (SA)	CDON	0.13407	(0.10839, 0.15975)	1.52526e-24	6.88705e-05
Ethnicity (SA)	CDH17	0.33291	(0.26847, 0.39735)	4.51084e-24	6.88705e-05
Ethnicity (SA)	UMOD	-0.267255	(-0.31935, -0.21516)	9.22105e-24	6.88705e-05
Ethnicity (SA)	APOM	-0.133914	(-0.16032, -0.10751)	2.92804e-23	6.88705e-05
Ethnicity (SA)	CD79B	0.217228	(0.17439, 0.26007)	2.99865e-23	6.88705e-05
Ethnicity (SA)	MFAP5	0.208334	(0.16710, 0.24957)	4.25559e-23	6.88705e-05
Ethnicity (SA)	CCL7	0.282132	(0.22519, 0.33907)	2.81772e-22	6.88705e-05
Ethnicity (SA)	NPPC	0.225881	(0.18027, 0.27149)	2.93989e-22	6.88705e-05
Ethnicity (SA)	CLEC4D	-0.28994	(-0.34912, -0.23076)	8.14991e-22	6.88705e-05
Ethnicity (SA)	CRELD2	0.24521	(0.19506, 0.29536)	9.79742e-22	6.88705e-05
Ethnicity (SA)	ADAMTS13	-0.107734	(-0.12987, -0.08559)	1.53226e-21	6.88705e-05
Ethnicity (SA)	HGF	0.172611	(0.13706, 0.20817)	1.89183e-21	6.88705e-05
Ethnicity (SA)	FABP9	0.259046	(0.20557, 0.31252)	2.28954e-21	6.88705e-05
Ethnicity (SA)	CD200R1	0.162206	(0.12872, 0.19569)	2.32256e-21	6.88705e-05
Ethnicity (SA)	ENTPD5	-0.0988328	(-0.11934, -0.07833)	3.66508e-21	6.88705e-05
Ethnicity (SA)	REG3A	0.280665	(0.22148, 0.33985)	1.5249e-20	6.88705e-05
Ethnicity (SA)	PTPRM	0.108747	(0.08543, 0.13206)	6.32953e-20	6.88705e-05
Ethnicity (SA)	COLEC12	0.120703	(0.09456, 0.14685)	1.49532e-19	6.88705e-05
Ethnicity (SA)	PRTN3	-0.217268	(-0.26447, -0.17006)	1.92363e-19	6.88705e-05
Ethnicity (SA)	ISM1	0.173964	(0.13597, 0.21196)	2.95832e-19	6.88705e-05
Ethnicity (SA)	LGALS4	0.231761	(0.18108, 0.28244)	3.27743e-19	6.88705e-05
Ethnicity (SA)	C1QA	-0.098747	(-0.12039, -0.07711)	3.88631e-19	6.88705e-05
Ethnicity (SA)	IL32	0.186624	(0.14571, 0.22753)	3.98897e-19	6.88705e-05
Ethnicity (SA)	LY6D	0.164339	(0.12801, 0.20067)	7.82953e-19	6.88705e-05
Ethnicity (SA)	EFEMP1	0.135671	(0.10548, 0.16586)	1.30766e-18	6.88705e-05
Ethnicity (SA)	PTX3	-0.208988	(-0.25633, -0.16165)	5.16384e-18	6.88705e-05
Ethnicity (SA)	RARRES2	0.210312	(0.16192, 0.25870)	1.65653e-17	6.88705e-05
Ethnicity (SA)	FASLG	-0.153623	(-0.18898, -0.11827)	1.69849e-17	6.88705e-05
Ethnicity (SA)	GZMA	0.145888	(0.11227, 0.17951)	1.86193e-17	6.88705e-05
Ethnicity (SA)	SIGLEC1	0.178934	(0.13769, 0.22018)	1.88671e-17	6.88705e-05
Ethnicity (SA)	HEXIM1	0.342648	(0.26362, 0.42168)	1.98595e-17	6.88705e-05
Ethnicity (SA)	CTSB	-0.223007	(-0.27447, -0.17154)	2.06406e-17	6.88705e-05
Ethnicity (SA)	CDSN	0.175381	(0.13414, 0.21662)	7.94697e-17	6.88705e-05
Ethnicity (SA)	CXCL16	0.0959807	(0.07340, 0.11856)	8.15506e-17	6.88705e-05
Ethnicity (SA)	LEP	0.386992	(0.29556, 0.47842)	1.10512e-16	6.88705e-05
Ethnicity (SA)	GUSB	0.257846	(0.19660, 0.31909)	1.60554e-16	6.88705e-05
Ethnicity (SA)	CD6	0.21364	(0.16256, 0.26472)	2.50928e-16	6.88705e-05
Ethnicity (SA)	NRP1	-0.109359	(-0.13552, -0.08319)	2.62637e-16	6.88705e-05
Ethnicity (SA)	FCGR3B	-0.197764	(-0.24517, -0.15036)	2.97346e-16	6.88705e-05
Ethnicity (SA)	DPP10	0.140067	(0.10641, 0.17373)	3.55932e-16	6.88705e-05
Ethnicity (SA)	PLXNB3	0.188259	(0.14283, 0.23369)	4.68399e-16	6.88705e-05
Ethnicity (SA)	PTGDS	0.118053	(0.08954, 0.14656)	4.92245e-16	6.88705e-05
Ethnicity (SA)	ADGRE5	-0.119768	(-0.14870, -0.09083)	5.04262e-16	6.88705e-05
Ethnicity (SA)	FETUB	0.13265	(0.10037, 0.16493)	8.12246e-16	6.88705e-05
Ethnicity (SA)	NCR1	-0.1436	(-0.17878, -0.10842)	1.27591e-15	6.88705e-05
Ethnicity (SA)	LCN2	-0.151437	(-0.18856, -0.11432)	1.31745e-15	6.88705e-05
Ethnicity (SA)	SH2D1A	0.225959	(0.17037, 0.28154)	1.65096e-15	6.88705e-05
Ethnicity (SA)	DECR1	0.37318	(0.28122, 0.46514)	1.85224e-15	6.88705e-05
Ethnicity (SA)	MARCO	0.1029	(0.07739, 0.12841)	2.69932e-15	6.88705e-05
Ethnicity (SA)	IL12RB1	0.143152	(0.10701, 0.17929)	8.3894e-15	6.88705e-05
Ethnicity (SA)	FCRL3	-0.20733	(-0.25975, -0.15491)	9.26168e-15	6.88705e-05
Ethnicity (SA)	DPP4	0.111784	(0.08343, 0.14014)	1.11805e-14	6.88705e-05
Ethnicity (SA)	CRTAC1	0.113486	(0.08464, 0.14233)	1.26045e-14	6.88705e-05
Ethnicity (SA)	NADK	0.215996	(0.16099, 0.27100)	1.42326e-14	6.88705e-05
Ethnicity (SA)	SCG3	0.127855	(0.09528, 0.16043)	1.45319e-14	6.88705e-05
Ethnicity (SA)	PLAT	0.199278	(0.14776, 0.25080)	3.47595e-14	6.88705e-05
Ethnicity (SA)	CCL20	0.32526	(0.24095, 0.40958)	4.06762e-14	6.88705e-05
Ethnicity (SA)	IGFBP2	-0.251606	(-0.31684, -0.18637)	4.10184e-14	6.88705e-05
Ethnicity (SA)	SCGB3A2	-0.307575	(-0.38775, -0.22740)	5.59947e-14	6.88705e-05
Ethnicity (SA)	QDPR	0.161195	(0.11917, 0.20322)	5.62515e-14	6.88705e-05
Ethnicity (SA)	IGFBP3	-0.107236	(-0.13531, -0.07916)	7.17867e-14	6.88705e-05
Ethnicity (SA)	IGFBP1	-0.479098	(-0.60510, -0.35310)	9.29462e-14	6.88705e-05
Ethnicity (SA)	PCSK9	0.143935	(0.10605, 0.18182)	9.78005e-14	6.88705e-05
Ethnicity (SA)	CSF1	0.100241	(0.07385, 0.12663)	9.93248e-14	6.88705e-05
Ethnicity (SA)	LGMN	0.130446	(0.09597, 0.16493)	1.23512e-13	6.88705e-05
Ethnicity (SA)	AXL	0.0996502	(0.07331, 0.12599)	1.23687e-13	6.88705e-05
Ethnicity (SA)	HSD11B1	-0.148504	(-0.18779, -0.10922)	1.29722e-13	6.88705e-05
Ethnicity (SA)	CD40	0.179958	(0.13201, 0.22791)	1.92551e-13	6.88705e-05
Ethnicity (SA)	PLA2G1B	0.15648	(0.11478, 0.19818)	1.95117e-13	6.88705e-05
Ethnicity (SA)	IL6R	-0.122703	(-0.15546, -0.08994)	2.15619e-13	6.88705e-05
Ethnicity (SA)	ANGPTL2	-0.148598	(-0.18829, -0.10891)	2.19973e-13	6.88705e-05
Ethnicity (SA)	PSMG3	0.185959	(0.13610, 0.23582)	2.71489e-13	6.88705e-05
Ethnicity (SA)	IFNLR1	0.133582	(0.09763, 0.16953)	3.31147e-13	6.88705e-05
Ethnicity (SA)	HCLS1	0.199977	(0.14615, 0.25380)	3.33163e-13	6.88705e-05
Ethnicity (SA)	CLEC5A	-0.104278	(-0.13239, -0.07617)	3.60679e-13	6.88705e-05
Ethnicity (SA)	NELL2	0.101869	(0.07436, 0.12938)	4.00849e-13	6.88705e-05
Ethnicity (SA)	ACP5	0.115806	(0.08443, 0.14718)	4.7297e-13	6.88705e-05
Ethnicity (SA)	SELP	0.201615	(0.14699, 0.25624)	4.75606e-13	6.88705e-05
Ethnicity (SA)	GMPR	0.176923	(0.12892, 0.22493)	5.1349e-13	6.88705e-05
Ethnicity (SA)	CXCL1	0.332922	(0.24217, 0.42367)	6.55117e-13	6.88705e-05
Ethnicity (SA)	HNRNPK	0.276433	(0.20108, 0.35179)	6.57537e-13	6.88705e-05
Ethnicity (SA)	GYS1	0.327212	(0.23783, 0.41659)	7.3151e-13	6.88705e-05
Ethnicity (SA)	SAMD9L	0.258068	(0.18757, 0.32857)	7.34043e-13	6.88705e-05
Ethnicity (SA)	PRDX3	0.253431	(0.18382, 0.32305)	9.79931e-13	6.88705e-05
Ethnicity (SA)	CD209	0.133235	(0.09654, 0.16993)	1.12814e-12	6.88705e-05
Ethnicity (SA)	TLR3	0.215086	(0.15542, 0.27475)	1.62146e-12	6.88705e-05
Ethnicity (SA)	ADGRE2	-0.0967238	(-0.12361, -0.06984)	1.79563e-12	6.88705e-05
Ethnicity (SA)	HSPA1A	0.251079	(0.18126, 0.32090)	1.83759e-12	6.88705e-05
Ethnicity (SA)	LRP11	0.12378	(0.08922, 0.15834)	2.23991e-12	6.88705e-05
Ethnicity (SA)	GP2	0.298255	(0.21496, 0.38155)	2.2762e-12	6.88705e-05
Ethnicity (SA)	VEGFA	0.199512	(0.14376, 0.25526)	2.33749e-12	6.88705e-05
Ethnicity (SA)	METAP1D	0.281834	(0.20286, 0.36080)	2.68524e-12	6.88705e-05
Ethnicity (SA)	SOD1	0.168026	(0.12080, 0.21525)	3.13349e-12	6.88705e-05
Ethnicity (SA)	ROBO1	0.082599	(0.05932, 0.10588)	3.59248e-12	6.88705e-05
Ethnicity (SA)	ADAM23	0.119654	(0.08582, 0.15349)	4.23235e-12	6.88705e-05
Ethnicity (SA)	LILRB1	0.0936543	(0.06713, 0.12018)	4.58678e-12	6.88705e-05
Ethnicity (SA)	MCAM	-0.110867	(-0.14254, -0.07919)	6.9728e-12	6.88705e-05
Ethnicity (SA)	XG	0.109584	(0.07815, 0.14102)	8.47989e-12	6.88705e-05
Ethnicity (SA)	DPP7	0.200769	(0.14310, 0.25844)	8.96394e-12	6.88705e-05
Ethnicity (SA)	CDH2	0.12107	(0.08627, 0.15587)	9.31276e-12	6.88705e-05
Ethnicity (SA)	IL6	0.255867	(0.18204, 0.32970)	1.11494e-11	6.88705e-05
Ethnicity (SA)	RNASET2	0.0879213	(0.06250, 0.11335)	1.23185e-11	6.88705e-05
Ethnicity (SA)	GLOD4	0.11954	(0.08492, 0.15416)	1.31852e-11	6.88705e-05
Ethnicity (SA)	AGXT	0.256644	(0.18227, 0.33102)	1.36144e-11	6.88705e-05
Ethnicity (SA)	HMOX1	-0.156911	(-0.20256, -0.11126)	1.63787e-11	6.88705e-05
Ethnicity (SA)	SPINK4	0.209261	(0.14834, 0.27018)	1.68567e-11	6.88705e-05
Ethnicity (SA)	CKMT1A_CKMT1B	0.223384	(0.15791, 0.28886)	2.30006e-11	6.88705e-05
Ethnicity (SA)	ANGPTL1	-0.0954587	(-0.12347, -0.06745)	2.42622e-11	6.88705e-05
Ethnicity (SA)	CSF3	0.161629	(0.11419, 0.20907)	2.44863e-11	6.88705e-05
Ethnicity (SA)	EGLN1	0.186139	(0.13140, 0.24087)	2.66808e-11	6.88705e-05
Ethnicity (SA)	CDH1	0.129	(0.09106, 0.16694)	2.67881e-11	6.88705e-05
Ethnicity (SA)	ICAM1	0.0948356	(0.06692, 0.12275)	2.78563e-11	6.88705e-05
Ethnicity (SA)	MET	-0.0652553	(-0.08450, -0.04601)	3.07728e-11	6.88705e-05
Ethnicity (SA)	AK1	0.210993	(0.14872, 0.27327)	3.16064e-11	6.88705e-05
Ethnicity (SA)	EPHA1	0.11137	(0.07846, 0.14428)	3.34465e-11	6.88705e-05
Ethnicity (SA)	CA5A	0.301494	(0.21155, 0.39144)	5.09605e-11	6.88705e-05
Ethnicity (SA)	STK11	0.235808	(0.16519, 0.30642)	6.01024e-11	6.88705e-05
Ethnicity (SA)	GSTA1	0.286909	(0.20096, 0.37285)	6.08845e-11	6.88705e-05
Ethnicity (SA)	LAT	0.244521	(0.17125, 0.31780)	6.18817e-11	6.88705e-05
Ethnicity (SA)	SPON2	0.110865	(0.07763, 0.14410)	6.26292e-11	6.88705e-05
Ethnicity (SA)	CCL26	0.289677	(0.20277, 0.37658)	6.49334e-11	6.88705e-05
Ethnicity (SA)	EIF4G1	0.319822	(0.22330, 0.41635)	8.42907e-11	6.88705e-05
Ethnicity (SA)	GLRX	0.183944	(0.12810, 0.23979)	1.08527e-10	6.88705e-05
Ethnicity (SA)	CTSZ	0.100742	(0.07007, 0.13141)	1.22212e-10	6.88705e-05
Ethnicity (SA)	EPO	0.236318	(0.16413, 0.30851)	1.41102e-10	6.88705e-05
Ethnicity (SA)	CELA3A	0.180331	(0.12519, 0.23547)	1.47252e-10	6.88705e-05
Ethnicity (SA)	THOP1	0.100636	(0.06981, 0.13146)	1.58346e-10	6.88705e-05
Ethnicity (SA)	ARHGEF12	0.327448	(0.22700, 0.42789)	1.67899e-10	6.88705e-05
Ethnicity (SA)	CCL25	0.152877	(0.10570, 0.20005)	2.14901e-10	6.88705e-05
Ethnicity (SA)	SNX9	0.214782	(0.14836, 0.28121)	2.35563e-10	6.88705e-05
Ethnicity (SA)	ST6GAL1	0.0916169	(0.06323, 0.12000)	2.52989e-10	6.88705e-05
Ethnicity (SA)	FAP	0.0838849	(0.05788, 0.10989)	2.59342e-10	6.88705e-05
Ethnicity (SA)	PDCD6	0.218382	(0.15058, 0.28618)	2.76254e-10	6.88705e-05
Ethnicity (SA)	SDC4	0.144113	(0.09935, 0.18888)	2.82048e-10	6.88705e-05
Ethnicity (SA)	CDHR5	0.123141	(0.08475, 0.16153)	3.26512e-10	6.88705e-05
Ethnicity (SA)	PTPRF	-0.0885953	(-0.11624, -0.06095)	3.38713e-10	6.88705e-05
Ethnicity (SA)	FCGR2A	0.184936	(0.12706, 0.24281)	3.80858e-10	6.88705e-05
Ethnicity (SA)	NPTXR	0.106635	(0.07326, 0.14001)	3.81924e-10	6.88705e-05
Ethnicity (SA)	TIE1	0.126956	(0.08717, 0.16674)	4.01944e-10	6.88705e-05
Ethnicity (SA)	PSIP1	0.201904	(0.13843, 0.26538)	4.57918e-10	6.88705e-05
Ethnicity (SA)	KYNU	0.140903	(0.09618, 0.18562)	6.6398e-10	6.88705e-05
Ethnicity (SA)	WNT9A	-0.0867597	(-0.11432, -0.05920)	6.86496e-10	6.88705e-05
Ethnicity (SA)	DNAJA2	0.250306	(0.17074, 0.32987)	7.06639e-10	6.88705e-05
Ethnicity (SA)	DNPH1	0.159105	(0.10851, 0.20969)	7.14019e-10	6.88705e-05
Ethnicity (SA)	TNFRSF14	0.0910555	(0.06205, 0.12006)	7.6559e-10	6.88705e-05
Ethnicity (SA)	AXIN1	0.289665	(0.19695, 0.38238)	9.23875e-10	6.88705e-05
Ethnicity (SA)	ANXA4	0.215551	(0.14603, 0.28507)	1.23492e-09	6.88705e-05
Ethnicity (SA)	MILR1	0.152026	(0.10297, 0.20108)	1.25191e-09	6.88705e-05
Ethnicity (SA)	CD48	0.0881761	(0.05968, 0.11667)	1.33361e-09	6.88705e-05
Ethnicity (SA)	PLIN3	0.128599	(0.08703, 0.17016)	1.33617e-09	6.88705e-05
Ethnicity (SA)	F2R	0.169864	(0.11488, 0.22485)	1.41514e-09	6.88705e-05
Ethnicity (SA)	TYMP	0.197218	(0.13308, 0.26135)	1.68012e-09	6.88705e-05
Ethnicity (SA)	TIA1	0.359166	(0.24220, 0.47613)	1.76985e-09	6.88705e-05
Ethnicity (SA)	LGALS3	0.0888033	(0.05982, 0.11778)	1.9108e-09	6.88705e-05
Ethnicity (SA)	VCAM1	-0.0783466	(-0.10408, -0.05261)	2.42567e-09	6.88705e-05
Ethnicity (SA)	CLC	0.197102	(0.13229, 0.26192)	2.53253e-09	6.88705e-05
Ethnicity (SA)	PLPBP	0.199719	(0.13395, 0.26549)	2.67156e-09	6.88705e-05
Ethnicity (SA)	KRT19	0.192856	(0.12917, 0.25654)	2.95665e-09	6.88705e-05
Ethnicity (SA)	DIABLO	0.320202	(0.21415, 0.42625)	3.28033e-09	6.88705e-05
Ethnicity (SA)	DEFA1_DEFA1B	-0.155996	(-0.20771, -0.10428)	3.40576e-09	6.88705e-05
Ethnicity (SA)	MSMB	-0.201221	(-0.26814, -0.13431)	3.79633e-09	6.88705e-05
Ethnicity (SA)	AGRN	0.0987645	(0.06568, 0.13185)	4.90422e-09	6.88705e-05
Ethnicity (SA)	SKAP2	0.301443	(0.20039, 0.40250)	5.0489e-09	6.88705e-05
Ethnicity (SA)	SMOC2	0.110668	(0.07356, 0.14777)	5.06566e-09	6.88705e-05
Ethnicity (SA)	IGSF8	0.0870653	(0.05785, 0.11628)	5.22769e-09	6.88705e-05
Ethnicity (SA)	ATP5IF1	0.315582	(0.20965, 0.42151)	5.28197e-09	6.88705e-05
Ethnicity (SA)	CNST	0.311021	(0.20648, 0.41556)	5.53608e-09	6.88705e-05
Ethnicity (SA)	SRPK2	0.242118	(0.16073, 0.32350)	5.54557e-09	6.88705e-05
Ethnicity (SA)	SERPINA11	0.117048	(0.07758, 0.15651)	6.16636e-09	6.88705e-05
Ethnicity (SA)	CLIP2	0.322903	(0.21343, 0.43238)	7.46684e-09	6.88705e-05
Ethnicity (SA)	TNC	-0.134779	(-0.18050, -0.08906)	7.62011e-09	6.88705e-05
Ethnicity (SA)	DAG1	0.134846	(0.08904, 0.18065)	7.95885e-09	6.88705e-05
Ethnicity (SA)	SNAP23	0.246194	(0.16213, 0.33026)	9.50647e-09	6.88705e-05
Ethnicity (SA)	ADH4	0.247757	(0.16265, 0.33286)	1.16483e-08	6.88705e-05
Ethnicity (SA)	KYAT1	0.16035	(0.10525, 0.21545)	1.17595e-08	6.88705e-05
Ethnicity (SA)	ITGA11	0.0957287	(0.06274, 0.12872)	1.29456e-08	6.88705e-05
Ethnicity (SA)	AHCY	0.191212	(0.12529, 0.25714)	1.31539e-08	6.88705e-05
Ethnicity (SA)	NECTIN2	0.0809321	(0.05297, 0.10890)	1.41966e-08	6.88705e-05
Ethnicity (SA)	IKBKG	0.256738	(0.16793, 0.34554)	1.46722e-08	6.88705e-05
Ethnicity (SA)	IL10RB	0.0805693	(0.05269, 0.10845)	1.48167e-08	6.88705e-05
Ethnicity (SA)	CDH5	0.0828137	(0.05409, 0.11154)	1.60252e-08	6.88705e-05
Ethnicity (SA)	MMP7	0.133886	(0.08743, 0.18034)	1.62539e-08	6.88705e-05
Ethnicity (SA)	HPCAL1	0.203922	(0.13312, 0.27472)	1.65782e-08	6.88705e-05
Ethnicity (SA)	NFATC3	-0.165689	(-0.22392, -0.10746)	2.4604e-08	6.88705e-05
Ethnicity (SA)	PPP1R9B	0.263251	(0.17058, 0.35592)	2.59108e-08	6.88705e-05
Ethnicity (SA)	IGFBP6	0.0816236	(0.05288, 0.11037)	2.62865e-08	6.88705e-05
Ethnicity (SA)	GH1	-0.487079	(-0.66057, -0.31358)	3.76002e-08	6.88705e-05
Ethnicity (SA)	MVK	0.216936	(0.13965, 0.29422)	3.7808e-08	6.88705e-05
Ethnicity (SA)	PSPN	0.260214	(0.16674, 0.35369)	4.88348e-08	6.88705e-05
Ethnicity (SA)	ARNT	-0.0997314	(-0.13578, -0.06369)	5.88712e-08	6.88705e-05
Ethnicity (SA)	CXCL8	0.181158	(0.11558, 0.24673)	6.16624e-08	6.88705e-05
Ethnicity (SA)	VASH1	0.214584	(0.13630, 0.29287)	7.79992e-08	6.88705e-05
Ethnicity (SA)	CD83	-0.0890699	(-0.12161, -0.05653)	8.13606e-08	6.88705e-05
Ethnicity (SA)	GRAP2	0.337549	(0.21375, 0.46135)	9.12871e-08	6.88705e-05
Ethnicity (SA)	SPRY2	0.244585	(0.15483, 0.33434)	9.27341e-08	6.88705e-05
Ethnicity (SA)	COL6A3	0.0945795	(0.05973, 0.12943)	1.04978e-07	6.88705e-05
Ethnicity (SA)	EGF	0.268968	(0.16978, 0.36815)	1.0705e-07	6.88705e-05
Ethnicity (SA)	IL3RA	0.0825798	(0.05210, 0.11306)	1.10332e-07	6.88705e-05
Ethnicity (SA)	FABP2	0.204996	(0.12918, 0.28081)	1.16433e-07	6.88705e-05
Ethnicity (SA)	CORO1A	0.238146	(0.14995, 0.32634)	1.21099e-07	6.88705e-05
Ethnicity (SA)	LSP1	0.1067	(0.06717, 0.14623)	1.22302e-07	6.88705e-05
Ethnicity (SA)	WASF1	0.245851	(0.15472, 0.33698)	1.24388e-07	6.88705e-05
Ethnicity (SA)	BAG6	0.0958557	(0.06029, 0.13142)	1.27547e-07	6.88705e-05
Ethnicity (SA)	ENPP7	0.227394	(0.14301, 0.31177)	1.28402e-07	6.88705e-05
Ethnicity (SA)	CLEC7A	-0.153488	(-0.21045, -0.09653)	1.28647e-07	6.88705e-05
Ethnicity (SA)	LAMA4	0.0863558	(0.05426, 0.11845)	1.34136e-07	6.88705e-05
Ethnicity (SA)	SPINT2	0.104475	(0.06553, 0.14342)	1.46446e-07	6.88705e-05
Ethnicity (SA)	SSC5D	-0.112176	(-0.15416, -0.07019)	1.6446e-07	6.88705e-05
Ethnicity (SA)	NUB1	0.21595	(0.13505, 0.29685)	1.68478e-07	6.88705e-05
Ethnicity (SA)	GDF15	0.103111	(0.06444, 0.14178)	1.73944e-07	6.88705e-05
Ethnicity (SA)	PDLIM7	0.327017	(0.20436, 0.44967)	1.74142e-07	6.88705e-05
Ethnicity (SA)	IL4R	-0.091547	(-0.12590, -0.05720)	1.76017e-07	6.88705e-05
Ethnicity (SA)	TIMP3	0.336512	(0.21012, 0.46291)	1.81299e-07	6.88705e-05
Ethnicity (SA)	VSIR	0.157143	(0.09798, 0.21630)	1.93552e-07	6.88705e-05
Ethnicity (SA)	CD2AP	0.166219	(0.10334, 0.22910)	2.21452e-07	6.88705e-05
Ethnicity (SA)	MANF	0.30398	(0.18865, 0.41931)	2.39975e-07	6.88705e-05
Ethnicity (SA)	USP8	0.244827	(0.15189, 0.33777)	2.43806e-07	6.88705e-05
Ethnicity (SA)	PRKAB1	0.139316	(0.08638, 0.19225)	2.50502e-07	6.88705e-05
Ethnicity (SA)	LDLR	0.139525	(0.08637, 0.19268)	2.68572e-07	6.88705e-05
Ethnicity (SA)	ENTPD6	0.0694096	(0.04289, 0.09593)	2.92097e-07	6.88705e-05
Ethnicity (SA)	NTRK2	0.0642736	(0.03965, 0.08889)	3.1142e-07	6.88705e-05
Ethnicity (SA)	BANK1	0.268347	(0.16549, 0.37120)	3.1711e-07	6.88705e-05
Ethnicity (SA)	DBNL	0.233016	(0.14352, 0.32251)	3.35387e-07	6.88705e-05
Ethnicity (SA)	CEACAM8	-0.125105	(-0.17320, -0.07701)	3.43226e-07	6.88705e-05
Ethnicity (SA)	BACH1	0.184999	(0.11387, 0.25613)	3.45161e-07	6.88705e-05
Ethnicity (SA)	ITGB2	0.0709275	(0.04362, 0.09823)	3.56786e-07	6.88705e-05
Ethnicity (SA)	ACOX1	0.123646	(0.07600, 0.17129)	3.65865e-07	6.88705e-05
Ethnicity (SA)	PNLIPRP2	-0.736212	(-1.02125, -0.45117)	4.15548e-07	6.88705e-05
Ethnicity (SA)	LGALS9	0.0832937	(0.05104, 0.11555)	4.17479e-07	6.88705e-05
Ethnicity (SA)	NCK2	0.262108	(0.16029, 0.36392)	4.53442e-07	6.88705e-05
Ethnicity (SA)	CCL23	-0.101517	(-0.14101, -0.06202)	4.71377e-07	6.88705e-05
Ethnicity (SA)	PARP1	0.144076	(0.08799, 0.20017)	4.80606e-07	6.88705e-05
Ethnicity (SA)	SMPDL3A	-0.161533	(-0.22461, -0.09845)	5.21216e-07	6.88705e-05
Ethnicity (SA)	LEPR	-0.0787375	(-0.10952, -0.04795)	5.36573e-07	6.88705e-05
Ethnicity (SA)	LBP	0.143111	(0.08682, 0.19940)	6.27372e-07	6.88705e-05
Ethnicity (SA)	BCR	0.22384	(0.13567, 0.31201)	6.51567e-07	6.88705e-05
Ethnicity (SA)	GOPC	0.2474	(0.14988, 0.34492)	6.63583e-07	6.88705e-05
Ethnicity (SA)	FCN2	-0.100558	(-0.14020, -0.06092)	6.63734e-07	6.88705e-05
Ethnicity (SA)	TNFSF11	0.149147	(0.09033, 0.20797)	6.72071e-07	6.88705e-05
Ethnicity (SA)	VASN	0.0661931	(0.03997, 0.09242)	7.54063e-07	6.88705e-05
Ethnicity (SA)	PIK3AP1	0.150635	(0.09056, 0.21071)	8.93273e-07	6.88705e-05
Ethnicity (SA)	EIF4EBP1	0.15913	(0.09564, 0.22262)	9.0307e-07	6.88705e-05
Ethnicity (SA)	CCL16	-0.12501	(-0.17497, -0.07505)	9.39272e-07	6.88705e-05
Ethnicity (SA)	FCAR	-0.115459	(-0.16166, -0.06926)	9.71299e-07	6.88705e-05
Ethnicity (SA)	MYO9B	0.162719	(0.09741, 0.22803)	1.04582e-06	6.88705e-05
Ethnicity (SA)	NOTCH1	0.0374341	(0.02235, 0.05252)	1.15036e-06	6.88705e-05
Ethnicity (SA)	IRAK1	0.167626	(0.09979, 0.23546)	1.28135e-06	6.88705e-05
Ethnicity (SA)	PPP1R2	0.190891	(0.11357, 0.26821)	1.30974e-06	6.88705e-05
Ethnicity (SA)	NCF2	0.20544	(0.12204, 0.28884)	1.38395e-06	6.88705e-05
Ethnicity (SA)	CCL24	-0.196711	(-0.27683, -0.11660)	1.4944e-06	6.88705e-05
Ethnicity (SA)	TPP1	0.107404	(0.06364, 0.15117)	1.511e-06	6.88705e-05
Ethnicity (SA)	CLUL1	-0.107522	(-0.15137, -0.06367)	1.54539e-06	6.88705e-05
Ethnicity (SA)	CCL13	0.162654	(0.09628, 0.22903)	1.56914e-06	6.88705e-05
Ethnicity (SA)	IL1RL1	-0.109738	(-0.15453, -0.06495)	1.57371e-06	6.88705e-05
Ethnicity (SA)	MMP1	-0.215681	(-0.30383, -0.12754)	1.62411e-06	6.88705e-05
Ethnicity (SA)	YTHDF3	0.200383	(0.11827, 0.28250)	1.73335e-06	6.88705e-05
Ethnicity (SA)	PLA2G4A	0.205921	(0.12139, 0.29045)	1.80348e-06	6.88705e-05
Ethnicity (SA)	CST3	0.0673482	(0.03965, 0.09504)	1.88425e-06	6.88705e-05
Ethnicity (SA)	SSC4D	0.289316	(0.17006, 0.40857)	1.9899e-06	6.88705e-05
Ethnicity (SA)	NRCAM	0.0648766	(0.03806, 0.09170)	2.13238e-06	6.88705e-05
Ethnicity (SA)	LTBP2	-0.0736874	(-0.10422, -0.04315)	2.25681e-06	6.88705e-05
Ethnicity (SA)	FAM3C	0.0677914	(0.03959, 0.09599)	2.46044e-06	6.88705e-05
Ethnicity (SA)	CD4	0.0682087	(0.03974, 0.09667)	2.65256e-06	6.88705e-05
Ethnicity (SA)	TGFBR3	0.0724573	(0.04215, 0.10276)	2.78674e-06	6.88705e-05
Ethnicity (SA)	CA13	0.239364	(0.13889, 0.33984)	3.0278e-06	6.88705e-05
Ethnicity (SA)	TBC1D5	0.183997	(0.10648, 0.26151)	3.28758e-06	6.88705e-05
Ethnicity (SA)	CASP2	0.155499	(0.08991, 0.22109)	3.38533e-06	6.88705e-05
Ethnicity (SA)	SIT1	0.128403	(0.07420, 0.18261)	3.44571e-06	6.88705e-05
Ethnicity (SA)	CES1	0.194063	(0.11211, 0.27602)	3.476e-06	6.88705e-05
Ethnicity (SA)	ANGPT1	0.192216	(0.11066, 0.27377)	3.8528e-06	6.88705e-05
Ethnicity (SA)	MEP1B	0.26718	(0.15373, 0.38063)	3.92096e-06	6.88705e-05
Ethnicity (SA)	CTSC	-0.0999635	(-0.14242, -0.05751)	3.94368e-06	6.88705e-05
Ethnicity (SA)	CRKL	0.241306	(0.13851, 0.34410)	4.21371e-06	6.88705e-05
Ethnicity (SA)	TRIM5	0.194342	(0.11141, 0.27728)	4.38032e-06	6.88705e-05
Ethnicity (SA)	CLEC4A	0.0775638	(0.04445, 0.11067)	4.40844e-06	6.88705e-05
Ethnicity (SA)	DOK2	0.276962	(0.15866, 0.39527)	4.47332e-06	6.88705e-05
Ethnicity (SA)	TNFSF10	0.0582488	(0.03336, 0.08313)	4.49451e-06	6.88705e-05
Ethnicity (SA)	COMT	0.189932	(0.10871, 0.27116)	4.58969e-06	6.88705e-05
Ethnicity (SA)	ITIH3	0.0842432	(0.04810, 0.12039)	4.94044e-06	6.88705e-05
Ethnicity (SA)	MGMT	0.271641	(0.15480, 0.38848)	5.20812e-06	6.88705e-05
Ethnicity (SA)	IL16	0.0967072	(0.05502, 0.13839)	5.44345e-06	6.88705e-05
Ethnicity (SA)	IL15	0.072843	(0.04143, 0.10426)	5.52119e-06	6.88705e-05
Ethnicity (SA)	SIGLEC7	-0.0630705	(-0.09030, -0.03584)	5.65108e-06	6.88705e-05
Ethnicity (SA)	IRAG2	0.202272	(0.11492, 0.28962)	5.67698e-06	6.88705e-05
Ethnicity (SA)	ADGRG2	-0.0606428	(-0.08687, -0.03441)	5.88125e-06	6.88705e-05
Ethnicity (SA)	RABGAP1L	0.136454	(0.07731, 0.19559)	6.13161e-06	6.88705e-05
Ethnicity (SA)	CCL14	-0.0879413	(-0.12623, -0.04965)	6.75469e-06	6.88705e-05
Ethnicity (SA)	CST7	0.205854	(0.11607, 0.29564)	7.00842e-06	6.88705e-05
Ethnicity (SA)	NFASC	0.0602014	(0.03383, 0.08657)	7.69171e-06	6.88705e-05
Ethnicity (SA)	QPCT	-0.0582392	(-0.08376, -0.03272)	7.72543e-06	6.88705e-05
Ethnicity (SA)	CA1	0.133361	(0.07491, 0.19181)	7.76789e-06	6.88705e-05
Ethnicity (SA)	CASP3	0.193515	(0.10856, 0.27847)	8.04216e-06	6.88705e-05
Ethnicity (SA)	CST6	0.10482	(0.05844, 0.15120)	9.44792e-06	6.88705e-05
Ethnicity (SA)	CEBPB	0.0837104	(0.04659, 0.12083)	9.90846e-06	6.88705e-05
Ethnicity (SA)	LGALS1	0.0775542	(0.04313, 0.11198)	1.0101e-05	6.88705e-05
Ethnicity (SA)	NFATC1	0.212152	(0.11772, 0.30658)	1.06779e-05	6.88705e-05
Ethnicity (SA)	PPIB	0.206026	(0.11415, 0.29791)	1.11019e-05	6.88705e-05
Ethnicity (SA)	FOXO1	0.183985	(0.10191, 0.26606)	1.11599e-05	6.88705e-05
Ethnicity (SA)	DKK3	0.0636268	(0.03505, 0.09220)	1.2785e-05	6.88705e-05
Ethnicity (SA)	GPR37	0.141695	(0.07804, 0.20535)	1.28706e-05	6.88705e-05
Ethnicity (SA)	MPHOSPH8	0.16258	(0.08941, 0.23575)	1.33243e-05	6.88705e-05
Ethnicity (SA)	CSTB	-0.0946992	(-0.13733, -0.05207)	1.33847e-05	6.88705e-05
Ethnicity (SA)	PTPRS	0.0522087	(0.02863, 0.07579)	1.42948e-05	6.88705e-05
Ethnicity (SA)	CXCL10	0.142595	(0.07815, 0.20704)	1.4472e-05	6.88705e-05
Ethnicity (SA)	ADA	0.0752753	(0.04105, 0.10950)	1.62736e-05	6.88705e-05
Ethnicity (SA)	CD84	0.0656911	(0.03579, 0.09559)	1.66677e-05	6.88705e-05
Ethnicity (SA)	CCL17	0.192169	(0.10441, 0.27993)	1.77373e-05	6.88705e-05
Ethnicity (SA)	PDGFB	0.181407	(0.09854, 0.26427)	1.7841e-05	6.88705e-05
Ethnicity (SA)	NUDC	0.134004	(0.07267, 0.19534)	1.85342e-05	6.88705e-05
Ethnicity (SA)	PRSS8	0.0868715	(0.04710, 0.12664)	1.86052e-05	6.88705e-05
Ethnicity (SA)	ITGB1BP2	0.235095	(0.12727, 0.34292)	1.9282e-05	6.88705e-05
Ethnicity (SA)	LACTB2	0.13876	(0.07503, 0.20249)	1.97896e-05	6.88705e-05
Ethnicity (SA)	CD40LG	0.163036	(0.08774, 0.23834)	2.20238e-05	6.88705e-05
Ethnicity (SA)	FADD	0.159555	(0.08582, 0.23329)	2.22913e-05	6.88705e-05
Ethnicity (SA)	CD59	0.047982	(0.02579, 0.07017)	2.26229e-05	6.88705e-05
Ethnicity (SA)	PLTP	-0.0755388	(-0.11071, -0.04037)	2.56383e-05	6.88705e-05
Ethnicity (SA)	CD69	0.181171	(0.09672, 0.26563)	2.61979e-05	6.88705e-05
Ethnicity (SA)	SIRPA	-0.118206	(-0.17339, -0.06303)	2.6887e-05	6.88705e-05
Ethnicity (SA)	TINAGL1	0.0450713	(0.02400, 0.06614)	2.76856e-05	6.88705e-05
Ethnicity (SA)	CD93	-0.0626473	(-0.09214, -0.03316)	3.13818e-05	6.88705e-05
Ethnicity (SA)	TGFA	0.0943437	(0.04961, 0.13908)	3.57849e-05	6.88705e-05
Ethnicity (SA)	ICA1	0.162074	(0.08481, 0.23934)	3.94114e-05	6.88705e-05
Ethnicity (SA)	CCL22	0.105607	(0.05503, 0.15618)	4.27398e-05	6.88705e-05
Ethnicity (SA)	ADAM15	-0.0619573	(-0.09167, -0.03224)	4.38237e-05	6.88705e-05
Ethnicity (SA)	ADA2	0.0837721	(0.04359, 0.12396)	4.396e-05	6.88705e-05
Ethnicity (SA)	PRKAR1A	0.168147	(0.08734, 0.24895)	4.54032e-05	6.88705e-05
Ethnicity (SA)	FIS1	0.155381	(0.08062, 0.23014)	4.63151e-05	6.88705e-05
Ethnicity (SA)	ACY1	0.127521	(0.06590, 0.18914)	4.99736e-05	6.88705e-05
Ethnicity (SA)	NBN	0.109539	(0.05659, 0.16249)	5.031e-05	6.88705e-05
Ethnicity (SA)	BTN2A1	0.0511292	(0.02626, 0.07600)	5.61273e-05	6.88705e-05
Ethnicity (SA)	DFFA	0.133476	(0.06831, 0.19864)	5.95701e-05	6.88705e-05
Ethnicity (SA)	ZBTB17	0.0835607	(0.04265, 0.12447)	6.25869e-05	6.88705e-05
Ethnicity (SA)	DLK1	0.110138	(0.05617, 0.16410)	6.33682e-05	6.88705e-05
Ethnicity (SA)	IRAK4	0.203909	(0.10387, 0.30395)	6.48142e-05	6.88705e-05
Ethnicity (SA)	GAS6	0.049142	(0.02481, 0.07347)	7.53625e-05	6.88705e-05
Ethnicity (SA)	SERPINE1	0.131022	(0.06567, 0.19637)	8.51788e-05	6.88705e-05
Ethnicity (SA)	PDGFRB	0.0665121	(0.03316, 0.09986)	9.28641e-05	6.88705e-05
Ethnicity (SA)	DAPP1	0.230535	(0.11475, 0.34632)	9.5279e-05	6.88705e-05
Ethnicity (SA)	TRIM21	0.147722	(0.07344, 0.22200)	9.71699e-05	6.88705e-05
Ethnicity (SA)	ACAN	-0.054076	(-0.08140, -0.02675)	0.000105032	6.88705e-05
Ethnicity (SA)	FXYD5	0.124872	(0.06177, 0.18797)	0.000105156	6.88705e-05
Ethnicity (SA)	IL7	0.121315	(0.05935, 0.18328)	0.000124455	6.88705e-05
Ethnicity (SA)	PRSS2	0.0990471	(0.04830, 0.14979)	0.000130559	6.88705e-05
Ethnicity (SA)	MEGF10	-0.0737951	(-0.11170, -0.03589)	0.000135869	6.88705e-05
Ethnicity (SA)	TREM2	0.0974916	(0.04705, 0.14794)	0.000152123	6.88705e-05
Ethnicity (SA)	PTPN6	0.164919	(0.07912, 0.25072)	0.000165182	6.88705e-05
Ethnicity (SA)	IL1B	0.10465	(0.05004, 0.15926)	0.000172646	6.88705e-05
Ethnicity (SA)	MAP2K6	0.183721	(0.08736, 0.28009)	0.000186626	6.88705e-05
Ethnicity (SA)	CCL18	0.130226	(0.06128, 0.19917)	0.000213848	6.88705e-05
Ethnicity (SA)	PROK1	0.109959	(0.05173, 0.16819)	0.000214962	6.88705e-05
Ethnicity (SA)	S100A11	0.0871644	(0.04086, 0.13347)	0.000225139	6.88705e-05
Ethnicity (SA)	LY9	0.0526341	(0.02465, 0.08062)	0.000227841	6.88705e-05
Ethnicity (SA)	FCRL1	0.0821118	(0.03831, 0.12591)	0.000238695	6.88705e-05
Ethnicity (SA)	STK4	0.156727	(0.07299, 0.24046)	0.000244183	6.88705e-05
Ethnicity (SA)	TIMP1	0.0512857	(0.02386, 0.07871)	0.000246931	6.88705e-05
Ethnicity (SA)	CKAP4	0.0485835	(0.02256, 0.07461)	0.000253839	6.88705e-05
Ethnicity (SA)	CXCL5	0.204175	(0.09457, 0.31377)	0.000261163	6.88705e-05
Ethnicity (SA)	HYOU1	-0.0396143	(-0.06089, -0.01834)	0.000263381	6.88705e-05
Ethnicity (SA)	STX8	0.0881742	(0.04074, 0.13561)	0.00026909	6.88705e-05
Ethnicity (SA)	DGKZ	0.063775	(0.02945, 0.09810)	0.000271688	6.88705e-05
Ethnicity (SA)	MMP10	0.104838	(0.04836, 0.16131)	0.000274514	6.88705e-05
Ethnicity (SA)	NT5C3A	0.153428	(0.06945, 0.23740)	0.000342644	6.88705e-05
Ethnicity (SA)	CD55	-0.0450978	(-0.06992, -0.02027)	0.000370611	6.88705e-05
Ethnicity (SA)	GALNT3	-0.0741876	(-0.11509, -0.03328)	0.000378462	6.88705e-05
Ethnicity (SA)	ICAM3	0.0450828	(0.02021, 0.06995)	0.000381016	6.88705e-05
Ethnicity (SA)	ANXA11	0.115859	(0.05186, 0.17986)	0.00038845	6.88705e-05
Ethnicity (SA)	SULT2A1	0.097555	(0.04326, 0.15185)	0.000429399	6.88705e-05
Ethnicity (SA)	PLXNA4	0.139789	(0.06170, 0.21788)	0.000450572	6.88705e-05
Ethnicity (SA)	CD22	-0.0728095	(-0.11361, -0.03201)	0.000469117	6.88705e-05
Ethnicity (SA)	CPA1	0.102844	(0.04502, 0.16067)	0.000490411	6.88705e-05
Ethnicity (SA)	C1QTNF1	-0.0727308	(-0.11364, -0.03182)	0.000493722	6.88705e-05
Ethnicity (SA)	ENPP2	0.0460744	(0.02014, 0.07201)	0.000498311	6.88705e-05
Ethnicity (SA)	PDGFA	0.123356	(0.05390, 0.19281)	0.000500052	6.88705e-05
Ethnicity (SA)	TGFBI	-0.0457664	(-0.07163, -0.01991)	0.000523178	6.88705e-05
Ethnicity (SA)	CCL5	0.173591	(0.07543, 0.27175)	0.000528107	6.88705e-05
Ethnicity (SA)	SUSD1	0.0822985	(0.03562, 0.12897)	0.000548645	6.88705e-05
Ethnicity (SA)	TNFRSF13C	0.0708828	(0.03038, 0.11139)	0.000604399	6.88705e-05
Ethnicity (SA)	IFNGR1	-0.034453	(-0.05419, -0.01472)	0.000622515	6.88705e-05
Ethnicity (SA)	CD46	0.047525	(0.02030, 0.07475)	0.000623424	6.88705e-05
Ethnicity (SA)	PRELP	-0.0385764	(-0.06078, -0.01637)	0.000662288	6.88705e-05
Ethnicity (SA)	GBP2	0.0994265	(0.04194, 0.15691)	0.000699178	6.88705e-05
Ethnicity (SA)	REG1A	0.079416	(0.03309, 0.12574)	0.000779519	6.88705e-05
Ethnicity (SA)	ACE2	-0.0848006	(-0.13459, -0.03501)	0.000843512	6.88705e-05
Ethnicity (SA)	CCN2	0.0931011	(0.03813, 0.14807)	0.000901699	6.88705e-05
Ethnicity (SA)	CNDP1	-0.0742941	(-0.11819, -0.03039)	0.000910437	6.88705e-05
Ethnicity (SA)	GRK5	0.0839014	(0.03428, 0.13352)	0.000920606	6.88705e-05
Ethnicity (SA)	MATN2	-0.0476398	(-0.07603, -0.01925)	0.0010068	6.88705e-05
Ethnicity (SA)	CTSO	0.0493548	(0.01992, 0.07878)	0.00101346	6.88705e-05
Ethnicity (SA)	MAPK9	0.0696346	(0.02810, 0.11117)	0.00101676	6.88705e-05
Ethnicity (SA)	GDF2	0.0580238	(0.02332, 0.09273)	0.00105061	6.88705e-05
Ethnicity (SA)	FKBP1B	0.179178	(0.07165, 0.28670)	0.00109122	6.88705e-05
Ethnicity (SA)	AMBN	-0.0441987	(-0.07072, -0.01767)	0.0010921	6.88705e-05
Ethnicity (SA)	ITGA6	0.0828376	(0.03249, 0.13319)	0.00126257	6.88705e-05
Ethnicity (SA)	LAP3	0.0769965	(0.03014, 0.12385)	0.00127889	6.88705e-05
Ethnicity (SA)	TGM2	0.120215	(0.04688, 0.19355)	0.00131437	6.88705e-05
Ethnicity (SA)	GPNMB	0.0448417	(0.01748, 0.07220)	0.00131601	6.88705e-05
Ethnicity (SA)	SEMA3F	0.0431627	(0.01675, 0.06957)	0.00136071	6.88705e-05
Ethnicity (SA)	APLP1	0.0817296	(0.03162, 0.13184)	0.00139131	6.88705e-05
Ethnicity (SA)	FABP4	0.0940679	(0.03610, 0.15204)	0.00147112	6.88705e-05
Ethnicity (SA)	PAM	0.0442107	(0.01693, 0.07149)	0.00149037	6.88705e-05
Ethnicity (SA)	THBD	0.0437727	(0.01657, 0.07097)	0.00161162	6.88705e-05
Ethnicity (SA)	LIFR	-0.036271	(-0.05884, -0.01370)	0.0016325	6.88705e-05
Ethnicity (SA)	CA3	0.0942864	(0.03553, 0.15304)	0.00166055	6.88705e-05
Ethnicity (SA)	CD70	0.0658301	(0.02462, 0.10704)	0.00174108	6.88705e-05
Ethnicity (SA)	CHRDL2	0.0818109	(0.03047, 0.13315)	0.00179018	6.88705e-05
Ethnicity (SA)	MCFD2	0.0674124	(0.02501, 0.10981)	0.00183283	6.88705e-05
Ethnicity (SA)	EDAR	0.13978	(0.05184, 0.22772)	0.00183734	6.88705e-05
Ethnicity (SA)	TNF	0.0580128	(0.02151, 0.09451)	0.00183865	6.88705e-05
Ethnicity (SA)	ANPEP	0.042178	(0.01541, 0.06894)	0.00201049	6.88705e-05
Ethnicity (SA)	FGF5	0.0503533	(0.01835, 0.08235)	0.00204192	6.88705e-05
Ethnicity (SA)	IL15RA	0.0523517	(0.01879, 0.08591)	0.00223476	6.88705e-05
Ethnicity (SA)	THPO	0.0578139	(0.02065, 0.09498)	0.00229784	6.88705e-05
Ethnicity (SA)	PDGFRA	0.0420072	(0.01490, 0.06911)	0.00238454	6.88705e-05
Ethnicity (SA)	RNASE3	0.168974	(0.05975, 0.27820)	0.00242868	6.88705e-05
Ethnicity (SA)	FGF19	-0.11493	(-0.18928, -0.04058)	0.00244748	6.88705e-05
Ethnicity (SA)	LAIR1	0.0548097	(0.01921, 0.09041)	0.0025498	6.88705e-05
Ethnicity (SA)	ENG	-0.025267	(-0.04178, -0.00875)	0.0027103	6.88705e-05
Ethnicity (SA)	EPHB4	-0.0358874	(-0.05947, -0.01231)	0.00285361	6.88705e-05
Ethnicity (SA)	ART3	-0.0497757	(-0.08266, -0.01689)	0.00301248	6.88705e-05
Ethnicity (SA)	CBLIF	-0.106674	(-0.17719, -0.03616)	0.00302592	6.88705e-05
Ethnicity (SA)	MSTN	0.0760404	(0.02568, 0.12640)	0.00308501	6.88705e-05
Ethnicity (SA)	NCLN	-0.0771119	(-0.12850, -0.02572)	0.00327448	6.88705e-05
Ethnicity (SA)	NTF3	0.0505603	(0.01665, 0.08447)	0.00347553	6.88705e-05
Ethnicity (SA)	IL2RB	-0.0540723	(-0.09043, -0.01772)	0.00355739	6.88705e-05
Ethnicity (SA)	OMD	0.06157	(0.02017, 0.10297)	0.00356206	6.88705e-05
Ethnicity (SA)	CEP43	0.0983756	(0.03135, 0.16540)	0.00401714	6.88705e-05
Ethnicity (SA)	SHMT1	0.121563	(0.03833, 0.20479)	0.00420135	6.88705e-05
Ethnicity (SA)	KITLG	0.0519783	(0.01618, 0.08778)	0.00443161	6.88705e-05
Ethnicity (SA)	SPON1	0.0447957	(0.01389, 0.07570)	0.00449876	6.88705e-05
Ethnicity (SA)	IL2	0.0435095	(0.01339, 0.07363)	0.00463659	6.88705e-05
Ethnicity (SA)	IFNG	0.157141	(0.04713, 0.26715)	0.00511697	6.88705e-05
Ethnicity (SA)	CANT1	-0.0278393	(-0.04736, -0.00832)	0.00518351	6.88705e-05
Ethnicity (SA)	ESAM	0.0430278	(0.01278, 0.07327)	0.00529707	6.88705e-05
Ethnicity (SA)	CHRDL1	0.0427769	(0.01269, 0.07287)	0.005333	6.88705e-05
Ethnicity (SA)	PEAR1	-0.0307386	(-0.05241, -0.00907)	0.00543575	6.88705e-05
Ethnicity (SA)	PAG1	0.0771668	(0.02269, 0.13164)	0.00549955	6.88705e-05
Ethnicity (SA)	ENAH	0.0657618	(0.01910, 0.11242)	0.00574167	6.88705e-05
Ethnicity (SA)	BPIFB1	0.0858957	(0.02477, 0.14702)	0.00588401	6.88705e-05
Ethnicity (SA)	TRAF2	0.0955797	(0.02674, 0.16442)	0.00650735	6.88705e-05
Ethnicity (SA)	CEACAM21	-0.111465	(-0.19313, -0.02980)	0.00746807	6.88705e-05
Ethnicity (SA)	LILRA5	0.0435168	(0.01151, 0.07553)	0.0077097	6.88705e-05
Ethnicity (SA)	MPIG6B	0.0989695	(0.02591, 0.17202)	0.00792655	6.88705e-05
Ethnicity (SA)	NOTCH3	0.0439247	(0.01145, 0.07639)	0.00801654	6.88705e-05
Ethnicity (SA)	CLSTN2	0.0506836	(0.01309, 0.08827)	0.00822783	6.88705e-05
Ethnicity (SA)	CLEC1A	0.0422641	(0.01058, 0.07394)	0.00893023	6.88705e-05
Ethnicity (SA)	PILRB	0.0736992	(0.01838, 0.12902)	0.00902728	6.88705e-05
Ethnicity (SA)	IL19	0.0889177	(0.02155, 0.15628)	0.00968091	6.88705e-05
Ethnicity (SA)	HSPB1	0.0879384	(0.02121, 0.15466)	0.00979388	6.88705e-05
Ethnicity (SA)	OSMR	-0.0253222	(-0.04458, -0.00606)	0.00996478	6.88705e-05
Ethnicity (SA)	TFPI	0.0395775	(0.00943, 0.06972)	0.0100787	6.88705e-05
Ethnicity (SA)	DPT	0.0349373	(0.00833, 0.06155)	0.0100793	6.88705e-05
Ethnicity (SA)	SERPINB8	-0.0749236	(-0.13203, -0.01782)	0.0101224	6.88705e-05
Ethnicity (SA)	C2	0.0291927	(0.00686, 0.05153)	0.0104113	6.88705e-05
Ethnicity (SA)	CXCL9	0.0827752	(0.01939, 0.14616)	0.0104783	6.88705e-05
Ethnicity (SA)	TSLP	0.0757401	(0.01770, 0.13378)	0.0105388	6.88705e-05
Ethnicity (SA)	EPCAM	-0.121187	(-0.21442, -0.02795)	0.0108498	6.88705e-05
Ethnicity (SA)	LILRB4	0.055829	(0.01271, 0.09895)	0.0111621	6.88705e-05
Ethnicity (SA)	CTSD	0.0514021	(0.01169, 0.09111)	0.0111848	6.88705e-05
Ethnicity (SA)	CCL21	0.0504431	(0.01122, 0.08966)	0.0117099	6.88705e-05
Ethnicity (SA)	TANK	0.0871703	(0.01920, 0.15514)	0.0119461	6.88705e-05
Ethnicity (SA)	AMN	-0.0587978	(-0.10499, -0.01260)	0.0126085	6.88705e-05
Ethnicity (SA)	RAB6A	-0.0568363	(-0.10166, -0.01201)	0.0129464	6.88705e-05
Ethnicity (SA)	TNFRSF10C	-0.0606672	(-0.10862, -0.01271)	0.0131604	6.88705e-05
Ethnicity (SA)	SEMA7A	-0.0327856	(-0.05890, -0.00667)	0.0138626	6.88705e-05
Ethnicity (SA)	IL1RL2	0.0462578	(0.00863, 0.08389)	0.0159885	6.88705e-05
Ethnicity (SA)	ITM2A	-0.0708151	(-0.12854, -0.01309)	0.0161998	6.88705e-05
Ethnicity (SA)	PNPT1	-0.141259	(-0.25645, -0.02606)	0.0162437	6.88705e-05
Ethnicity (SA)	CXCL3	0.110719	(0.01987, 0.20157)	0.0169143	6.88705e-05
Ethnicity (SA)	CNTNAP2	0.0484558	(0.00869, 0.08822)	0.0169308	6.88705e-05
Ethnicity (SA)	OSCAR	-0.0394919	(-0.07191, -0.00708)	0.0169437	6.88705e-05
Ethnicity (SA)	GAL	-0.0753559	(-0.13799, -0.01273)	0.018363	6.88705e-05
Ethnicity (SA)	CXCL6	-0.0884098	(-0.16197, -0.01485)	0.0184877	6.88705e-05
Ethnicity (SA)	IL6ST	-0.0200139	(-0.03675, -0.00328)	0.0190693	6.88705e-05
Ethnicity (SA)	SCGN	0.0504454	(0.00822, 0.09267)	0.0192052	6.88705e-05
Ethnicity (SA)	TPSAB1	0.0602741	(0.00972, 0.11083)	0.0194484	6.88705e-05
Ethnicity (SA)	CTF1	0.0954799	(0.01412, 0.17684)	0.0214485	6.88705e-05
Ethnicity (SA)	HSPG2	0.0303545	(0.00445, 0.05626)	0.0216326	6.88705e-05
Ethnicity (SA)	TNFSF12	-0.0317925	(-0.05921, -0.00438)	0.0230276	6.88705e-05
Ethnicity (SA)	B4GALT1	0.0301678	(0.00405, 0.05629)	0.0235877	6.88705e-05
Ethnicity (SA)	CDH6	0.0421404	(0.00558, 0.07870)	0.0238855	6.88705e-05
Ethnicity (SA)	OLR1	0.0664488	(0.00814, 0.12476)	0.0255197	6.88705e-05
Ethnicity (SA)	CD200	0.0287415	(0.00348, 0.05400)	0.0257368	6.88705e-05
Ethnicity (SA)	ICAM5	-0.049275	(-0.09267, -0.00588)	0.0260371	6.88705e-05
Ethnicity (SA)	CLTA	0.0510521	(0.00556, 0.09655)	0.0278493	6.88705e-05
Ethnicity (SA)	JUN	-0.0548275	(-0.10374, -0.00591)	0.0280247	6.88705e-05
Ethnicity (SA)	ICAM4	0.056776	(0.00594, 0.10761)	0.028595	6.88705e-05
Ethnicity (SA)	IL1R2	-0.0210486	(-0.03995, -0.00215)	0.0290361	6.88705e-05
Ethnicity (SA)	PRKCQ	0.0468672	(0.00478, 0.08896)	0.0290817	6.88705e-05
Ethnicity (SA)	PKLR	0.070818	(0.00662, 0.13502)	0.0306243	6.88705e-05
Ethnicity (SA)	SELE	0.0554122	(0.00515, 0.10567)	0.0307064	6.88705e-05
Ethnicity (SA)	FSTL3	0.0349114	(0.00324, 0.06658)	0.0307223	6.88705e-05
Ethnicity (SA)	SDC1	-0.0411783	(-0.07869, -0.00367)	0.0314388	6.88705e-05
Ethnicity (SA)	CEP164	-0.0665502	(-0.12760, -0.00550)	0.0326232	6.88705e-05
Ethnicity (SA)	PRSS27	0.0415825	(0.00334, 0.07983)	0.033092	6.88705e-05
Ethnicity (SA)	BTN3A2	0.0392965	(0.00295, 0.07564)	0.0340647	6.88705e-05
Ethnicity (SA)	LTBR	0.0291798	(0.00194, 0.05642)	0.0357452	6.88705e-05
Ethnicity (SA)	IL10	-0.0833323	(-0.16197, -0.00469)	0.0378166	6.88705e-05
Ethnicity (SA)	TFF2	0.0569018	(0.00310, 0.11071)	0.0381958	6.88705e-05
Ethnicity (SA)	EGFR	-0.0163921	(-0.03194, -0.00084)	0.0387971	6.88705e-05
Ethnicity (SA)	TP53INP1	-0.0315986	(-0.06204, -0.00116)	0.041908	6.88705e-05
Ethnicity (SA)	CXCL12	-0.0399538	(-0.07860, -0.00131)	0.0427216	6.88705e-05
Ethnicity (SA)	WAS	0.0662084	(0.00124, 0.13118)	0.0457925	6.88705e-05
Ethnicity (SA)	SPP1	-0.0444888	(-0.08854, -0.00044)	0.0477597	6.88705e-05
Ethnicity (SA)	CCDC80	-0.0345612	(-0.06891, -0.00021)	0.0485914	6.88705e-05
Ethnicity (SA)	FLT3LG	0.0326082	(0.00007, 0.06515)	0.0495388	6.88705e-05
Ethnicity (SA)	COL1A1	-0.023881	(-0.04792, 0.00016)	0.0515037	6.88705e-05
Ethnicity (SA)	JCHAIN	0.0586752	(-0.00088, 0.11823)	0.0534933	6.88705e-05
Ethnicity (SA)	ENPP5	-0.0406545	(-0.08199, 0.00068)	0.0539186	6.88705e-05
Ethnicity (SA)	MEPE	0.0234144	(-0.00051, 0.04733)	0.0550392	6.88705e-05
Ethnicity (SA)	ANG	0.0317966	(-0.00077, 0.06436)	0.055668	6.88705e-05
Ethnicity (SA)	LPL	-0.0436367	(-0.08864, 0.00136)	0.0573567	6.88705e-05
Ethnicity (SA)	ACTA2	-0.040124	(-0.08227, 0.00203)	0.0620699	6.88705e-05
Ethnicity (SA)	KLRB1	-0.0336607	(-0.06942, 0.00210)	0.0650403	6.88705e-05
Ethnicity (SA)	LRRN1	0.0356281	(-0.00224, 0.07350)	0.0651811	6.88705e-05
Ethnicity (SA)	REN	-0.0645546	(-0.13402, 0.00491)	0.068532	6.88705e-05
Ethnicity (SA)	CNTN1	0.0240317	(-0.00217, 0.05024)	0.0722805	6.88705e-05
Ethnicity (SA)	CHL1	-0.0271609	(-0.05679, 0.00247)	0.0723587	6.88705e-05
Ethnicity (SA)	LHPP	-0.0525833	(-0.11040, 0.00523)	0.0746632	6.88705e-05
Ethnicity (SA)	BSG	0.0174993	(-0.00199, 0.03699)	0.0784422	6.88705e-05
Ethnicity (SA)	NPDC1	0.0268249	(-0.00333, 0.05698)	0.0812422	6.88705e-05
Ethnicity (SA)	EDIL3	-0.0303388	(-0.06445, 0.00377)	0.0813024	6.88705e-05
Ethnicity (SA)	MERTK	0.0212599	(-0.00300, 0.04552)	0.085839	6.88705e-05
Ethnicity (SA)	MNDA	0.0855004	(-0.01334, 0.18435)	0.0900063	6.88705e-05
Ethnicity (SA)	HLA_DRA	0.0297972	(-0.00473, 0.06433)	0.0907648	6.88705e-05
Ethnicity (SA)	PAPPA	-0.0383889	(-0.08309, 0.00631)	0.0923514	6.88705e-05
Ethnicity (SA)	SIRPB1	-0.038271	(-0.08285, 0.00631)	0.0924251	6.88705e-05
Ethnicity (SA)	NID1	0.0313112	(-0.00521, 0.06783)	0.0928634	6.88705e-05
Ethnicity (SA)	AKR1C4	0.0440602	(-0.00736, 0.09548)	0.0930397	6.88705e-05
Ethnicity (SA)	HLA_E	-0.0235234	(-0.05107, 0.00403)	0.0942078	6.88705e-05
Ethnicity (SA)	PI3	-0.0446444	(-0.09703, 0.00774)	0.0948257	6.88705e-05
Ethnicity (SA)	SLAMF1	0.0484678	(-0.00871, 0.10565)	0.0966421	6.88705e-05
Ethnicity (SA)	IL17D	-0.0274242	(-0.05980, 0.00495)	0.0968328	6.88705e-05
Ethnicity (SA)	AGER	-0.0334559	(-0.07298, 0.00607)	0.0970776	6.88705e-05
Ethnicity (SA)	NME3	0.0188084	(-0.00372, 0.04134)	0.101765	6.88705e-05
Ethnicity (SA)	TGFB1	0.0309419	(-0.00614, 0.06802)	0.101923	6.88705e-05
Ethnicity (SA)	DCTPP1	0.025238	(-0.00505, 0.05553)	0.102486	6.88705e-05
Ethnicity (SA)	TNFAIP8	0.0293693	(-0.00603, 0.06477)	0.103958	6.88705e-05
Ethnicity (SA)	CD244	-0.0213047	(-0.04727, 0.00466)	0.107767	6.88705e-05
Ethnicity (SA)	ACTN4	0.0253474	(-0.00559, 0.05629)	0.108326	6.88705e-05
Ethnicity (SA)	NRTN	0.0395918	(-0.00877, 0.08795)	0.108573	6.88705e-05
Ethnicity (SA)	NCAM1	0.0239843	(-0.00531, 0.05328)	0.108614	6.88705e-05
Ethnicity (SA)	DCN	-0.0176552	(-0.03928, 0.00397)	0.109533	6.88705e-05
Ethnicity (SA)	CD160	-0.0360009	(-0.08087, 0.00887)	0.115798	6.88705e-05
Ethnicity (SA)	IL12B	-0.042253	(-0.09513, 0.01063)	0.117328	6.88705e-05
Ethnicity (SA)	CRX	0.0815434	(-0.02103, 0.18412)	0.119202	6.88705e-05
Ethnicity (SA)	RCOR1	-0.0345654	(-0.07829, 0.00916)	0.121251	6.88705e-05
Ethnicity (SA)	IDS	-0.00660084	(-0.01500, 0.00180)	0.123533	6.88705e-05
Ethnicity (SA)	LAMP3	0.0377191	(-0.01161, 0.08705)	0.133976	6.88705e-05
Ethnicity (SA)	FBP1	0.0543945	(-0.01732, 0.12611)	0.137103	6.88705e-05
Ethnicity (SA)	CXCL17	-0.0304355	(-0.07089, 0.01002)	0.14031	6.88705e-05
Ethnicity (SA)	AOC3	-0.0211538	(-0.04958, 0.00728)	0.144753	6.88705e-05
Ethnicity (SA)	SORT1	-0.026525	(-0.06243, 0.00938)	0.147676	6.88705e-05
Ethnicity (SA)	MEGF9	-0.0147125	(-0.03463, 0.00521)	0.147725	6.88705e-05
Ethnicity (SA)	FCRL2	-0.0341296	(-0.08121, 0.01295)	0.155331	6.88705e-05
Ethnicity (SA)	CTSL	0.0168024	(-0.00642, 0.04003)	0.156202	6.88705e-05
Ethnicity (SA)	NT_proBNP	-0.0698904	(-0.16739, 0.02761)	0.160015	6.88705e-05
Ethnicity (SA)	PRDX5	0.0464473	(-0.01886, 0.11176)	0.163335	6.88705e-05
Ethnicity (SA)	IL2RA	0.0271034	(-0.01175, 0.06596)	0.171554	6.88705e-05
Ethnicity (SA)	VSTM2L	-0.0379938	(-0.09366, 0.01767)	0.180956	6.88705e-05
Ethnicity (SA)	VIM	-0.0757578	(-0.18716, 0.03565)	0.182579	6.88705e-05
Ethnicity (SA)	VAMP5	0.0349372	(-0.01701, 0.08689)	0.187469	6.88705e-05
Ethnicity (SA)	TCL1B	-0.051018	(-0.12758, 0.02554)	0.191505	6.88705e-05
Ethnicity (SA)	FGF2	-0.04296	(-0.10802, 0.02210)	0.195564	6.88705e-05
Ethnicity (SA)	BLMH	0.0201829	(-0.01048, 0.05084)	0.196964	6.88705e-05
Ethnicity (SA)	S100P	-0.035045	(-0.08846, 0.01837)	0.198473	6.88705e-05
Ethnicity (SA)	REG1B	0.0352145	(-0.01849, 0.08891)	0.198695	6.88705e-05
Ethnicity (SA)	AZU1	0.0501782	(-0.02659, 0.12695)	0.200177	6.88705e-05
Ethnicity (SA)	CXADR	-0.031507	(-0.08020, 0.01718)	0.204676	6.88705e-05
Ethnicity (SA)	IL17A	0.0266296	(-0.01480, 0.06806)	0.207783	6.88705e-05
Ethnicity (SA)	TIMD4	0.0268319	(-0.01543, 0.06910)	0.213378	6.88705e-05
Ethnicity (SA)	TNFSF13	0.0161177	(-0.00929, 0.04153)	0.213813	6.88705e-05
Ethnicity (SA)	CNPY2	-0.0367608	(-0.09527, 0.02174)	0.21812	6.88705e-05
Ethnicity (SA)	PCDH1	-0.0121227	(-0.03230, 0.00806)	0.239018	6.88705e-05
Ethnicity (SA)	ALCAM	0.0110943	(-0.00750, 0.02969)	0.242149	6.88705e-05
Ethnicity (SA)	TSPAN1	-0.032779	(-0.08784, 0.02228)	0.24325	6.88705e-05
Ethnicity (SA)	IL17F	-0.0438947	(-0.11794, 0.03015)	0.245303	6.88705e-05
Ethnicity (SA)	F7	-0.017603	(-0.04738, 0.01217)	0.246567	6.88705e-05
Ethnicity (SA)	DNAJB8	0.032071	(-0.02312, 0.08726)	0.254696	6.88705e-05
Ethnicity (SA)	CLEC4C	0.0262278	(-0.01899, 0.07145)	0.255634	6.88705e-05
Ethnicity (SA)	TFF3	0.0247797	(-0.01804, 0.06760)	0.256704	6.88705e-05
Ethnicity (SA)	CD276	0.0195621	(-0.01435, 0.05348)	0.258278	6.88705e-05
Ethnicity (SA)	PCOLCE	0.037563	(-0.02759, 0.10272)	0.258479	6.88705e-05
Ethnicity (SA)	AGRP	-0.0290534	(-0.07949, 0.02138)	0.258901	6.88705e-05
Ethnicity (SA)	IL11	0.0345367	(-0.02642, 0.09550)	0.266825	6.88705e-05
Ethnicity (SA)	IL20	-0.0270713	(-0.07540, 0.02125)	0.272219	6.88705e-05
Ethnicity (SA)	TNFSF13B	-0.0148031	(-0.04133, 0.01173)	0.274136	6.88705e-05
Ethnicity (SA)	RGS8	0.0349885	(-0.02830, 0.09827)	0.278529	6.88705e-05
Ethnicity (SA)	CRLF1	0.0138285	(-0.01128, 0.03893)	0.280333	6.88705e-05
Ethnicity (SA)	CR2	-0.0245596	(-0.06923, 0.02011)	0.28125	6.88705e-05
Ethnicity (SA)	IGFBP7	-0.0157565	(-0.04473, 0.01322)	0.286494	6.88705e-05
Ethnicity (SA)	IL22RA1	0.0224408	(-0.01910, 0.06398)	0.289654	6.88705e-05
Ethnicity (SA)	CGREF1	0.021709	(-0.01898, 0.06240)	0.295705	6.88705e-05
Ethnicity (SA)	IGFBPL1	-0.0173766	(-0.04998, 0.01523)	0.296253	6.88705e-05
Ethnicity (SA)	PON2	-0.0176057	(-0.05152, 0.01631)	0.30889	6.88705e-05
Ethnicity (SA)	CD14	-0.020184	(-0.05917, 0.01881)	0.310277	6.88705e-05
Ethnicity (SA)	COL18A1	-0.0114106	(-0.03381, 0.01099)	0.318034	6.88705e-05
Ethnicity (SA)	PM20D1	-0.0899669	(-0.26733, 0.08740)	0.320124	6.88705e-05
Ethnicity (SA)	HK2	0.0133495	(-0.01317, 0.03986)	0.323736	6.88705e-05
Ethnicity (SA)	MICB_MICA	-0.0697324	(-0.21127, 0.07181)	0.334227	6.88705e-05
Ethnicity (SA)	TNFRSF4	-0.0173954	(-0.05353, 0.01874)	0.345452	6.88705e-05
Ethnicity (SA)	CD58	-0.00803233	(-0.02496, 0.00890)	0.352477	6.88705e-05
Ethnicity (SA)	IL1A	-0.0258969	(-0.08054, 0.02875)	0.352951	6.88705e-05
Ethnicity (SA)	IL10RA	-0.0267574	(-0.08368, 0.03017)	0.356907	6.88705e-05
Ethnicity (SA)	NPPB	-0.0593254	(-0.18626, 0.06761)	0.359659	6.88705e-05
Ethnicity (SA)	SLC39A5	-0.0242333	(-0.07613, 0.02766)	0.360048	6.88705e-05
Ethnicity (SA)	F9	0.00834696	(-0.00997, 0.02666)	0.371672	6.88705e-05
Ethnicity (SA)	CRHR1	-0.0266091	(-0.08577, 0.03255)	0.37804	6.88705e-05
Ethnicity (SA)	CCL3	0.0226719	(-0.02883, 0.07417)	0.388192	6.88705e-05
Ethnicity (SA)	COMP	-0.013985	(-0.04632, 0.01835)	0.396602	6.88705e-05
Ethnicity (SA)	IL17C	-0.028884	(-0.09661, 0.03884)	0.403195	6.88705e-05
Ethnicity (SA)	VWF	0.0295937	(-0.04117, 0.10036)	0.412394	6.88705e-05
Ethnicity (SA)	LILRB5	-0.0282811	(-0.09638, 0.03982)	0.415667	6.88705e-05
Ethnicity (SA)	OSM	0.0274993	(-0.04229, 0.09729)	0.439949	6.88705e-05
Ethnicity (SA)	SLITRK6	-0.0128839	(-0.04593, 0.02016)	0.444762	6.88705e-05
Ethnicity (SA)	IL5	-0.0515279	(-0.18860, 0.08555)	0.46125	6.88705e-05
Ethnicity (SA)	DDC	-0.0170065	(-0.06373, 0.02972)	0.475589	6.88705e-05
Ethnicity (SA)	PGF	-0.00875744	(-0.03286, 0.01534)	0.476306	6.88705e-05
Ethnicity (SA)	FST	0.0170387	(-0.03111, 0.06519)	0.487975	6.88705e-05
Ethnicity (SA)	SIGLEC10	0.0114912	(-0.02099, 0.04397)	0.487995	6.88705e-05
Ethnicity (SA)	PCDH17	0.0120488	(-0.02207, 0.04617)	0.488894	6.88705e-05
Ethnicity (SA)	PADI2	-0.0190479	(-0.07452, 0.03643)	0.500945	6.88705e-05
Ethnicity (SA)	ALDH3A1	0.0214884	(-0.04112, 0.08410)	0.501137	6.88705e-05
Ethnicity (SA)	TPT1	-0.0217537	(-0.08547, 0.04196)	0.503391	6.88705e-05
Ethnicity (SA)	CHI3L1	-0.0248458	(-0.09975, 0.05006)	0.51559	6.88705e-05
Ethnicity (SA)	SCGB1A1	0.0171546	(-0.03541, 0.06972)	0.522378	6.88705e-05
Ethnicity (SA)	ADAMTS16	-0.00986562	(-0.04048, 0.02075)	0.527676	6.88705e-05
Ethnicity (SA)	GP1BA	-0.00986819	(-0.04106, 0.02132)	0.535163	6.88705e-05
Ethnicity (SA)	PLA2G2A	0.017052	(-0.03699, 0.07109)	0.536272	6.88705e-05
Ethnicity (SA)	PLAUR	0.00773182	(-0.01870, 0.03417)	0.566482	6.88705e-05
Ethnicity (SA)	CLEC4G	-0.00928339	(-0.04170, 0.02313)	0.574599	6.88705e-05
Ethnicity (SA)	CCL27	0.0164576	(-0.04170, 0.07462)	0.579158	6.88705e-05
Ethnicity (SA)	CA4	0.00627345	(-0.01635, 0.02890)	0.58686	6.88705e-05
Ethnicity (SA)	MTPN	-0.008635	(-0.04012, 0.02285)	0.590837	6.88705e-05
Ethnicity (SA)	THBS4	-0.0120486	(-0.05714, 0.03305)	0.600499	6.88705e-05
Ethnicity (SA)	LTO1	-0.0104638	(-0.05065, 0.02973)	0.609837	6.88705e-05
Ethnicity (SA)	ANGPTL4	0.0110001	(-0.03266, 0.05466)	0.621438	6.88705e-05
Ethnicity (SA)	IL33	0.00926094	(-0.02819, 0.04671)	0.627891	6.88705e-05
Ethnicity (SA)	CTSH	0.0174601	(-0.05340, 0.08832)	0.629121	6.88705e-05
Ethnicity (SA)	PROC	0.00590437	(-0.01870, 0.03050)	0.638056	6.88705e-05
Ethnicity (SA)	PLXNB2	0.00530531	(-0.01708, 0.02769)	0.642301	6.88705e-05
Ethnicity (SA)	MFAP3	0.0108647	(-0.03599, 0.05772)	0.649455	6.88705e-05
Ethnicity (SA)	FABP6	-0.0119558	(-0.06569, 0.04178)	0.662787	6.88705e-05
Ethnicity (SA)	PREB	0.00620013	(-0.02205, 0.03445)	0.667035	6.88705e-05
Ethnicity (SA)	MB	-0.0110005	(-0.06165, 0.03965)	0.670357	6.88705e-05
Ethnicity (SA)	IL18BP	-0.00624276	(-0.03541, 0.02293)	0.674886	6.88705e-05
Ethnicity (SA)	ITGB6	-0.00620415	(-0.03543, 0.02302)	0.677349	6.88705e-05
Ethnicity (SA)	IL1RN	-0.0122738	(-0.07048, 0.04593)	0.679374	6.88705e-05
Ethnicity (SA)	IL24	0.00981391	(-0.03677, 0.05640)	0.679687	6.88705e-05
Ethnicity (SA)	SCRN1	0.0111183	(-0.04274, 0.06497)	0.685748	6.88705e-05
Ethnicity (SA)	PTH1R	-0.00689543	(-0.04311, 0.02932)	0.709014	6.88705e-05
Ethnicity (SA)	IL4	0.0164069	(-0.07068, 0.10350)	0.711945	6.88705e-05
Ethnicity (SA)	ROR1	-0.00569044	(-0.03595, 0.02457)	0.712477	6.88705e-05
Ethnicity (SA)	CCN3	0.00609638	(-0.02664, 0.03883)	0.715105	6.88705e-05
Ethnicity (SA)	REG4	-0.0084593	(-0.05419, 0.03727)	0.716908	6.88705e-05
Ethnicity (SA)	SERPINB5	0.00856669	(-0.03815, 0.05528)	0.719285	6.88705e-05
Ethnicity (SA)	PRCP	-0.00539946	(-0.03625, 0.02545)	0.731596	6.88705e-05
Ethnicity (SA)	CHEK2	-0.00557095	(-0.03761, 0.02647)	0.733273	6.88705e-05
Ethnicity (SA)	ERBB3	0.00269127	(-0.01613, 0.02151)	0.779244	6.88705e-05
Ethnicity (SA)	SELPLG	0.00355783	(-0.02142, 0.02853)	0.78007	6.88705e-05
Ethnicity (SA)	LILRB2	0.00472553	(-0.02866, 0.03811)	0.781428	6.88705e-05
Ethnicity (SA)	AOC1	-0.00723534	(-0.06160, 0.04713)	0.794197	6.88705e-05
Ethnicity (SA)	ITGB1	-0.00254144	(-0.02314, 0.01806)	0.808906	6.88705e-05
Ethnicity (SA)	SCARF1	-0.00456776	(-0.04517, 0.03603)	0.825481	6.88705e-05
Ethnicity (SA)	TSHB	-0.00738562	(-0.08133, 0.06656)	0.844788	6.88705e-05
Ethnicity (SA)	IL20RA	0.00424058	(-0.03920, 0.04768)	0.848256	6.88705e-05
Ethnicity (SA)	PTN	-0.00432327	(-0.05212, 0.04347)	0.859279	6.88705e-05
Ethnicity (SA)	ANGPTL3	-0.00290698	(-0.03625, 0.03044)	0.864337	6.88705e-05
Ethnicity (SA)	KIT	0.00244917	(-0.02575, 0.03065)	0.864851	6.88705e-05
Ethnicity (SA)	HYAL1	0.00178445	(-0.01996, 0.02352)	0.87219	6.88705e-05
Ethnicity (SA)	IL13	0.0030991	(-0.04427, 0.05047)	0.897967	6.88705e-05
Ethnicity (SA)	ARTN	0.00274927	(-0.04033, 0.04583)	0.900459	6.88705e-05
Ethnicity (SA)	MLN	0.00538468	(-0.07993, 0.09070)	0.901544	6.88705e-05
Ethnicity (SA)	CRIM1	-0.00105956	(-0.02032, 0.01821)	0.914154	6.88705e-05
Ethnicity (SA)	ICAM2	0.0015349	(-0.02914, 0.03221)	0.921875	6.88705e-05
Ethnicity (SA)	DUOX2	0.0034582	(-0.06602, 0.07294)	0.922283	6.88705e-05
Ethnicity (SA)	RAB37	0.00349651	(-0.07696, 0.08395)	0.93212	6.88705e-05
Ethnicity (SA)	HEBP1	0.00210272	(-0.04974, 0.05394)	0.936636	6.88705e-05
Ethnicity (SA)	EIF5A	-0.00107697	(-0.03003, 0.02788)	0.941885	6.88705e-05
Ethnicity (SA)	KLRD1	-0.00166551	(-0.04649, 0.04316)	0.941944	6.88705e-05
Ethnicity (SA)	TNFRSF11B	0.000950583	(-0.02717, 0.02907)	0.947169	6.88705e-05
Ethnicity (SA)	TYRO3	-0.000675933	(-0.02818, 0.02683)	0.961585	6.88705e-05
Ethnicity (SA)	CPB1	-0.00105341	(-0.05724, 0.05513)	0.970685	6.88705e-05
Ethnicity (SA)	CCL4	0.000908277	(-0.06290, 0.06471)	0.977741	6.88705e-05
Ethnicity (SA)	TNNI3	-0.000583665	(-0.08158, 0.08041)	0.988731	6.88705e-05
Ethnicity (SA)	FAS	7.56992e-05	(-0.03156, 0.03171)	0.996258	6.88705e-05

## Sheet: PA x Ethnicity_726 proteins
Term	Protein	Beta coefficient	95% CI	Nominal P_value	Bonferroni corrected threshold
Ethnicity (SA) x Physical Activity (MET-minutes/week)	SERPINA12	0.0144293	(0.00833, 0.02053)	3.55029e-06	6.88705e-05
Ethnicity (SA) x Physical Activity (MET-minutes/week)	IL2	-0.00316348	(-0.00496, -0.00137)	0.000551266	6.88705e-05
Ethnicity (SA) x Physical Activity (MET-minutes/week)	CLC	0.00577561	(0.00187, 0.00969)	0.00379045	6.88705e-05
Ethnicity (SA) x Physical Activity (MET-minutes/week)	ISM1	-0.00309852	(-0.00538, -0.00082)	0.00775135	6.88705e-05
Ethnicity (SA) x Physical Activity (MET-minutes/week)	SLC39A5	-0.00422021	(-0.00734, -0.00111)	0.00792329	6.88705e-05
Ethnicity (SA) x Physical Activity (MET-minutes/week)	CSF3	-0.00370791	(-0.00653, -0.00088)	0.0101448	6.88705e-05
Ethnicity (SA) x Physical Activity (MET-minutes/week)	ITIH3	0.00272977	(0.00055, 0.00491)	0.014005	6.88705e-05
Ethnicity (SA) x Physical Activity (MET-minutes/week)	CHRDL2	-0.00371095	(-0.00681, -0.00061)	0.0188615	6.88705e-05
Ethnicity (SA) x Physical Activity (MET-minutes/week)	CES1	-0.00581463	(-0.01072, -0.00091)	0.0201947	6.88705e-05
Ethnicity (SA) x Physical Activity (MET-minutes/week)	LAMA4	-0.00229526	(-0.00424, -0.00035)	0.0204469	6.88705e-05
Ethnicity (SA) x Physical Activity (MET-minutes/week)	TRIM21	-0.00501879	(-0.00948, -0.00056)	0.0273761	6.88705e-05
Ethnicity (SA) x Physical Activity (MET-minutes/week)	TREM2	-0.00347061	(-0.00657, -0.00037)	0.0284121	6.88705e-05
Ethnicity (SA) x Physical Activity (MET-minutes/week)	S100A11	0.00308862	(0.00030, 0.00588)	0.0300573	6.88705e-05
Ethnicity (SA) x Physical Activity (MET-minutes/week)	CDON	-0.00168817	(-0.00324, -0.00014)	0.0330099	6.88705e-05
Ethnicity (SA) x Physical Activity (MET-minutes/week)	MEGF10	0.00248269	(0.00015, 0.00481)	0.0369387	6.88705e-05
Ethnicity (SA) x Physical Activity (MET-minutes/week)	LY75	-0.00234319	(-0.00458, -0.00011)	0.0399257	6.88705e-05
Ethnicity (SA) x Physical Activity (MET-minutes/week)	PARP1	0.0035278	(0.00016, 0.00689)	0.0400109	6.88705e-05
Ethnicity (SA) x Physical Activity (MET-minutes/week)	SPINK4	-0.00381366	(-0.00747, -0.00016)	0.0409529	6.88705e-05
Ethnicity (SA) x Physical Activity (MET-minutes/week)	NRP1	0.00160948	(0.00003, 0.00319)	0.0453352	6.88705e-05
Ethnicity (SA) x Physical Activity (MET-minutes/week)	AOC1	-0.00329311	(-0.00653, -0.00005)	0.0463199	6.88705e-05
Ethnicity (SA) x Physical Activity (MET-minutes/week)	LTBR	-0.00171242	(-0.00343, 0.00000)	0.050239	6.88705e-05
Ethnicity (SA) x Physical Activity (MET-minutes/week)	CRELD2	-0.00298241	(-0.00601, 0.00005)	0.0538998	6.88705e-05
Ethnicity (SA) x Physical Activity (MET-minutes/week)	NFASC	-0.00155564	(-0.00314, 0.00003)	0.0546566	6.88705e-05
Ethnicity (SA) x Physical Activity (MET-minutes/week)	CD244	-0.00151658	(-0.00308, 0.00005)	0.057048	6.88705e-05
Ethnicity (SA) x Physical Activity (MET-minutes/week)	CNPY2	0.00337728	(-0.00011, 0.00686)	0.0575438	6.88705e-05
Ethnicity (SA) x Physical Activity (MET-minutes/week)	CXCL10	0.00369715	(-0.00020, 0.00759)	0.0629486	6.88705e-05
Ethnicity (SA) x Physical Activity (MET-minutes/week)	TYRO3	0.00156938	(-0.00009, 0.00323)	0.0637849	6.88705e-05
Ethnicity (SA) x Physical Activity (MET-minutes/week)	CCL23	0.00224169	(-0.00015, 0.00463)	0.0657949	6.88705e-05
Ethnicity (SA) x Physical Activity (MET-minutes/week)	PAPPA	-0.00249759	(-0.00516, 0.00017)	0.066111	6.88705e-05
Ethnicity (SA) x Physical Activity (MET-minutes/week)	NPPC	-0.00256424	(-0.00530, 0.00017)	0.0663834	6.88705e-05
Ethnicity (SA) x Physical Activity (MET-minutes/week)	CDH2	-0.00193348	(-0.00403, 0.00017)	0.0710795	6.88705e-05
Ethnicity (SA) x Physical Activity (MET-minutes/week)	RCOR1	0.00239683	(-0.00021, 0.00500)	0.0712982	6.88705e-05
Ethnicity (SA) x Physical Activity (MET-minutes/week)	PRSS27	-0.00211113	(-0.00442, 0.00019)	0.072543	6.88705e-05
Ethnicity (SA) x Physical Activity (MET-minutes/week)	IL3RA	-0.00166154	(-0.00348, 0.00015)	0.0730058	6.88705e-05
Ethnicity (SA) x Physical Activity (MET-minutes/week)	CCL11	-0.00198048	(-0.00416, 0.00020)	0.0755146	6.88705e-05
Ethnicity (SA) x Physical Activity (MET-minutes/week)	CRLF1	-0.00135962	(-0.00288, 0.00016)	0.0792054	6.88705e-05
Ethnicity (SA) x Physical Activity (MET-minutes/week)	ANGPTL4	0.00234757	(-0.00029, 0.00499)	0.0813643	6.88705e-05
Ethnicity (SA) x Physical Activity (MET-minutes/week)	TNC	0.00244334	(-0.00031, 0.00520)	0.0820684	6.88705e-05
Ethnicity (SA) x Physical Activity (MET-minutes/week)	CCL18	0.00366182	(-0.00047, 0.00780)	0.0826036	6.88705e-05
Ethnicity (SA) x Physical Activity (MET-minutes/week)	TPT1	-0.0032813	(-0.00708, 0.00052)	0.0902927	6.88705e-05
Ethnicity (SA) x Physical Activity (MET-minutes/week)	FCGR3B	0.00244339	(-0.00041, 0.00530)	0.0932747	6.88705e-05
Ethnicity (SA) x Physical Activity (MET-minutes/week)	FXYD5	-0.00317384	(-0.00693, 0.00059)	0.0980485	6.88705e-05
Ethnicity (SA) x Physical Activity (MET-minutes/week)	COL18A1	0.00113219	(-0.00021, 0.00248)	0.0989727	6.88705e-05
Ethnicity (SA) x Physical Activity (MET-minutes/week)	GP1BA	-0.00156535	(-0.00344, 0.00031)	0.10221	6.88705e-05
Ethnicity (SA) x Physical Activity (MET-minutes/week)	CLSTN2	-0.00188166	(-0.00414, 0.00038)	0.10295	6.88705e-05
Ethnicity (SA) x Physical Activity (MET-minutes/week)	LPL	-0.00225321	(-0.00497, 0.00046)	0.103784	6.88705e-05
Ethnicity (SA) x Physical Activity (MET-minutes/week)	FSTL3	-0.001584	(-0.00350, 0.00033)	0.105613	6.88705e-05
Ethnicity (SA) x Physical Activity (MET-minutes/week)	GP2	0.00409174	(-0.00087, 0.00905)	0.10569	6.88705e-05
Ethnicity (SA) x Physical Activity (MET-minutes/week)	HK2	-0.00130053	(-0.00288, 0.00028)	0.106595	6.88705e-05
Ethnicity (SA) x Physical Activity (MET-minutes/week)	EPHA1	-0.00167405	(-0.00371, 0.00036)	0.107135	6.88705e-05
Ethnicity (SA) x Physical Activity (MET-minutes/week)	LIFR	-0.00110759	(-0.00246, 0.00025)	0.109034	6.88705e-05
Ethnicity (SA) x Physical Activity (MET-minutes/week)	BOC	-0.00110499	(-0.00246, 0.00025)	0.109618	6.88705e-05
Ethnicity (SA) x Physical Activity (MET-minutes/week)	PILRB	0.00270147	(-0.00064, 0.00604)	0.112619	6.88705e-05
Ethnicity (SA) x Physical Activity (MET-minutes/week)	ACTN4	-0.0014826	(-0.00333, 0.00036)	0.114981	6.88705e-05
Ethnicity (SA) x Physical Activity (MET-minutes/week)	IFNG	0.00527046	(-0.00128, 0.01183)	0.115071	6.88705e-05
Ethnicity (SA) x Physical Activity (MET-minutes/week)	IGFBP1	0.0058773	(-0.00170, 0.01346)	0.128641	6.88705e-05
Ethnicity (SA) x Physical Activity (MET-minutes/week)	C1QA	-0.00100574	(-0.00231, 0.00030)	0.129738	6.88705e-05
Ethnicity (SA) x Physical Activity (MET-minutes/week)	IL4R	-0.00158837	(-0.00365, 0.00047)	0.131071	6.88705e-05
Ethnicity (SA) x Physical Activity (MET-minutes/week)	LRP11	-0.00160355	(-0.00369, 0.00048)	0.131658	6.88705e-05
Ethnicity (SA) x Physical Activity (MET-minutes/week)	ADA	0.0015829	(-0.00048, 0.00364)	0.131864	6.88705e-05
Ethnicity (SA) x Physical Activity (MET-minutes/week)	ENPP7	-0.00388423	(-0.00897, 0.00120)	0.134604	6.88705e-05
Ethnicity (SA) x Physical Activity (MET-minutes/week)	ITGA11	-0.00150315	(-0.00348, 0.00048)	0.136796	6.88705e-05
Ethnicity (SA) x Physical Activity (MET-minutes/week)	VWF	0.00322811	(-0.00103, 0.00749)	0.137277	6.88705e-05
Ethnicity (SA) x Physical Activity (MET-minutes/week)	IL17C	-0.00303976	(-0.00708, 0.00100)	0.139854	6.88705e-05
Ethnicity (SA) x Physical Activity (MET-minutes/week)	MEPE	-0.00110325	(-0.00257, 0.00037)	0.141762	6.88705e-05
Ethnicity (SA) x Physical Activity (MET-minutes/week)	CCL25	-0.00210287	(-0.00494, 0.00074)	0.146454	6.88705e-05
Ethnicity (SA) x Physical Activity (MET-minutes/week)	IL10RA	0.00250254	(-0.00089, 0.00589)	0.148185	6.88705e-05
Ethnicity (SA) x Physical Activity (MET-minutes/week)	NADK	0.00244783	(-0.00087, 0.00577)	0.148219	6.88705e-05
Ethnicity (SA) x Physical Activity (MET-minutes/week)	TNFRSF11A	-0.00166544	(-0.00392, 0.00059)	0.148457	6.88705e-05
Ethnicity (SA) x Physical Activity (MET-minutes/week)	GHRL	0.00350524	(-0.00125, 0.00826)	0.148782	6.88705e-05
Ethnicity (SA) x Physical Activity (MET-minutes/week)	CXCL9	0.00281258	(-0.00102, 0.00665)	0.150342	6.88705e-05
Ethnicity (SA) x Physical Activity (MET-minutes/week)	TANK	-0.00293498	(-0.00698, 0.00112)	0.155499	6.88705e-05
Ethnicity (SA) x Physical Activity (MET-minutes/week)	IFNLR1	-0.00155995	(-0.00372, 0.00060)	0.156516	6.88705e-05
Ethnicity (SA) x Physical Activity (MET-minutes/week)	HGF	-0.0015444	(-0.00368, 0.00059)	0.157049	6.88705e-05
Ethnicity (SA) x Physical Activity (MET-minutes/week)	REG3A	0.00254287	(-0.00102, 0.00610)	0.161611	6.88705e-05
Ethnicity (SA) x Physical Activity (MET-minutes/week)	IL1B	0.00230987	(-0.00094, 0.00556)	0.163887	6.88705e-05
Ethnicity (SA) x Physical Activity (MET-minutes/week)	TPP1	-0.00190626	(-0.00460, 0.00079)	0.165711	6.88705e-05
Ethnicity (SA) x Physical Activity (MET-minutes/week)	AGRP	-0.00213775	(-0.00517, 0.00090)	0.167354	6.88705e-05
Ethnicity (SA) x Physical Activity (MET-minutes/week)	HYAL1	0.000905991	(-0.00040, 0.00221)	0.173913	6.88705e-05
Ethnicity (SA) x Physical Activity (MET-minutes/week)	CHRDL1	-0.00126115	(-0.00308, 0.00056)	0.174306	6.88705e-05
Ethnicity (SA) x Physical Activity (MET-minutes/week)	CPB1	0.00234037	(-0.00104, 0.00572)	0.174805	6.88705e-05
Ethnicity (SA) x Physical Activity (MET-minutes/week)	CANT1	-0.000808666	(-0.00199, 0.00037)	0.178274	6.88705e-05
Ethnicity (SA) x Physical Activity (MET-minutes/week)	PLTP	-0.0014498	(-0.00356, 0.00066)	0.178335	6.88705e-05
Ethnicity (SA) x Physical Activity (MET-minutes/week)	SDC4	-0.0018543	(-0.00455, 0.00085)	0.178377	6.88705e-05
Ethnicity (SA) x Physical Activity (MET-minutes/week)	BAG6	-0.00145406	(-0.00357, 0.00066)	0.178563	6.88705e-05
Ethnicity (SA) x Physical Activity (MET-minutes/week)	CCL21	0.00162481	(-0.00075, 0.00400)	0.179339	6.88705e-05
Ethnicity (SA) x Physical Activity (MET-minutes/week)	PCDH1	-0.000829054	(-0.00204, 0.00038)	0.18021	6.88705e-05
Ethnicity (SA) x Physical Activity (MET-minutes/week)	CTSZ	-0.00125876	(-0.00310, 0.00059)	0.180879	6.88705e-05
Ethnicity (SA) x Physical Activity (MET-minutes/week)	RGS8	-0.00257312	(-0.00634, 0.00120)	0.181101	6.88705e-05
Ethnicity (SA) x Physical Activity (MET-minutes/week)	B4GALT1	-0.0010715	(-0.00265, 0.00051)	0.183617	6.88705e-05
Ethnicity (SA) x Physical Activity (MET-minutes/week)	PLXNB3	-0.00185395	(-0.00459, 0.00088)	0.184573	6.88705e-05
Ethnicity (SA) x Physical Activity (MET-minutes/week)	IL5RA	-0.00216535	(-0.00537, 0.00104)	0.185332	6.88705e-05
Ethnicity (SA) x Physical Activity (MET-minutes/week)	F2R	-0.00224465	(-0.00557, 0.00108)	0.185768	6.88705e-05
Ethnicity (SA) x Physical Activity (MET-minutes/week)	WNT9A	-0.00110616	(-0.00275, 0.00054)	0.186761	6.88705e-05
Ethnicity (SA) x Physical Activity (MET-minutes/week)	IL16	0.00168636	(-0.00082, 0.00419)	0.187498	6.88705e-05
Ethnicity (SA) x Physical Activity (MET-minutes/week)	CD84	-0.00120257	(-0.00300, 0.00059)	0.189131	6.88705e-05
Ethnicity (SA) x Physical Activity (MET-minutes/week)	SIGLEC1	-0.00166853	(-0.00416, 0.00083)	0.189744	6.88705e-05
Ethnicity (SA) x Physical Activity (MET-minutes/week)	CST6	-0.00185433	(-0.00463, 0.00092)	0.190226	6.88705e-05
Ethnicity (SA) x Physical Activity (MET-minutes/week)	IDS	-0.000337461	(-0.00084, 0.00017)	0.19063	6.88705e-05
Ethnicity (SA) x Physical Activity (MET-minutes/week)	THPO	-0.00147737	(-0.00369, 0.00074)	0.19095	6.88705e-05
Ethnicity (SA) x Physical Activity (MET-minutes/week)	CD46	-0.00108934	(-0.00272, 0.00054)	0.191198	6.88705e-05
Ethnicity (SA) x Physical Activity (MET-minutes/week)	CD93	0.00116191	(-0.00060, 0.00292)	0.195461	6.88705e-05
Ethnicity (SA) x Physical Activity (MET-minutes/week)	CEP43	-0.00261303	(-0.00660, 0.00137)	0.198932	6.88705e-05
Ethnicity (SA) x Physical Activity (MET-minutes/week)	PON2	-0.00132112	(-0.00334, 0.00070)	0.199954	6.88705e-05
Ethnicity (SA) x Physical Activity (MET-minutes/week)	HSPB1	0.00261617	(-0.00139, 0.00662)	0.200674	6.88705e-05
Ethnicity (SA) x Physical Activity (MET-minutes/week)	CA3	0.00230611	(-0.00123, 0.00584)	0.201062	6.88705e-05
Ethnicity (SA) x Physical Activity (MET-minutes/week)	NCF2	0.00326192	(-0.00174, 0.00826)	0.201272	6.88705e-05
Ethnicity (SA) x Physical Activity (MET-minutes/week)	SELPLG	-0.00097698	(-0.00248, 0.00052)	0.201474	6.88705e-05
Ethnicity (SA) x Physical Activity (MET-minutes/week)	SCGN	-0.0016374	(-0.00415, 0.00088)	0.202136	6.88705e-05
Ethnicity (SA) x Physical Activity (MET-minutes/week)	CD276	-0.00135531	(-0.00344, 0.00073)	0.203038	6.88705e-05
Ethnicity (SA) x Physical Activity (MET-minutes/week)	IL6R	0.00127565	(-0.00069, 0.00325)	0.204277	6.88705e-05
Ethnicity (SA) x Physical Activity (MET-minutes/week)	AGER	-0.00156375	(-0.00400, 0.00087)	0.207504	6.88705e-05
Ethnicity (SA) x Physical Activity (MET-minutes/week)	MILR1	-0.00187852	(-0.00480, 0.00104)	0.207792	6.88705e-05
Ethnicity (SA) x Physical Activity (MET-minutes/week)	TNNI3	-0.00308962	(-0.00791, 0.00174)	0.209477	6.88705e-05
Ethnicity (SA) x Physical Activity (MET-minutes/week)	MB	0.00193989	(-0.00111, 0.00499)	0.212205	6.88705e-05
Ethnicity (SA) x Physical Activity (MET-minutes/week)	CD6	-0.00192544	(-0.00500, 0.00115)	0.219139	6.88705e-05
Ethnicity (SA) x Physical Activity (MET-minutes/week)	OMD	-0.00156545	(-0.00407, 0.00094)	0.220379	6.88705e-05
Ethnicity (SA) x Physical Activity (MET-minutes/week)	CNTN1	-0.000967972	(-0.00254, 0.00061)	0.228896	6.88705e-05
Ethnicity (SA) x Physical Activity (MET-minutes/week)	SMPDL3A	-0.00239086	(-0.00629, 0.00151)	0.22989	6.88705e-05
Ethnicity (SA) x Physical Activity (MET-minutes/week)	HLA_E	0.00100739	(-0.00065, 0.00266)	0.232471	6.88705e-05
Ethnicity (SA) x Physical Activity (MET-minutes/week)	CHIT1	0.00536638	(-0.00346, 0.01419)	0.233404	6.88705e-05
Ethnicity (SA) x Physical Activity (MET-minutes/week)	BANK1	-0.00373617	(-0.00991, 0.00244)	0.235585	6.88705e-05
Ethnicity (SA) x Physical Activity (MET-minutes/week)	CELA3A	0.00200115	(-0.00131, 0.00532)	0.236839	6.88705e-05
Ethnicity (SA) x Physical Activity (MET-minutes/week)	CD200R1	-0.00120937	(-0.00322, 0.00080)	0.237838	6.88705e-05
Ethnicity (SA) x Physical Activity (MET-minutes/week)	SERPINA11	-0.00142673	(-0.00380, 0.00095)	0.238937	6.88705e-05
Ethnicity (SA) x Physical Activity (MET-minutes/week)	IL17RB	0.00187188	(-0.00125, 0.00499)	0.239675	6.88705e-05
Ethnicity (SA) x Physical Activity (MET-minutes/week)	CBLIF	0.00254562	(-0.00171, 0.00680)	0.240809	6.88705e-05
Ethnicity (SA) x Physical Activity (MET-minutes/week)	CXADR	-0.00173919	(-0.00466, 0.00118)	0.243467	6.88705e-05
Ethnicity (SA) x Physical Activity (MET-minutes/week)	ENAH	-0.00165007	(-0.00443, 0.00113)	0.244773	6.88705e-05
Ethnicity (SA) x Physical Activity (MET-minutes/week)	IL10RB	-0.000997115	(-0.00268, 0.00069)	0.246321	6.88705e-05
Ethnicity (SA) x Physical Activity (MET-minutes/week)	SPON1	-0.00110266	(-0.00297, 0.00076)	0.247137	6.88705e-05
Ethnicity (SA) x Physical Activity (MET-minutes/week)	LAP3	0.00164616	(-0.00115, 0.00444)	0.247847	6.88705e-05
Ethnicity (SA) x Physical Activity (MET-minutes/week)	CXCL8	-0.00229504	(-0.00620, 0.00161)	0.248872	6.88705e-05
Ethnicity (SA) x Physical Activity (MET-minutes/week)	TGFB1	-0.00130965	(-0.00354, 0.00092)	0.249553	6.88705e-05
Ethnicity (SA) x Physical Activity (MET-minutes/week)	TNFRSF13C	0.00140678	(-0.00101, 0.00382)	0.253314	6.88705e-05
Ethnicity (SA) x Physical Activity (MET-minutes/week)	TGFBR3	-0.00104697	(-0.00287, 0.00078)	0.260402	6.88705e-05
Ethnicity (SA) x Physical Activity (MET-minutes/week)	MZB1	-0.00172031	(-0.00475, 0.00131)	0.266228	6.88705e-05
Ethnicity (SA) x Physical Activity (MET-minutes/week)	FKBP1B	-0.00364258	(-0.01010, 0.00282)	0.269094	6.88705e-05
Ethnicity (SA) x Physical Activity (MET-minutes/week)	CST7	-0.00304456	(-0.00847, 0.00238)	0.271096	6.88705e-05
Ethnicity (SA) x Physical Activity (MET-minutes/week)	CD59	0.000743917	(-0.00059, 0.00207)	0.272947	6.88705e-05
Ethnicity (SA) x Physical Activity (MET-minutes/week)	CGREF1	-0.00136232	(-0.00382, 0.00109)	0.276704	6.88705e-05
Ethnicity (SA) x Physical Activity (MET-minutes/week)	IGFBP3	-0.000938454	(-0.00263, 0.00075)	0.27673	6.88705e-05
Ethnicity (SA) x Physical Activity (MET-minutes/week)	DGKZ	-0.00113462	(-0.00318, 0.00091)	0.276988	6.88705e-05
Ethnicity (SA) x Physical Activity (MET-minutes/week)	FCGR2A	0.00192481	(-0.00156, 0.00541)	0.278548	6.88705e-05
Ethnicity (SA) x Physical Activity (MET-minutes/week)	IL22RA1	-0.00136765	(-0.00384, 0.00111)	0.278817	6.88705e-05
Ethnicity (SA) x Physical Activity (MET-minutes/week)	CDH5	0.000954364	(-0.00077, 0.00268)	0.279092	6.88705e-05
Ethnicity (SA) x Physical Activity (MET-minutes/week)	SERPINE1	-0.00216687	(-0.00610, 0.00177)	0.280095	6.88705e-05
Ethnicity (SA) x Physical Activity (MET-minutes/week)	ITGB6	-0.000955563	(-0.00270, 0.00079)	0.282171	6.88705e-05
Ethnicity (SA) x Physical Activity (MET-minutes/week)	SPP1	-0.00144522	(-0.00410, 0.00121)	0.285176	6.88705e-05
Ethnicity (SA) x Physical Activity (MET-minutes/week)	CCN2	-0.00180787	(-0.00514, 0.00152)	0.286903	6.88705e-05
Ethnicity (SA) x Physical Activity (MET-minutes/week)	TNFRSF11B	-0.000939816	(-0.00267, 0.00079)	0.286992	6.88705e-05
Ethnicity (SA) x Physical Activity (MET-minutes/week)	ROR1	-0.000990248	(-0.00282, 0.00084)	0.287751	6.88705e-05
Ethnicity (SA) x Physical Activity (MET-minutes/week)	ADAMTS16	-0.000982935	(-0.00281, 0.00084)	0.290877	6.88705e-05
Ethnicity (SA) x Physical Activity (MET-minutes/week)	DCTPP1	0.000980811	(-0.00085, 0.00281)	0.29283	6.88705e-05
Ethnicity (SA) x Physical Activity (MET-minutes/week)	IL4	-0.0027826	(-0.00797, 0.00241)	0.29329	6.88705e-05
Ethnicity (SA) x Physical Activity (MET-minutes/week)	EPCAM	0.0030192	(-0.00261, 0.00865)	0.293499	6.88705e-05
Ethnicity (SA) x Physical Activity (MET-minutes/week)	FCRL6	-0.00210019	(-0.00602, 0.00182)	0.293721	6.88705e-05
Ethnicity (SA) x Physical Activity (MET-minutes/week)	CKMT1A_CKMT1B	0.0021959	(-0.00193, 0.00632)	0.296625	6.88705e-05
Ethnicity (SA) x Physical Activity (MET-minutes/week)	FCRL2	0.00150209	(-0.00133, 0.00433)	0.297909	6.88705e-05
Ethnicity (SA) x Physical Activity (MET-minutes/week)	SFTPD	-0.00204414	(-0.00590, 0.00181)	0.299159	6.88705e-05
Ethnicity (SA) x Physical Activity (MET-minutes/week)	VCAM1	0.000819187	(-0.00073, 0.00237)	0.300263	6.88705e-05
Ethnicity (SA) x Physical Activity (MET-minutes/week)	CCL27	0.00185275	(-0.00166, 0.00536)	0.300681	6.88705e-05
Ethnicity (SA) x Physical Activity (MET-minutes/week)	FETUB	-0.00101882	(-0.00296, 0.00093)	0.304375	6.88705e-05
Ethnicity (SA) x Physical Activity (MET-minutes/week)	CST3	0.000871563	(-0.00080, 0.00254)	0.305557	6.88705e-05
Ethnicity (SA) x Physical Activity (MET-minutes/week)	CCL28	-0.0017534	(-0.00511, 0.00160)	0.305726	6.88705e-05
Ethnicity (SA) x Physical Activity (MET-minutes/week)	APLP1	0.00157976	(-0.00144, 0.00460)	0.305735	6.88705e-05
Ethnicity (SA) x Physical Activity (MET-minutes/week)	PTPRM	-0.000731192	(-0.00213, 0.00067)	0.305784	6.88705e-05
Ethnicity (SA) x Physical Activity (MET-minutes/week)	PADI2	0.00172354	(-0.00158, 0.00503)	0.306807	6.88705e-05
Ethnicity (SA) x Physical Activity (MET-minutes/week)	IFNGR1	-0.000621691	(-0.00182, 0.00057)	0.307208	6.88705e-05
Ethnicity (SA) x Physical Activity (MET-minutes/week)	IL13	-0.0014685	(-0.00429, 0.00135)	0.307881	6.88705e-05
Ethnicity (SA) x Physical Activity (MET-minutes/week)	ACY1	-0.00192798	(-0.00565, 0.00179)	0.309381	6.88705e-05
Ethnicity (SA) x Physical Activity (MET-minutes/week)	GALNT3	-0.00126102	(-0.00370, 0.00118)	0.310566	6.88705e-05
Ethnicity (SA) x Physical Activity (MET-minutes/week)	LBP	0.00175137	(-0.00164, 0.00514)	0.311338	6.88705e-05
Ethnicity (SA) x Physical Activity (MET-minutes/week)	DAG1	-0.00142446	(-0.00419, 0.00135)	0.313437	6.88705e-05
Ethnicity (SA) x Physical Activity (MET-minutes/week)	NRTN	-0.00147106	(-0.00435, 0.00141)	0.317039	6.88705e-05
Ethnicity (SA) x Physical Activity (MET-minutes/week)	TNFRSF10C	0.00146652	(-0.00142, 0.00435)	0.318529	6.88705e-05
Ethnicity (SA) x Physical Activity (MET-minutes/week)	DPT	0.000814485	(-0.00079, 0.00242)	0.31877	6.88705e-05
Ethnicity (SA) x Physical Activity (MET-minutes/week)	LY6D	-0.00113761	(-0.00338, 0.00111)	0.320132	6.88705e-05
Ethnicity (SA) x Physical Activity (MET-minutes/week)	PROK1	-0.00177009	(-0.00527, 0.00173)	0.320943	6.88705e-05
Ethnicity (SA) x Physical Activity (MET-minutes/week)	FGF5	-0.000965048	(-0.00287, 0.00094)	0.321209	6.88705e-05
Ethnicity (SA) x Physical Activity (MET-minutes/week)	ADGRG2	0.000799562	(-0.00078, 0.00238)	0.322029	6.88705e-05
Ethnicity (SA) x Physical Activity (MET-minutes/week)	TNFSF11	0.00178336	(-0.00175, 0.00531)	0.322183	6.88705e-05
Ethnicity (SA) x Physical Activity (MET-minutes/week)	ANGPT1	-0.00248522	(-0.00742, 0.00244)	0.32313	6.88705e-05
Ethnicity (SA) x Physical Activity (MET-minutes/week)	PRCP	-0.000934196	(-0.00279, 0.00092)	0.323963	6.88705e-05
Ethnicity (SA) x Physical Activity (MET-minutes/week)	PREB	-0.000844177	(-0.00253, 0.00084)	0.325601	6.88705e-05
Ethnicity (SA) x Physical Activity (MET-minutes/week)	BSG	-0.000587298	(-0.00176, 0.00058)	0.325939	6.88705e-05
Ethnicity (SA) x Physical Activity (MET-minutes/week)	CD209	-0.00109658	(-0.00330, 0.00111)	0.329695	6.88705e-05
Ethnicity (SA) x Physical Activity (MET-minutes/week)	SPINT2	-0.00115492	(-0.00351, 0.00120)	0.336468	6.88705e-05
Ethnicity (SA) x Physical Activity (MET-minutes/week)	CD22	0.00119837	(-0.00126, 0.00365)	0.338589	6.88705e-05
Ethnicity (SA) x Physical Activity (MET-minutes/week)	AMY2B	0.00137566	(-0.00145, 0.00420)	0.340535	6.88705e-05
Ethnicity (SA) x Physical Activity (MET-minutes/week)	CTSH	-0.00203186	(-0.00625, 0.00218)	0.344569	6.88705e-05
Ethnicity (SA) x Physical Activity (MET-minutes/week)	HMOX1	-0.00131201	(-0.00406, 0.00143)	0.34886	6.88705e-05
Ethnicity (SA) x Physical Activity (MET-minutes/week)	REG4	-0.0013189	(-0.00408, 0.00144)	0.349492	6.88705e-05
Ethnicity (SA) x Physical Activity (MET-minutes/week)	LGALS9	0.000928643	(-0.00102, 0.00288)	0.350086	6.88705e-05
Ethnicity (SA) x Physical Activity (MET-minutes/week)	FABP9	-0.00151755	(-0.00473, 0.00169)	0.354085	6.88705e-05
Ethnicity (SA) x Physical Activity (MET-minutes/week)	SIGLEC7	-0.00077586	(-0.00242, 0.00087)	0.354618	6.88705e-05
Ethnicity (SA) x Physical Activity (MET-minutes/week)	CDH17	0.00183108	(-0.00206, 0.00572)	0.355925	6.88705e-05
Ethnicity (SA) x Physical Activity (MET-minutes/week)	SELP	-0.0015443	(-0.00483, 0.00175)	0.357632	6.88705e-05
Ethnicity (SA) x Physical Activity (MET-minutes/week)	FCAR	-0.00129533	(-0.00407, 0.00148)	0.359965	6.88705e-05
Ethnicity (SA) x Physical Activity (MET-minutes/week)	EDAR	-0.00246019	(-0.00774, 0.00282)	0.36098	6.88705e-05
Ethnicity (SA) x Physical Activity (MET-minutes/week)	ERBB3	-0.00053919	(-0.00170, 0.00062)	0.363094	6.88705e-05
Ethnicity (SA) x Physical Activity (MET-minutes/week)	ICAM3	0.000694006	(-0.00080, 0.00219)	0.363323	6.88705e-05
Ethnicity (SA) x Physical Activity (MET-minutes/week)	IL18BP	0.000814643	(-0.00094, 0.00257)	0.363514	6.88705e-05
Ethnicity (SA) x Physical Activity (MET-minutes/week)	TFRC	0.00102979	(-0.00120, 0.00325)	0.364318	6.88705e-05
Ethnicity (SA) x Physical Activity (MET-minutes/week)	MMP7	-0.00127351	(-0.00404, 0.00149)	0.366783	6.88705e-05
Ethnicity (SA) x Physical Activity (MET-minutes/week)	MARCO	-0.000706051	(-0.00224, 0.00083)	0.368496	6.88705e-05
Ethnicity (SA) x Physical Activity (MET-minutes/week)	AK1	0.00172316	(-0.00203, 0.00548)	0.368672	6.88705e-05
Ethnicity (SA) x Physical Activity (MET-minutes/week)	WFIKKN2	-0.000942842	(-0.00301, 0.00112)	0.370418	6.88705e-05
Ethnicity (SA) x Physical Activity (MET-minutes/week)	CTRC	0.00167236	(-0.00199, 0.00534)	0.37098	6.88705e-05
Ethnicity (SA) x Physical Activity (MET-minutes/week)	RETN	-0.00110164	(-0.00353, 0.00132)	0.372994	6.88705e-05
Ethnicity (SA) x Physical Activity (MET-minutes/week)	CTSD	-0.00106842	(-0.00342, 0.00129)	0.373602	6.88705e-05
Ethnicity (SA) x Physical Activity (MET-minutes/week)	IL12B	0.00143747	(-0.00174, 0.00462)	0.375844	6.88705e-05
Ethnicity (SA) x Physical Activity (MET-minutes/week)	CCL17	0.00239272	(-0.00290, 0.00769)	0.375865	6.88705e-05
Ethnicity (SA) x Physical Activity (MET-minutes/week)	CCL20	-0.00228606	(-0.00736, 0.00279)	0.377078	6.88705e-05
Ethnicity (SA) x Physical Activity (MET-minutes/week)	EIF5A	0.000777489	(-0.00095, 0.00250)	0.377126	6.88705e-05
Ethnicity (SA) x Physical Activity (MET-minutes/week)	MET	0.000524319	(-0.00064, 0.00169)	0.378043	6.88705e-05
Ethnicity (SA) x Physical Activity (MET-minutes/week)	ITGB2	0.000732555	(-0.00090, 0.00236)	0.379086	6.88705e-05
Ethnicity (SA) x Physical Activity (MET-minutes/week)	PTX3	0.00126994	(-0.00157, 0.00411)	0.381045	6.88705e-05
Ethnicity (SA) x Physical Activity (MET-minutes/week)	LAMP3	0.00131656	(-0.00165, 0.00428)	0.384297	6.88705e-05
Ethnicity (SA) x Physical Activity (MET-minutes/week)	SSC5D	0.00112065	(-0.00141, 0.00365)	0.38515	6.88705e-05
Ethnicity (SA) x Physical Activity (MET-minutes/week)	SLAMF7	-0.00148974	(-0.00486, 0.00188)	0.386864	6.88705e-05
Ethnicity (SA) x Physical Activity (MET-minutes/week)	MYO9B	0.00171476	(-0.00218, 0.00561)	0.387792	6.88705e-05
Ethnicity (SA) x Physical Activity (MET-minutes/week)	BCR	-0.0023271	(-0.00762, 0.00297)	0.388797	6.88705e-05
Ethnicity (SA) x Physical Activity (MET-minutes/week)	CPA1	0.00152419	(-0.00195, 0.00500)	0.390518	6.88705e-05
Ethnicity (SA) x Physical Activity (MET-minutes/week)	VEGFA	-0.00146421	(-0.00482, 0.00189)	0.391741	6.88705e-05
Ethnicity (SA) x Physical Activity (MET-minutes/week)	PRSS8	-0.0010737	(-0.00353, 0.00138)	0.392027	6.88705e-05
Ethnicity (SA) x Physical Activity (MET-minutes/week)	PDGFB	-0.0021745	(-0.00719, 0.00284)	0.395019	6.88705e-05
Ethnicity (SA) x Physical Activity (MET-minutes/week)	IL5	-0.00351006	(-0.01168, 0.00466)	0.399634	6.88705e-05
Ethnicity (SA) x Physical Activity (MET-minutes/week)	CLEC4C	-0.00115773	(-0.00387, 0.00156)	0.403188	6.88705e-05
Ethnicity (SA) x Physical Activity (MET-minutes/week)	SIT1	-0.00136852	(-0.00460, 0.00186)	0.406305	6.88705e-05
Ethnicity (SA) x Physical Activity (MET-minutes/week)	IGFBP2	0.00165593	(-0.00227, 0.00558)	0.408267	6.88705e-05
Ethnicity (SA) x Physical Activity (MET-minutes/week)	IL17D	-0.000813708	(-0.00274, 0.00112)	0.40836	6.88705e-05
Ethnicity (SA) x Physical Activity (MET-minutes/week)	ICAM4	0.00128332	(-0.00177, 0.00433)	0.409765	6.88705e-05
Ethnicity (SA) x Physical Activity (MET-minutes/week)	PRKCQ	-0.00105222	(-0.00356, 0.00146)	0.410925	6.88705e-05
Ethnicity (SA) x Physical Activity (MET-minutes/week)	TNFSF10	-0.000627669	(-0.00212, 0.00087)	0.411267	6.88705e-05
Ethnicity (SA) x Physical Activity (MET-minutes/week)	NCR1	-0.000882485	(-0.00299, 0.00123)	0.412481	6.88705e-05
Ethnicity (SA) x Physical Activity (MET-minutes/week)	ANGPTL1	-0.00070052	(-0.00238, 0.00098)	0.413615	6.88705e-05
Ethnicity (SA) x Physical Activity (MET-minutes/week)	DNER	-0.000621947	(-0.00212, 0.00088)	0.415708	6.88705e-05
Ethnicity (SA) x Physical Activity (MET-minutes/week)	LTO1	-0.000994029	(-0.00339, 0.00140)	0.415911	6.88705e-05
Ethnicity (SA) x Physical Activity (MET-minutes/week)	LY9	-0.000695243	(-0.00237, 0.00098)	0.416636	6.88705e-05
Ethnicity (SA) x Physical Activity (MET-minutes/week)	TIMP3	-0.00315142	(-0.01079, 0.00449)	0.418997	6.88705e-05
Ethnicity (SA) x Physical Activity (MET-minutes/week)	ACP5	0.000773664	(-0.00111, 0.00266)	0.421202	6.88705e-05
Ethnicity (SA) x Physical Activity (MET-minutes/week)	AXL	0.000650558	(-0.00094, 0.00224)	0.42161	6.88705e-05
Ethnicity (SA) x Physical Activity (MET-minutes/week)	CDH1	-0.000919094	(-0.00318, 0.00134)	0.424668	6.88705e-05
Ethnicity (SA) x Physical Activity (MET-minutes/week)	LILRB5	0.00166618	(-0.00243, 0.00576)	0.425455	6.88705e-05
Ethnicity (SA) x Physical Activity (MET-minutes/week)	CLEC4A	-0.000804342	(-0.00279, 0.00118)	0.427637	6.88705e-05
Ethnicity (SA) x Physical Activity (MET-minutes/week)	OSCAR	0.000792102	(-0.00117, 0.00275)	0.427975	6.88705e-05
Ethnicity (SA) x Physical Activity (MET-minutes/week)	HEBP1	-0.00124787	(-0.00434, 0.00184)	0.428405	6.88705e-05
Ethnicity (SA) x Physical Activity (MET-minutes/week)	FASLG	-0.000855599	(-0.00298, 0.00127)	0.430497	6.88705e-05
Ethnicity (SA) x Physical Activity (MET-minutes/week)	NECTIN2	-0.000678468	(-0.00237, 0.00101)	0.430579	6.88705e-05
Ethnicity (SA) x Physical Activity (MET-minutes/week)	IL11	-0.0014601	(-0.00509, 0.00217)	0.430807	6.88705e-05
Ethnicity (SA) x Physical Activity (MET-minutes/week)	TLR3	0.00144186	(-0.00215, 0.00503)	0.431126	6.88705e-05
Ethnicity (SA) x Physical Activity (MET-minutes/week)	PCDH17	0.000822011	(-0.00124, 0.00288)	0.433826	6.88705e-05
Ethnicity (SA) x Physical Activity (MET-minutes/week)	RNASE3	0.00262157	(-0.00396, 0.00920)	0.434903	6.88705e-05
Ethnicity (SA) x Physical Activity (MET-minutes/week)	NME3	-0.000541645	(-0.00190, 0.00082)	0.43546	6.88705e-05
Ethnicity (SA) x Physical Activity (MET-minutes/week)	TIE1	0.000949177	(-0.00144, 0.00334)	0.43706	6.88705e-05
Ethnicity (SA) x Physical Activity (MET-minutes/week)	VASN	-0.000622331	(-0.00219, 0.00095)	0.437511	6.88705e-05
Ethnicity (SA) x Physical Activity (MET-minutes/week)	AGXT	-0.00177533	(-0.00626, 0.00271)	0.438012	6.88705e-05
Ethnicity (SA) x Physical Activity (MET-minutes/week)	PLA2G2A	0.001284	(-0.00198, 0.00455)	0.440844	6.88705e-05
Ethnicity (SA) x Physical Activity (MET-minutes/week)	CEP164	-0.00142771	(-0.00507, 0.00221)	0.441734	6.88705e-05
Ethnicity (SA) x Physical Activity (MET-minutes/week)	DFFA	-0.00152962	(-0.00545, 0.00239)	0.444426	6.88705e-05
Ethnicity (SA) x Physical Activity (MET-minutes/week)	KYNU	0.0010427	(-0.00165, 0.00373)	0.447488	6.88705e-05
Ethnicity (SA) x Physical Activity (MET-minutes/week)	MPHOSPH8	-0.00168239	(-0.00604, 0.00268)	0.449364	6.88705e-05
Ethnicity (SA) x Physical Activity (MET-minutes/week)	TGM2	0.00169904	(-0.00272, 0.00612)	0.451302	6.88705e-05
Ethnicity (SA) x Physical Activity (MET-minutes/week)	AZU1	0.00175065	(-0.00282, 0.00632)	0.452633	6.88705e-05
Ethnicity (SA) x Physical Activity (MET-minutes/week)	FCRL3	0.00119584	(-0.00193, 0.00432)	0.453076	6.88705e-05
Ethnicity (SA) x Physical Activity (MET-minutes/week)	TCN2	-0.000656485	(-0.00237, 0.00106)	0.453128	6.88705e-05
Ethnicity (SA) x Physical Activity (MET-minutes/week)	ZBTB17	-0.000923391	(-0.00336, 0.00151)	0.457758	6.88705e-05
Ethnicity (SA) x Physical Activity (MET-minutes/week)	COL9A1	0.0010066	(-0.00167, 0.00368)	0.460672	6.88705e-05
Ethnicity (SA) x Physical Activity (MET-minutes/week)	PLA2G1B	0.000938939	(-0.00157, 0.00345)	0.463311	6.88705e-05
Ethnicity (SA) x Physical Activity (MET-minutes/week)	RNASET2	-0.000569091	(-0.00210, 0.00096)	0.465353	6.88705e-05
Ethnicity (SA) x Physical Activity (MET-minutes/week)	PDGFRB	-0.000746967	(-0.00275, 0.00126)	0.465647	6.88705e-05
Ethnicity (SA) x Physical Activity (MET-minutes/week)	IL1RN	-0.00133155	(-0.00492, 0.00226)	0.467645	6.88705e-05
Ethnicity (SA) x Physical Activity (MET-minutes/week)	MEP1B	0.00253471	(-0.00431, 0.00938)	0.467893	6.88705e-05
Ethnicity (SA) x Physical Activity (MET-minutes/week)	IL15RA	-0.000739259	(-0.00274, 0.00126)	0.468762	6.88705e-05
Ethnicity (SA) x Physical Activity (MET-minutes/week)	CTSC	-0.000969543	(-0.00360, 0.00166)	0.469357	6.88705e-05
Ethnicity (SA) x Physical Activity (MET-minutes/week)	AHCY	0.0014666	(-0.00251, 0.00544)	0.469805	6.88705e-05
Ethnicity (SA) x Physical Activity (MET-minutes/week)	EPO	-0.00159553	(-0.00593, 0.00274)	0.470501	6.88705e-05
Ethnicity (SA) x Physical Activity (MET-minutes/week)	PRTN3	0.00103353	(-0.00179, 0.00385)	0.472336	6.88705e-05
Ethnicity (SA) x Physical Activity (MET-minutes/week)	IGFBPL1	0.000707008	(-0.00126, 0.00267)	0.481143	6.88705e-05
Ethnicity (SA) x Physical Activity (MET-minutes/week)	HCLS1	0.00116117	(-0.00208, 0.00440)	0.482164	6.88705e-05
Ethnicity (SA) x Physical Activity (MET-minutes/week)	ADH4	-0.00181696	(-0.00689, 0.00325)	0.482445	6.88705e-05
Ethnicity (SA) x Physical Activity (MET-minutes/week)	STK4	0.00180979	(-0.00324, 0.00686)	0.482547	6.88705e-05
Ethnicity (SA) x Physical Activity (MET-minutes/week)	CCL5	-0.00211131	(-0.00802, 0.00380)	0.483993	6.88705e-05
Ethnicity (SA) x Physical Activity (MET-minutes/week)	TRAF2	-0.0014703	(-0.00560, 0.00266)	0.485584	6.88705e-05
Ethnicity (SA) x Physical Activity (MET-minutes/week)	THBS4	-0.000965888	(-0.00368, 0.00175)	0.48582	6.88705e-05
Ethnicity (SA) x Physical Activity (MET-minutes/week)	FUCA1	-0.00170164	(-0.00649, 0.00309)	0.486529	6.88705e-05
Ethnicity (SA) x Physical Activity (MET-minutes/week)	CXCL3	0.00194502	(-0.00354, 0.00743)	0.487162	6.88705e-05
Ethnicity (SA) x Physical Activity (MET-minutes/week)	XG	0.000669311	(-0.00122, 0.00256)	0.487231	6.88705e-05
Ethnicity (SA) x Physical Activity (MET-minutes/week)	DPP4	-0.000597631	(-0.00230, 0.00110)	0.490147	6.88705e-05
Ethnicity (SA) x Physical Activity (MET-minutes/week)	ST6GAL1	0.000598037	(-0.00111, 0.00231)	0.492499	6.88705e-05
Ethnicity (SA) x Physical Activity (MET-minutes/week)	NRCAM	-0.000566549	(-0.00218, 0.00105)	0.492528	6.88705e-05
Ethnicity (SA) x Physical Activity (MET-minutes/week)	TFF2	0.00113496	(-0.00212, 0.00439)	0.494146	6.88705e-05
Ethnicity (SA) x Physical Activity (MET-minutes/week)	CD14	-0.000816931	(-0.00316, 0.00153)	0.495126	6.88705e-05
Ethnicity (SA) x Physical Activity (MET-minutes/week)	CTSB	-0.00107226	(-0.00418, 0.00203)	0.498483	6.88705e-05
Ethnicity (SA) x Physical Activity (MET-minutes/week)	PNPT1	-0.00236823	(-0.00923, 0.00450)	0.498906	6.88705e-05
Ethnicity (SA) x Physical Activity (MET-minutes/week)	IL32	-0.000845994	(-0.00330, 0.00161)	0.499537	6.88705e-05
Ethnicity (SA) x Physical Activity (MET-minutes/week)	TGFBI	-0.000533692	(-0.00209, 0.00102)	0.501034	6.88705e-05
Ethnicity (SA) x Physical Activity (MET-minutes/week)	CD40LG	-0.0015551	(-0.00609, 0.00298)	0.501074	6.88705e-05
Ethnicity (SA) x Physical Activity (MET-minutes/week)	CXCL12	-0.000788604	(-0.00309, 0.00151)	0.502069	6.88705e-05
Ethnicity (SA) x Physical Activity (MET-minutes/week)	MSMB	-0.00137186	(-0.00539, 0.00264)	0.503048	6.88705e-05
Ethnicity (SA) x Physical Activity (MET-minutes/week)	CCL16	-0.0010252	(-0.00403, 0.00198)	0.503826	6.88705e-05
Ethnicity (SA) x Physical Activity (MET-minutes/week)	TIMD4	0.000867423	(-0.00168, 0.00341)	0.504245	6.88705e-05
Ethnicity (SA) x Physical Activity (MET-minutes/week)	CXCL17	0.000827447	(-0.00161, 0.00326)	0.505173	6.88705e-05
Ethnicity (SA) x Physical Activity (MET-minutes/week)	MMP1	0.00177907	(-0.00347, 0.00703)	0.506812	6.88705e-05
Ethnicity (SA) x Physical Activity (MET-minutes/week)	LHPP	-0.00120965	(-0.00478, 0.00236)	0.507086	6.88705e-05
Ethnicity (SA) x Physical Activity (MET-minutes/week)	MPIG6B	0.00149296	(-0.00292, 0.00591)	0.507706	6.88705e-05
Ethnicity (SA) x Physical Activity (MET-minutes/week)	CCL7	-0.00115256	(-0.00457, 0.00227)	0.50865	6.88705e-05
Ethnicity (SA) x Physical Activity (MET-minutes/week)	CCL15	0.000834757	(-0.00165, 0.00332)	0.509532	6.88705e-05
Ethnicity (SA) x Physical Activity (MET-minutes/week)	CORO1A	0.00175488	(-0.00352, 0.00703)	0.514634	6.88705e-05
Ethnicity (SA) x Physical Activity (MET-minutes/week)	DIABLO	0.00212311	(-0.00427, 0.00851)	0.514861	6.88705e-05
Ethnicity (SA) x Physical Activity (MET-minutes/week)	CKAP4	-0.000518567	(-0.00208, 0.00104)	0.515476	6.88705e-05
Ethnicity (SA) x Physical Activity (MET-minutes/week)	NOTCH1	0.000301063	(-0.00061, 0.00121)	0.515549	6.88705e-05
Ethnicity (SA) x Physical Activity (MET-minutes/week)	METAP1D	0.0015683	(-0.00317, 0.00631)	0.516686	6.88705e-05
Ethnicity (SA) x Physical Activity (MET-minutes/week)	ADAM15	-0.000585429	(-0.00236, 0.00118)	0.516876	6.88705e-05
Ethnicity (SA) x Physical Activity (MET-minutes/week)	FCRL1	0.000873627	(-0.00177, 0.00352)	0.51697	6.88705e-05
Ethnicity (SA) x Physical Activity (MET-minutes/week)	DAPP1	-0.00229297	(-0.00924, 0.00466)	0.517854	6.88705e-05
Ethnicity (SA) x Physical Activity (MET-minutes/week)	ICA1	-0.00151596	(-0.00612, 0.00309)	0.518709	6.88705e-05
Ethnicity (SA) x Physical Activity (MET-minutes/week)	SOST	-0.000750416	(-0.00304, 0.00153)	0.519732	6.88705e-05
Ethnicity (SA) x Physical Activity (MET-minutes/week)	CCN3	-0.000645134	(-0.00261, 0.00132)	0.520376	6.88705e-05
Ethnicity (SA) x Physical Activity (MET-minutes/week)	ANG	-0.000639416	(-0.00260, 0.00132)	0.522365	6.88705e-05
Ethnicity (SA) x Physical Activity (MET-minutes/week)	FAP	0.00051044	(-0.00105, 0.00208)	0.522551	6.88705e-05
Ethnicity (SA) x Physical Activity (MET-minutes/week)	MCAM	0.000620391	(-0.00129, 0.00253)	0.523949	6.88705e-05
Ethnicity (SA) x Physical Activity (MET-minutes/week)	CD55	0.000480359	(-0.00100, 0.00196)	0.524685	6.88705e-05
Ethnicity (SA) x Physical Activity (MET-minutes/week)	HSD11B1	0.000763409	(-0.00159, 0.00312)	0.525774	6.88705e-05
Ethnicity (SA) x Physical Activity (MET-minutes/week)	F7	-0.000575288	(-0.00237, 0.00122)	0.529289	6.88705e-05
Ethnicity (SA) x Physical Activity (MET-minutes/week)	PIK3AP1	0.00115563	(-0.00245, 0.00476)	0.529944	6.88705e-05
Ethnicity (SA) x Physical Activity (MET-minutes/week)	ACE2	-0.000947878	(-0.00391, 0.00202)	0.531089	6.88705e-05
Ethnicity (SA) x Physical Activity (MET-minutes/week)	APOM	0.000507099	(-0.00108, 0.00210)	0.532032	6.88705e-05
Ethnicity (SA) x Physical Activity (MET-minutes/week)	IL17A	0.000786854	(-0.00168, 0.00326)	0.532196	6.88705e-05
Ethnicity (SA) x Physical Activity (MET-minutes/week)	SH2D1A	0.0010502	(-0.00229, 0.00439)	0.53728	6.88705e-05
Ethnicity (SA) x Physical Activity (MET-minutes/week)	TIA1	-0.00218413	(-0.00914, 0.00477)	0.53811	6.88705e-05
Ethnicity (SA) x Physical Activity (MET-minutes/week)	BLMH	0.000576841	(-0.00127, 0.00242)	0.539955	6.88705e-05
Ethnicity (SA) x Physical Activity (MET-minutes/week)	PSPN	0.00174992	(-0.00386, 0.00736)	0.541008	6.88705e-05
Ethnicity (SA) x Physical Activity (MET-minutes/week)	ATP5IF1	0.00199187	(-0.00441, 0.00840)	0.542209	6.88705e-05
Ethnicity (SA) x Physical Activity (MET-minutes/week)	OSM	-0.00129865	(-0.00548, 0.00288)	0.542477	6.88705e-05
Ethnicity (SA) x Physical Activity (MET-minutes/week)	DNPH1	-0.000971016	(-0.00410, 0.00216)	0.543167	6.88705e-05
Ethnicity (SA) x Physical Activity (MET-minutes/week)	CLEC5A	0.000524465	(-0.00117, 0.00222)	0.543839	6.88705e-05
Ethnicity (SA) x Physical Activity (MET-minutes/week)	TRIM5	-0.00154022	(-0.00652, 0.00344)	0.544242	6.88705e-05
Ethnicity (SA) x Physical Activity (MET-minutes/week)	SERPINB8	0.00105046	(-0.00239, 0.00449)	0.548967	6.88705e-05
Ethnicity (SA) x Physical Activity (MET-minutes/week)	BTN2A1	-0.000459813	(-0.00196, 0.00104)	0.549051	6.88705e-05
Ethnicity (SA) x Physical Activity (MET-minutes/week)	KITLG	0.000660052	(-0.00150, 0.00282)	0.549151	6.88705e-05
Ethnicity (SA) x Physical Activity (MET-minutes/week)	ART3	0.000605153	(-0.00138, 0.00259)	0.549335	6.88705e-05
Ethnicity (SA) x Physical Activity (MET-minutes/week)	NTF3	-0.000618802	(-0.00265, 0.00142)	0.551282	6.88705e-05
Ethnicity (SA) x Physical Activity (MET-minutes/week)	EDIL3	-0.000617406	(-0.00265, 0.00141)	0.551533	6.88705e-05
Ethnicity (SA) x Physical Activity (MET-minutes/week)	CHEK2	0.000579497	(-0.00133, 0.00249)	0.551836	6.88705e-05
Ethnicity (SA) x Physical Activity (MET-minutes/week)	LILRB4	-0.000778096	(-0.00335, 0.00179)	0.552825	6.88705e-05
Ethnicity (SA) x Physical Activity (MET-minutes/week)	C2	0.000406608	(-0.00094, 0.00175)	0.553574	6.88705e-05
Ethnicity (SA) x Physical Activity (MET-minutes/week)	GPNMB	-0.000494811	(-0.00214, 0.00115)	0.555844	6.88705e-05
Ethnicity (SA) x Physical Activity (MET-minutes/week)	GYS1	-0.00159143	(-0.00692, 0.00373)	0.55802	6.88705e-05
Ethnicity (SA) x Physical Activity (MET-minutes/week)	CHI3L1	-0.00134084	(-0.00583, 0.00315)	0.558045	6.88705e-05
Ethnicity (SA) x Physical Activity (MET-minutes/week)	CR2	0.000803528	(-0.00189, 0.00349)	0.558373	6.88705e-05
Ethnicity (SA) x Physical Activity (MET-minutes/week)	ICAM5	-0.000780688	(-0.00340, 0.00184)	0.55886	6.88705e-05
Ethnicity (SA) x Physical Activity (MET-minutes/week)	PRSS2	0.000909128	(-0.00215, 0.00397)	0.559921	6.88705e-05
Ethnicity (SA) x Physical Activity (MET-minutes/week)	PRDX5	0.00116292	(-0.00277, 0.00509)	0.561846	6.88705e-05
Ethnicity (SA) x Physical Activity (MET-minutes/week)	ENTPD5	-0.000360767	(-0.00158, 0.00086)	0.562731	6.88705e-05
Ethnicity (SA) x Physical Activity (MET-minutes/week)	AMY2A	0.000825238	(-0.00197, 0.00362)	0.562887	6.88705e-05
Ethnicity (SA) x Physical Activity (MET-minutes/week)	DUOX2	0.00121594	(-0.00292, 0.00536)	0.564758	6.88705e-05
Ethnicity (SA) x Physical Activity (MET-minutes/week)	LGALS4	0.000912553	(-0.00221, 0.00403)	0.566258	6.88705e-05
Ethnicity (SA) x Physical Activity (MET-minutes/week)	IL1RL2	-0.000655315	(-0.00290, 0.00159)	0.566797	6.88705e-05
Ethnicity (SA) x Physical Activity (MET-minutes/week)	DLK1	-0.000945652	(-0.00419, 0.00230)	0.568117	6.88705e-05
Ethnicity (SA) x Physical Activity (MET-minutes/week)	CXCL5	-0.00191506	(-0.00853, 0.00470)	0.570209	6.88705e-05
Ethnicity (SA) x Physical Activity (MET-minutes/week)	FABP2	0.00132242	(-0.00325, 0.00590)	0.5709	6.88705e-05
Ethnicity (SA) x Physical Activity (MET-minutes/week)	FGF19	-0.00129939	(-0.00580, 0.00320)	0.571055	6.88705e-05
Ethnicity (SA) x Physical Activity (MET-minutes/week)	CCL24	-0.00139699	(-0.00624, 0.00345)	0.571926	6.88705e-05
Ethnicity (SA) x Physical Activity (MET-minutes/week)	HNRNPK	-0.00128818	(-0.00577, 0.00320)	0.573576	6.88705e-05
Ethnicity (SA) x Physical Activity (MET-minutes/week)	CLEC7A	-0.000982234	(-0.00441, 0.00244)	0.574265	6.88705e-05
Ethnicity (SA) x Physical Activity (MET-minutes/week)	FAS	0.000544321	(-0.00136, 0.00245)	0.574635	6.88705e-05
Ethnicity (SA) x Physical Activity (MET-minutes/week)	NCAM1	-0.000503808	(-0.00227, 0.00126)	0.575807	6.88705e-05
Ethnicity (SA) x Physical Activity (MET-minutes/week)	IL19	-0.00115552	(-0.00521, 0.00290)	0.576204	6.88705e-05
Ethnicity (SA) x Physical Activity (MET-minutes/week)	PRKAR1A	0.00138893	(-0.00349, 0.00626)	0.576543	6.88705e-05
Ethnicity (SA) x Physical Activity (MET-minutes/week)	CSTB	0.000721357	(-0.00182, 0.00326)	0.578312	6.88705e-05
Ethnicity (SA) x Physical Activity (MET-minutes/week)	STX8	0.000807275	(-0.00204, 0.00365)	0.578389	6.88705e-05
Ethnicity (SA) x Physical Activity (MET-minutes/week)	IL7	-0.00104953	(-0.00477, 0.00267)	0.580212	6.88705e-05
Ethnicity (SA) x Physical Activity (MET-minutes/week)	ADAM23	-0.000573621	(-0.00261, 0.00146)	0.580761	6.88705e-05
Ethnicity (SA) x Physical Activity (MET-minutes/week)	ANGPTL2	0.000672832	(-0.00173, 0.00307)	0.582392	6.88705e-05
Ethnicity (SA) x Physical Activity (MET-minutes/week)	OSMR	0.00032461	(-0.00084, 0.00148)	0.583386	6.88705e-05
Ethnicity (SA) x Physical Activity (MET-minutes/week)	PLAT	-0.000862828	(-0.00396, 0.00223)	0.584891	6.88705e-05
Ethnicity (SA) x Physical Activity (MET-minutes/week)	RARRES2	0.000811424	(-0.00210, 0.00373)	0.585316	6.88705e-05
Ethnicity (SA) x Physical Activity (MET-minutes/week)	CD200	-0.000421412	(-0.00194, 0.00109)	0.585921	6.88705e-05
Ethnicity (SA) x Physical Activity (MET-minutes/week)	ROBO1	-0.000385868	(-0.00179, 0.00102)	0.590829	6.88705e-05
Ethnicity (SA) x Physical Activity (MET-minutes/week)	THBD	-0.000449489	(-0.00209, 0.00119)	0.591364	6.88705e-05
Ethnicity (SA) x Physical Activity (MET-minutes/week)	ALDH3A1	0.00101869	(-0.00274, 0.00477)	0.595007	6.88705e-05
Ethnicity (SA) x Physical Activity (MET-minutes/week)	CDHR5	-0.000627122	(-0.00294, 0.00169)	0.595602	6.88705e-05
Ethnicity (SA) x Physical Activity (MET-minutes/week)	LSP1	0.000637506	(-0.00174, 0.00301)	0.598456	6.88705e-05
Ethnicity (SA) x Physical Activity (MET-minutes/week)	LILRA5	0.000515534	(-0.00142, 0.00245)	0.60078	6.88705e-05
Ethnicity (SA) x Physical Activity (MET-minutes/week)	GDF15	-0.0006197	(-0.00295, 0.00171)	0.601673	6.88705e-05
Ethnicity (SA) x Physical Activity (MET-minutes/week)	PDCD6	-0.00107876	(-0.00517, 0.00301)	0.60521	6.88705e-05
Ethnicity (SA) x Physical Activity (MET-minutes/week)	PDGFRA	-0.000430932	(-0.00207, 0.00120)	0.605456	6.88705e-05
Ethnicity (SA) x Physical Activity (MET-minutes/week)	GOPC	-0.00153031	(-0.00738, 0.00432)	0.608377	6.88705e-05
Ethnicity (SA) x Physical Activity (MET-minutes/week)	RAB37	-0.00124466	(-0.00604, 0.00355)	0.610867	6.88705e-05
Ethnicity (SA) x Physical Activity (MET-minutes/week)	NUDC	-0.000956998	(-0.00465, 0.00273)	0.611233	6.88705e-05
Ethnicity (SA) x Physical Activity (MET-minutes/week)	SIGLEC10	0.00050501	(-0.00144, 0.00245)	0.611636	6.88705e-05
Ethnicity (SA) x Physical Activity (MET-minutes/week)	SCG3	-0.000505409	(-0.00247, 0.00146)	0.614728	6.88705e-05
Ethnicity (SA) x Physical Activity (MET-minutes/week)	KLRD1	-0.000691341	(-0.00339, 0.00201)	0.615345	6.88705e-05
Ethnicity (SA) x Physical Activity (MET-minutes/week)	JUN	0.0007443	(-0.00217, 0.00366)	0.616714	6.88705e-05
Ethnicity (SA) x Physical Activity (MET-minutes/week)	ENTPD6	-0.000403314	(-0.00198, 0.00118)	0.616883	6.88705e-05
Ethnicity (SA) x Physical Activity (MET-minutes/week)	GPR37	-0.000965508	(-0.00476, 0.00283)	0.617785	6.88705e-05
Ethnicity (SA) x Physical Activity (MET-minutes/week)	ARHGEF12	-0.00152921	(-0.00756, 0.00450)	0.619114	6.88705e-05
Ethnicity (SA) x Physical Activity (MET-minutes/week)	LGALS1	0.000525173	(-0.00155, 0.00260)	0.620152	6.88705e-05
Ethnicity (SA) x Physical Activity (MET-minutes/week)	SPON2	-0.000506517	(-0.00251, 0.00150)	0.62021	6.88705e-05
Ethnicity (SA) x Physical Activity (MET-minutes/week)	PAM	0.000413755	(-0.00122, 0.00205)	0.620273	6.88705e-05
Ethnicity (SA) x Physical Activity (MET-minutes/week)	ARNT	0.000540361	(-0.00161, 0.00269)	0.621944	6.88705e-05
Ethnicity (SA) x Physical Activity (MET-minutes/week)	SCGB1A1	-0.000799457	(-0.00398, 0.00238)	0.622384	6.88705e-05
Ethnicity (SA) x Physical Activity (MET-minutes/week)	VSTM2L	-0.000825585	(-0.00414, 0.00249)	0.625578	6.88705e-05
Ethnicity (SA) x Physical Activity (MET-minutes/week)	CEBPB	0.000547001	(-0.00166, 0.00276)	0.627846	6.88705e-05
Ethnicity (SA) x Physical Activity (MET-minutes/week)	NCLN	0.000748829	(-0.00231, 0.00381)	0.631753	6.88705e-05
Ethnicity (SA) x Physical Activity (MET-minutes/week)	CCL3	0.000754832	(-0.00234, 0.00385)	0.632216	6.88705e-05
Ethnicity (SA) x Physical Activity (MET-minutes/week)	CA1	-0.00085202	(-0.00437, 0.00266)	0.634843	6.88705e-05
Ethnicity (SA) x Physical Activity (MET-minutes/week)	PRELP	-0.000327534	(-0.00169, 0.00104)	0.638451	6.88705e-05
Ethnicity (SA) x Physical Activity (MET-minutes/week)	SERPINB5	0.000665105	(-0.00212, 0.00345)	0.639506	6.88705e-05
Ethnicity (SA) x Physical Activity (MET-minutes/week)	CTF1	0.00115514	(-0.00369, 0.00600)	0.640438	6.88705e-05
Ethnicity (SA) x Physical Activity (MET-minutes/week)	PPIB	0.00131222	(-0.00421, 0.00684)	0.641437	6.88705e-05
Ethnicity (SA) x Physical Activity (MET-minutes/week)	CLTA	-0.000643927	(-0.00335, 0.00207)	0.641456	6.88705e-05
Ethnicity (SA) x Physical Activity (MET-minutes/week)	TSPAN1	-0.000773848	(-0.00405, 0.00251)	0.643784	6.88705e-05
Ethnicity (SA) x Physical Activity (MET-minutes/week)	AMN	-0.000648504	(-0.00340, 0.00210)	0.644258	6.88705e-05
Ethnicity (SA) x Physical Activity (MET-minutes/week)	FABP1	0.00133008	(-0.00432, 0.00698)	0.644718	6.88705e-05
Ethnicity (SA) x Physical Activity (MET-minutes/week)	MSTN	0.00070182	(-0.00230, 0.00370)	0.646622	6.88705e-05
Ethnicity (SA) x Physical Activity (MET-minutes/week)	DDC	-0.000658248	(-0.00348, 0.00216)	0.647143	6.88705e-05
Ethnicity (SA) x Physical Activity (MET-minutes/week)	PSIP1	0.000886957	(-0.00292, 0.00470)	0.648217	6.88705e-05
Ethnicity (SA) x Physical Activity (MET-minutes/week)	CA13	0.00140806	(-0.00466, 0.00748)	0.649513	6.88705e-05
Ethnicity (SA) x Physical Activity (MET-minutes/week)	VASH1	-0.00108161	(-0.00578, 0.00362)	0.651892	6.88705e-05
Ethnicity (SA) x Physical Activity (MET-minutes/week)	IRAK1	-0.000929123	(-0.00497, 0.00311)	0.652344	6.88705e-05
Ethnicity (SA) x Physical Activity (MET-minutes/week)	COLEC12	0.000368635	(-0.00124, 0.00198)	0.653311	6.88705e-05
Ethnicity (SA) x Physical Activity (MET-minutes/week)	SLAMF1	0.000774947	(-0.00263, 0.00418)	0.655753	6.88705e-05
Ethnicity (SA) x Physical Activity (MET-minutes/week)	PTPN6	0.00117736	(-0.00401, 0.00637)	0.656476	6.88705e-05
Ethnicity (SA) x Physical Activity (MET-minutes/week)	CASP2	-0.000888013	(-0.00483, 0.00305)	0.658452	6.88705e-05
Ethnicity (SA) x Physical Activity (MET-minutes/week)	NPPB	0.00170075	(-0.00586, 0.00926)	0.659359	6.88705e-05
Ethnicity (SA) x Physical Activity (MET-minutes/week)	GLRX	0.000756233	(-0.00261, 0.00412)	0.659394	6.88705e-05
Ethnicity (SA) x Physical Activity (MET-minutes/week)	ARTN	-0.000572969	(-0.00314, 0.00199)	0.661773	6.88705e-05
Ethnicity (SA) x Physical Activity (MET-minutes/week)	MICB_MICA	-0.00189433	(-0.01039, 0.00660)	0.662103	6.88705e-05
Ethnicity (SA) x Physical Activity (MET-minutes/week)	REG1B	0.00071806	(-0.00251, 0.00395)	0.663143	6.88705e-05
Ethnicity (SA) x Physical Activity (MET-minutes/week)	PDGFA	-0.000926973	(-0.00511, 0.00325)	0.66375	6.88705e-05
Ethnicity (SA) x Physical Activity (MET-minutes/week)	MNDA	0.00132189	(-0.00464, 0.00728)	0.663925	6.88705e-05
Ethnicity (SA) x Physical Activity (MET-minutes/week)	MERTK	-0.000322919	(-0.00178, 0.00114)	0.66452	6.88705e-05
Ethnicity (SA) x Physical Activity (MET-minutes/week)	HYOU1	0.00028298	(-0.00100, 0.00156)	0.664847	6.88705e-05
Ethnicity (SA) x Physical Activity (MET-minutes/week)	ACTA2	-0.000553358	(-0.00306, 0.00196)	0.665796	6.88705e-05
Ethnicity (SA) x Physical Activity (MET-minutes/week)	IL18R1	-0.000434182	(-0.00241, 0.00154)	0.666461	6.88705e-05
Ethnicity (SA) x Physical Activity (MET-minutes/week)	FBP1	0.000943757	(-0.00338, 0.00527)	0.66896	6.88705e-05
Ethnicity (SA) x Physical Activity (MET-minutes/week)	IL1RL1	0.000586638	(-0.00210, 0.00328)	0.669234	6.88705e-05
Ethnicity (SA) x Physical Activity (MET-minutes/week)	CDH6	-0.000477072	(-0.00268, 0.00173)	0.671615	6.88705e-05
Ethnicity (SA) x Physical Activity (MET-minutes/week)	NTRK2	-0.000320761	(-0.00181, 0.00116)	0.672066	6.88705e-05
Ethnicity (SA) x Physical Activity (MET-minutes/week)	ITGA6	0.000648376	(-0.00237, 0.00367)	0.674151	6.88705e-05
Ethnicity (SA) x Physical Activity (MET-minutes/week)	AOC3	0.000363498	(-0.00135, 0.00208)	0.677394	6.88705e-05
Ethnicity (SA) x Physical Activity (MET-minutes/week)	IL6	0.000930388	(-0.00347, 0.00533)	0.678589	6.88705e-05
Ethnicity (SA) x Physical Activity (MET-minutes/week)	USP8	-0.0011701	(-0.00671, 0.00437)	0.678728	6.88705e-05
Ethnicity (SA) x Physical Activity (MET-minutes/week)	SCRN1	0.000680143	(-0.00255, 0.00391)	0.680073	6.88705e-05
Ethnicity (SA) x Physical Activity (MET-minutes/week)	CCL4	-0.000808777	(-0.00466, 0.00304)	0.68079	6.88705e-05
Ethnicity (SA) x Physical Activity (MET-minutes/week)	COL6A3	-0.000437418	(-0.00253, 0.00166)	0.682674	6.88705e-05
Ethnicity (SA) x Physical Activity (MET-minutes/week)	YTHDF3	0.0010194	(-0.00387, 0.00591)	0.683035	6.88705e-05
Ethnicity (SA) x Physical Activity (MET-minutes/week)	VSIR	0.000734364	(-0.00283, 0.00430)	0.686727	6.88705e-05
Ethnicity (SA) x Physical Activity (MET-minutes/week)	SPRY2	-0.00109691	(-0.00645, 0.00425)	0.687688	6.88705e-05
Ethnicity (SA) x Physical Activity (MET-minutes/week)	GMPR	-0.000591781	(-0.00348, 0.00230)	0.687975	6.88705e-05
Ethnicity (SA) x Physical Activity (MET-minutes/week)	PLXNA4	-0.000957607	(-0.00564, 0.00373)	0.688841	6.88705e-05
Ethnicity (SA) x Physical Activity (MET-minutes/week)	IL17F	-0.000899154	(-0.00531, 0.00351)	0.6896	6.88705e-05
Ethnicity (SA) x Physical Activity (MET-minutes/week)	NPDC1	0.000369143	(-0.00145, 0.00219)	0.690835	6.88705e-05
Ethnicity (SA) x Physical Activity (MET-minutes/week)	TIMP1	-0.000332058	(-0.00197, 0.00131)	0.691658	6.88705e-05
Ethnicity (SA) x Physical Activity (MET-minutes/week)	SELE	-0.000611602	(-0.00364, 0.00241)	0.691815	6.88705e-05
Ethnicity (SA) x Physical Activity (MET-minutes/week)	PM20D1	0.00216026	(-0.00853, 0.01285)	0.692105	6.88705e-05
Ethnicity (SA) x Physical Activity (MET-minutes/week)	TBC1D5	0.000939806	(-0.00371, 0.00559)	0.692188	6.88705e-05
Ethnicity (SA) x Physical Activity (MET-minutes/week)	BACH1	-0.000861334	(-0.00513, 0.00341)	0.692552	6.88705e-05
Ethnicity (SA) x Physical Activity (MET-minutes/week)	MANF	0.00137547	(-0.00560, 0.00835)	0.699072	6.88705e-05
Ethnicity (SA) x Physical Activity (MET-minutes/week)	IKBKG	-0.00105055	(-0.00638, 0.00428)	0.699301	6.88705e-05
Ethnicity (SA) x Physical Activity (MET-minutes/week)	GZMH	-0.000873655	(-0.00532, 0.00358)	0.700376	6.88705e-05
Ethnicity (SA) x Physical Activity (MET-minutes/week)	COL4A1	-0.000461043	(-0.00281, 0.00189)	0.70083	6.88705e-05
Ethnicity (SA) x Physical Activity (MET-minutes/week)	ANXA11	0.000754414	(-0.00311, 0.00462)	0.701761	6.88705e-05
Ethnicity (SA) x Physical Activity (MET-minutes/week)	WAS	0.000756167	(-0.00312, 0.00463)	0.701853	6.88705e-05
Ethnicity (SA) x Physical Activity (MET-minutes/week)	NUB1	0.000946977	(-0.00391, 0.00580)	0.702306	6.88705e-05
Ethnicity (SA) x Physical Activity (MET-minutes/week)	PLAUR	-0.000316553	(-0.00194, 0.00131)	0.702848	6.88705e-05
Ethnicity (SA) x Physical Activity (MET-minutes/week)	PTN	-0.000554111	(-0.00340, 0.00229)	0.702889	6.88705e-05
Ethnicity (SA) x Physical Activity (MET-minutes/week)	PSMG3	0.000575895	(-0.00242, 0.00357)	0.706075	6.88705e-05
Ethnicity (SA) x Physical Activity (MET-minutes/week)	NPTXR	0.000383894	(-0.00163, 0.00240)	0.708609	6.88705e-05
Ethnicity (SA) x Physical Activity (MET-minutes/week)	STK11	-0.000799322	(-0.00501, 0.00341)	0.709597	6.88705e-05
Ethnicity (SA) x Physical Activity (MET-minutes/week)	LACTB2	0.000729213	(-0.00312, 0.00457)	0.710066	6.88705e-05
Ethnicity (SA) x Physical Activity (MET-minutes/week)	QDPR	0.000479621	(-0.00205, 0.00301)	0.710282	6.88705e-05
Ethnicity (SA) x Physical Activity (MET-minutes/week)	TNFSF12	-0.000311912	(-0.00196, 0.00134)	0.710888	6.88705e-05
Ethnicity (SA) x Physical Activity (MET-minutes/week)	PDLIM7	0.00139768	(-0.00602, 0.00881)	0.711858	6.88705e-05
Ethnicity (SA) x Physical Activity (MET-minutes/week)	TSLP	-0.000651335	(-0.00411, 0.00281)	0.711976	6.88705e-05
Ethnicity (SA) x Physical Activity (MET-minutes/week)	ADGRE5	0.000325938	(-0.00141, 0.00206)	0.713297	6.88705e-05
Ethnicity (SA) x Physical Activity (MET-minutes/week)	EFEMP1	0.000338868	(-0.00148, 0.00216)	0.714752	6.88705e-05
Ethnicity (SA) x Physical Activity (MET-minutes/week)	ACOX1	-0.000535492	(-0.00341, 0.00234)	0.714987	6.88705e-05
Ethnicity (SA) x Physical Activity (MET-minutes/week)	ADGRE2	-0.000302132	(-0.00193, 0.00132)	0.715672	6.88705e-05
Ethnicity (SA) x Physical Activity (MET-minutes/week)	PLIN3	-0.000462841	(-0.00297, 0.00204)	0.717509	6.88705e-05
Ethnicity (SA) x Physical Activity (MET-minutes/week)	ANGPTL3	0.000366	(-0.00164, 0.00237)	0.720994	6.88705e-05
Ethnicity (SA) x Physical Activity (MET-minutes/week)	NBN	0.000574746	(-0.00258, 0.00373)	0.721082	6.88705e-05
Ethnicity (SA) x Physical Activity (MET-minutes/week)	LGMN	-0.00037626	(-0.00246, 0.00171)	0.723561	6.88705e-05
Ethnicity (SA) x Physical Activity (MET-minutes/week)	THOP1	-0.000331864	(-0.00219, 0.00152)	0.726063	6.88705e-05
Ethnicity (SA) x Physical Activity (MET-minutes/week)	NFATC1	-0.00101252	(-0.00668, 0.00466)	0.726257	6.88705e-05
Ethnicity (SA) x Physical Activity (MET-minutes/week)	PGF	-0.00025888	(-0.00171, 0.00119)	0.726364	6.88705e-05
Ethnicity (SA) x Physical Activity (MET-minutes/week)	CCL26	-0.000922342	(-0.00614, 0.00429)	0.728925	6.88705e-05
Ethnicity (SA) x Physical Activity (MET-minutes/week)	CA5A	0.000944702	(-0.00441, 0.00630)	0.729693	6.88705e-05
Ethnicity (SA) x Physical Activity (MET-minutes/week)	FADD	0.000783345	(-0.00367, 0.00523)	0.729986	6.88705e-05
Ethnicity (SA) x Physical Activity (MET-minutes/week)	DPP7	0.000612697	(-0.00288, 0.00411)	0.731177	6.88705e-05
Ethnicity (SA) x Physical Activity (MET-minutes/week)	SPARCL1	-0.000277565	(-0.00186, 0.00131)	0.731426	6.88705e-05
Ethnicity (SA) x Physical Activity (MET-minutes/week)	AXIN1	-0.000971905	(-0.00654, 0.00459)	0.732149	6.88705e-05
Ethnicity (SA) x Physical Activity (MET-minutes/week)	VIM	-0.00115889	(-0.00780, 0.00548)	0.732166	6.88705e-05
Ethnicity (SA) x Physical Activity (MET-minutes/week)	BPIFB1	-0.000640186	(-0.00431, 0.00303)	0.732453	6.88705e-05
Ethnicity (SA) x Physical Activity (MET-minutes/week)	LEPR	0.000323222	(-0.00153, 0.00218)	0.732992	6.88705e-05
Ethnicity (SA) x Physical Activity (MET-minutes/week)	ENPP5	-0.000425727	(-0.00293, 0.00207)	0.73853	6.88705e-05
Ethnicity (SA) x Physical Activity (MET-minutes/week)	PKLR	0.000676406	(-0.00330, 0.00465)	0.738562	6.88705e-05
Ethnicity (SA) x Physical Activity (MET-minutes/week)	GRK5	-0.000499506	(-0.00346, 0.00246)	0.740518	6.88705e-05
Ethnicity (SA) x Physical Activity (MET-minutes/week)	PCOLCE	-0.000668675	(-0.00465, 0.00332)	0.742216	6.88705e-05
Ethnicity (SA) x Physical Activity (MET-minutes/week)	IL1R2	-0.000194823	(-0.00136, 0.00097)	0.74244	6.88705e-05
Ethnicity (SA) x Physical Activity (MET-minutes/week)	CCL14	-0.000384809	(-0.00269, 0.00192)	0.743326	6.88705e-05
Ethnicity (SA) x Physical Activity (MET-minutes/week)	FOXO1	-0.00082283	(-0.00575, 0.00410)	0.743394	6.88705e-05
Ethnicity (SA) x Physical Activity (MET-minutes/week)	CRX	0.00101233	(-0.00510, 0.00712)	0.745412	6.88705e-05
Ethnicity (SA) x Physical Activity (MET-minutes/week)	AMBN	-0.00026147	(-0.00184, 0.00132)	0.745769	6.88705e-05
Ethnicity (SA) x Physical Activity (MET-minutes/week)	TNFRSF4	0.000350413	(-0.00182, 0.00252)	0.751931	6.88705e-05
Ethnicity (SA) x Physical Activity (MET-minutes/week)	SHMT1	-0.000811082	(-0.00584, 0.00422)	0.752093	6.88705e-05
Ethnicity (SA) x Physical Activity (MET-minutes/week)	CD79B	0.000414256	(-0.00216, 0.00299)	0.752761	6.88705e-05
Ethnicity (SA) x Physical Activity (MET-minutes/week)	LAIR1	0.000350027	(-0.00184, 0.00254)	0.754128	6.88705e-05
Ethnicity (SA) x Physical Activity (MET-minutes/week)	FAM3C	0.000271595	(-0.00143, 0.00197)	0.754336	6.88705e-05
Ethnicity (SA) x Physical Activity (MET-minutes/week)	CLEC1A	-0.000300471	(-0.00219, 0.00159)	0.755013	6.88705e-05
Ethnicity (SA) x Physical Activity (MET-minutes/week)	DNAJB8	-0.000521827	(-0.00381, 0.00277)	0.755735	6.88705e-05
Ethnicity (SA) x Physical Activity (MET-minutes/week)	TNFRSF14	-0.000274471	(-0.00203, 0.00148)	0.758881	6.88705e-05
Ethnicity (SA) x Physical Activity (MET-minutes/week)	AKR1C4	-0.00047905	(-0.00354, 0.00258)	0.7592	6.88705e-05
Ethnicity (SA) x Physical Activity (MET-minutes/week)	FIS1	-0.000720648	(-0.00534, 0.00390)	0.759782	6.88705e-05
Ethnicity (SA) x Physical Activity (MET-minutes/week)	LRRN1	-0.000351752	(-0.00261, 0.00190)	0.759963	6.88705e-05
Ethnicity (SA) x Physical Activity (MET-minutes/week)	CXCL14	-0.000537466	(-0.00401, 0.00293)	0.761575	6.88705e-05
Ethnicity (SA) x Physical Activity (MET-minutes/week)	GZMA	0.000312793	(-0.00171, 0.00234)	0.761809	6.88705e-05
Ethnicity (SA) x Physical Activity (MET-minutes/week)	JCHAIN	-0.000546745	(-0.00410, 0.00300)	0.762688	6.88705e-05
Ethnicity (SA) x Physical Activity (MET-minutes/week)	MVK	0.000706061	(-0.00390, 0.00531)	0.763796	6.88705e-05
Ethnicity (SA) x Physical Activity (MET-minutes/week)	FABP4	-0.000530728	(-0.00402, 0.00296)	0.765528	6.88705e-05
Ethnicity (SA) x Physical Activity (MET-minutes/week)	GBP2	0.000516259	(-0.00291, 0.00394)	0.767686	6.88705e-05
Ethnicity (SA) x Physical Activity (MET-minutes/week)	MEGF9	-0.000180393	(-0.00138, 0.00102)	0.767711	6.88705e-05
Ethnicity (SA) x Physical Activity (MET-minutes/week)	CA4	0.000204373	(-0.00116, 0.00157)	0.768597	6.88705e-05
Ethnicity (SA) x Physical Activity (MET-minutes/week)	LAT	-0.000658062	(-0.00507, 0.00375)	0.769848	6.88705e-05
Ethnicity (SA) x Physical Activity (MET-minutes/week)	TNFSF13	-0.00022756	(-0.00176, 0.00131)	0.771619	6.88705e-05
Ethnicity (SA) x Physical Activity (MET-minutes/week)	SAMD9L	0.00062152	(-0.00361, 0.00485)	0.773448	6.88705e-05
Ethnicity (SA) x Physical Activity (MET-minutes/week)	CXCL6	-0.000647334	(-0.00507, 0.00378)	0.774342	6.88705e-05
Ethnicity (SA) x Physical Activity (MET-minutes/week)	IL6ST	0.000146769	(-0.00086, 0.00116)	0.775669	6.88705e-05
Ethnicity (SA) x Physical Activity (MET-minutes/week)	ALCAM	-0.000162167	(-0.00128, 0.00096)	0.776299	6.88705e-05
Ethnicity (SA) x Physical Activity (MET-minutes/week)	TNFRSF13B	0.000283647	(-0.00167, 0.00224)	0.776486	6.88705e-05
Ethnicity (SA) x Physical Activity (MET-minutes/week)	ANXA4	0.000606671	(-0.00359, 0.00480)	0.776691	6.88705e-05
Ethnicity (SA) x Physical Activity (MET-minutes/week)	MFAP5	-0.000358886	(-0.00284, 0.00212)	0.776779	6.88705e-05
Ethnicity (SA) x Physical Activity (MET-minutes/week)	FST	0.000419709	(-0.00249, 0.00333)	0.777542	6.88705e-05
Ethnicity (SA) x Physical Activity (MET-minutes/week)	CD58	0.000153773	(-0.00091, 0.00122)	0.777591	6.88705e-05
Ethnicity (SA) x Physical Activity (MET-minutes/week)	DECR1	0.000788233	(-0.00473, 0.00631)	0.779579	6.88705e-05
Ethnicity (SA) x Physical Activity (MET-minutes/week)	SUSD1	-0.0003952	(-0.00318, 0.00239)	0.780573	6.88705e-05
Ethnicity (SA) x Physical Activity (MET-minutes/week)	CDSN	0.000351674	(-0.00213, 0.00283)	0.780932	6.88705e-05
Ethnicity (SA) x Physical Activity (MET-minutes/week)	PTH1R	0.000307565	(-0.00187, 0.00248)	0.781548	6.88705e-05
Ethnicity (SA) x Physical Activity (MET-minutes/week)	GAS6	-0.000203832	(-0.00166, 0.00126)	0.784501	6.88705e-05
Ethnicity (SA) x Physical Activity (MET-minutes/week)	PCSK9	0.00031302	(-0.00197, 0.00259)	0.787834	6.88705e-05
Ethnicity (SA) x Physical Activity (MET-minutes/week)	LILRB1	0.00021774	(-0.00138, 0.00181)	0.789183	6.88705e-05
Ethnicity (SA) x Physical Activity (MET-minutes/week)	UMOD	0.000425962	(-0.00271, 0.00356)	0.789985	6.88705e-05
Ethnicity (SA) x Physical Activity (MET-minutes/week)	CRHR1	-0.000474777	(-0.00400, 0.00305)	0.79177	6.88705e-05
Ethnicity (SA) x Physical Activity (MET-minutes/week)	IL2RB	0.000290993	(-0.00188, 0.00246)	0.792345	6.88705e-05
Ethnicity (SA) x Physical Activity (MET-minutes/week)	HPCAL1	0.000567318	(-0.00369, 0.00483)	0.794057	6.88705e-05
Ethnicity (SA) x Physical Activity (MET-minutes/week)	CXCL1	-0.000730039	(-0.00622, 0.00476)	0.794284	6.88705e-05
Ethnicity (SA) x Physical Activity (MET-minutes/week)	SIRPA	-0.000437203	(-0.00375, 0.00288)	0.796042	6.88705e-05
Ethnicity (SA) x Physical Activity (MET-minutes/week)	LTBP2	-0.000238941	(-0.00208, 0.00160)	0.798815	6.88705e-05
Ethnicity (SA) x Physical Activity (MET-minutes/week)	LGALS3	0.000225786	(-0.00151, 0.00196)	0.798939	6.88705e-05
Ethnicity (SA) x Physical Activity (MET-minutes/week)	IRAK4	-0.000771614	(-0.00678, 0.00523)	0.801163	6.88705e-05
Ethnicity (SA) x Physical Activity (MET-minutes/week)	MLN	0.000656371	(-0.00446, 0.00578)	0.801643	6.88705e-05
Ethnicity (SA) x Physical Activity (MET-minutes/week)	CXCL16	0.000173676	(-0.00118, 0.00153)	0.802027	6.88705e-05
Ethnicity (SA) x Physical Activity (MET-minutes/week)	SOD1	0.000359608	(-0.00246, 0.00318)	0.802645	6.88705e-05
Ethnicity (SA) x Physical Activity (MET-minutes/week)	IRAG2	-0.000658995	(-0.00586, 0.00455)	0.80398	6.88705e-05
Ethnicity (SA) x Physical Activity (MET-minutes/week)	HSPA1A	-0.000545356	(-0.00487, 0.00377)	0.804576	6.88705e-05
Ethnicity (SA) x Physical Activity (MET-minutes/week)	SEMA7A	0.000194307	(-0.00137, 0.00176)	0.808236	6.88705e-05
Ethnicity (SA) x Physical Activity (MET-minutes/week)	DBNL	0.000665809	(-0.00475, 0.00608)	0.80945	6.88705e-05
Ethnicity (SA) x Physical Activity (MET-minutes/week)	SSC4D	-0.000878153	(-0.00807, 0.00632)	0.810914	6.88705e-05
Ethnicity (SA) x Physical Activity (MET-minutes/week)	CLIP2	0.000801835	(-0.00577, 0.00737)	0.810985	6.88705e-05
Ethnicity (SA) x Physical Activity (MET-minutes/week)	TNF	0.000262891	(-0.00191, 0.00244)	0.812681	6.88705e-05
Ethnicity (SA) x Physical Activity (MET-minutes/week)	PTGDS	-0.000206073	(-0.00192, 0.00151)	0.813455	6.88705e-05
Ethnicity (SA) x Physical Activity (MET-minutes/week)	FABP6	0.000384134	(-0.00282, 0.00358)	0.813943	6.88705e-05
Ethnicity (SA) x Physical Activity (MET-minutes/week)	NT5C3A	-0.000598692	(-0.00566, 0.00447)	0.816836	6.88705e-05
Ethnicity (SA) x Physical Activity (MET-minutes/week)	RABGAP1L	-0.000415985	(-0.00394, 0.00311)	0.817035	6.88705e-05
Ethnicity (SA) x Physical Activity (MET-minutes/week)	GDF2	0.000243825	(-0.00185, 0.00234)	0.819452	6.88705e-05
Ethnicity (SA) x Physical Activity (MET-minutes/week)	GRAP2	-0.000862485	(-0.00833, 0.00661)	0.82093	6.88705e-05
Ethnicity (SA) x Physical Activity (MET-minutes/week)	TGFA	-0.000306744	(-0.00299, 0.00238)	0.822841	6.88705e-05
Ethnicity (SA) x Physical Activity (MET-minutes/week)	MATN2	-0.000195657	(-0.00191, 0.00152)	0.823119	6.88705e-05
Ethnicity (SA) x Physical Activity (MET-minutes/week)	MAP2K6	0.000656806	(-0.00513, 0.00644)	0.823886	6.88705e-05
Ethnicity (SA) x Physical Activity (MET-minutes/week)	CD48	-0.000195449	(-0.00192, 0.00153)	0.824076	6.88705e-05
Ethnicity (SA) x Physical Activity (MET-minutes/week)	MMP10	0.000386473	(-0.00303, 0.00380)	0.824517	6.88705e-05
Ethnicity (SA) x Physical Activity (MET-minutes/week)	ITGB1	-0.00013926	(-0.00138, 0.00110)	0.825652	6.88705e-05
Ethnicity (SA) x Physical Activity (MET-minutes/week)	DOK2	0.000795453	(-0.00634, 0.00793)	0.827074	6.88705e-05
Ethnicity (SA) x Physical Activity (MET-minutes/week)	CSF1	0.000177805	(-0.00142, 0.00177)	0.827151	6.88705e-05
Ethnicity (SA) x Physical Activity (MET-minutes/week)	PLPBP	0.000438341	(-0.00353, 0.00441)	0.828572	6.88705e-05
Ethnicity (SA) x Physical Activity (MET-minutes/week)	TYMP	0.000409162	(-0.00346, 0.00427)	0.835659	6.88705e-05
Ethnicity (SA) x Physical Activity (MET-minutes/week)	CLEC4G	-0.000205112	(-0.00215, 0.00174)	0.836322	6.88705e-05
Ethnicity (SA) x Physical Activity (MET-minutes/week)	CCDC80	-0.000215067	(-0.00229, 0.00186)	0.838795	6.88705e-05
Ethnicity (SA) x Physical Activity (MET-minutes/week)	CD40	-0.000297205	(-0.00319, 0.00260)	0.840569	6.88705e-05
Ethnicity (SA) x Physical Activity (MET-minutes/week)	CD2AP	0.000388586	(-0.00340, 0.00418)	0.840872	6.88705e-05
Ethnicity (SA) x Physical Activity (MET-minutes/week)	ANPEP	-0.000163744	(-0.00177, 0.00145)	0.842003	6.88705e-05
Ethnicity (SA) x Physical Activity (MET-minutes/week)	SCARF1	-0.000248096	(-0.00269, 0.00219)	0.842227	6.88705e-05
Ethnicity (SA) x Physical Activity (MET-minutes/week)	PTPRF	0.00016652	(-0.00150, 0.00183)	0.844444	6.88705e-05
Ethnicity (SA) x Physical Activity (MET-minutes/week)	GUSB	0.000359981	(-0.00332, 0.00404)	0.847973	6.88705e-05
Ethnicity (SA) x Physical Activity (MET-minutes/week)	IL10	-0.000455416	(-0.00514, 0.00423)	0.848935	6.88705e-05
Ethnicity (SA) x Physical Activity (MET-minutes/week)	IL2RA	0.000221429	(-0.00210, 0.00255)	0.852007	6.88705e-05
Ethnicity (SA) x Physical Activity (MET-minutes/week)	PAG1	-0.000302486	(-0.00355, 0.00294)	0.855052	6.88705e-05
Ethnicity (SA) x Physical Activity (MET-minutes/week)	COMP	-0.000181086	(-0.00212, 0.00176)	0.855108	6.88705e-05
Ethnicity (SA) x Physical Activity (MET-minutes/week)	NCK2	-0.000573198	(-0.00673, 0.00558)	0.855207	6.88705e-05
Ethnicity (SA) x Physical Activity (MET-minutes/week)	HSPG2	0.00014438	(-0.00141, 0.00170)	0.855705	6.88705e-05
Ethnicity (SA) x Physical Activity (MET-minutes/week)	NT_proBNP	-0.000543996	(-0.00643, 0.00534)	0.856146	6.88705e-05
Ethnicity (SA) x Physical Activity (MET-minutes/week)	TNFAIP8	-0.000194597	(-0.00230, 0.00191)	0.856525	6.88705e-05
Ethnicity (SA) x Physical Activity (MET-minutes/week)	ICAM1	-0.000151711	(-0.00183, 0.00153)	0.859356	6.88705e-05
Ethnicity (SA) x Physical Activity (MET-minutes/week)	CNDP1	0.000237376	(-0.00241, 0.00288)	0.860337	6.88705e-05
Ethnicity (SA) x Physical Activity (MET-minutes/week)	NOTCH3	-0.000174861	(-0.00213, 0.00178)	0.860744	6.88705e-05
Ethnicity (SA) x Physical Activity (MET-minutes/week)	DNAJA2	0.00042692	(-0.00435, 0.00521)	0.861064	6.88705e-05
Ethnicity (SA) x Physical Activity (MET-minutes/week)	GSTA1	-0.000461962	(-0.00565, 0.00472)	0.861365	6.88705e-05
Ethnicity (SA) x Physical Activity (MET-minutes/week)	HLA_DRA	-0.000183171	(-0.00227, 0.00190)	0.863163	6.88705e-05
Ethnicity (SA) x Physical Activity (MET-minutes/week)	CNTNAP2	-0.000207105	(-0.00259, 0.00218)	0.864967	6.88705e-05
Ethnicity (SA) x Physical Activity (MET-minutes/week)	CD4	-0.000148211	(-0.00186, 0.00156)	0.864998	6.88705e-05
Ethnicity (SA) x Physical Activity (MET-minutes/week)	PI3	0.000272271	(-0.00288, 0.00342)	0.865425	6.88705e-05
Ethnicity (SA) x Physical Activity (MET-minutes/week)	IL15	0.000161079	(-0.00172, 0.00205)	0.867045	6.88705e-05
Ethnicity (SA) x Physical Activity (MET-minutes/week)	TFF3	-0.000218985	(-0.00279, 0.00235)	0.867498	6.88705e-05
Ethnicity (SA) x Physical Activity (MET-minutes/week)	SORT1	-0.000183866	(-0.00235, 0.00198)	0.867873	6.88705e-05
Ethnicity (SA) x Physical Activity (MET-minutes/week)	CRTAC1	-0.000145092	(-0.00188, 0.00159)	0.869832	6.88705e-05
Ethnicity (SA) x Physical Activity (MET-minutes/week)	IL18	0.000234064	(-0.00260, 0.00307)	0.871334	6.88705e-05
Ethnicity (SA) x Physical Activity (MET-minutes/week)	PPP1R9B	0.000459705	(-0.00512, 0.00603)	0.871612	6.88705e-05
Ethnicity (SA) x Physical Activity (MET-minutes/week)	SDC1	0.000183342	(-0.00208, 0.00245)	0.873832	6.88705e-05
Ethnicity (SA) x Physical Activity (MET-minutes/week)	CD160	0.000218494	(-0.00248, 0.00292)	0.873946	6.88705e-05
Ethnicity (SA) x Physical Activity (MET-minutes/week)	MGMT	-0.000567494	(-0.00758, 0.00645)	0.873992	6.88705e-05
Ethnicity (SA) x Physical Activity (MET-minutes/week)	PNLIPRP2	-0.00141823	(-0.01896, 0.01612)	0.874064	6.88705e-05
Ethnicity (SA) x Physical Activity (MET-minutes/week)	ITM2A	0.000279269	(-0.00319, 0.00374)	0.874481	6.88705e-05
Ethnicity (SA) x Physical Activity (MET-minutes/week)	TCL1B	0.000366006	(-0.00419, 0.00493)	0.875019	6.88705e-05
Ethnicity (SA) x Physical Activity (MET-minutes/week)	NELL2	-0.000132177	(-0.00180, 0.00153)	0.876252	6.88705e-05
Ethnicity (SA) x Physical Activity (MET-minutes/week)	PON3	0.000133244	(-0.00155, 0.00182)	0.877048	6.88705e-05
Ethnicity (SA) x Physical Activity (MET-minutes/week)	TFPI	-0.000141937	(-0.00196, 0.00167)	0.87808	6.88705e-05
Ethnicity (SA) x Physical Activity (MET-minutes/week)	TINAGL1	9.76299e-05	(-0.00117, 0.00137)	0.880267	6.88705e-05
Ethnicity (SA) x Physical Activity (MET-minutes/week)	TNFSF13B	0.000119266	(-0.00148, 0.00171)	0.883507	6.88705e-05
Ethnicity (SA) x Physical Activity (MET-minutes/week)	MTPN	-0.000140191	(-0.00202, 0.00174)	0.883518	6.88705e-05
Ethnicity (SA) x Physical Activity (MET-minutes/week)	LILRB2	0.000146877	(-0.00186, 0.00215)	0.885886	6.88705e-05
Ethnicity (SA) x Physical Activity (MET-minutes/week)	BTN3A2	-0.000156008	(-0.00234, 0.00203)	0.888526	6.88705e-05
Ethnicity (SA) x Physical Activity (MET-minutes/week)	COL1A1	-0.000102766	(-0.00155, 0.00134)	0.889238	6.88705e-05
Ethnicity (SA) x Physical Activity (MET-minutes/week)	CNST	0.000446887	(-0.00586, 0.00675)	0.88954	6.88705e-05
Ethnicity (SA) x Physical Activity (MET-minutes/week)	ENG	6.99241e-05	(-0.00092, 0.00106)	0.890293	6.88705e-05
Ethnicity (SA) x Physical Activity (MET-minutes/week)	F9	7.72982e-05	(-0.00103, 0.00118)	0.890758	6.88705e-05
Ethnicity (SA) x Physical Activity (MET-minutes/week)	IL20RA	0.000181189	(-0.00241, 0.00277)	0.890872	6.88705e-05
Ethnicity (SA) x Physical Activity (MET-minutes/week)	KRT19	0.000265681	(-0.00356, 0.00409)	0.89159	6.88705e-05
Ethnicity (SA) x Physical Activity (MET-minutes/week)	LCN2	0.000153811	(-0.00206, 0.00237)	0.891643	6.88705e-05
Ethnicity (SA) x Physical Activity (MET-minutes/week)	EGF	0.000410798	(-0.00558, 0.00641)	0.893173	6.88705e-05
Ethnicity (SA) x Physical Activity (MET-minutes/week)	GH1	-0.000704858	(-0.01117, 0.00976)	0.894985	6.88705e-05
Ethnicity (SA) x Physical Activity (MET-minutes/week)	C1QTNF1	-0.000164538	(-0.00263, 0.00230)	0.895884	6.88705e-05
Ethnicity (SA) x Physical Activity (MET-minutes/week)	PPP1R2	0.000311308	(-0.00435, 0.00498)	0.895926	6.88705e-05
Ethnicity (SA) x Physical Activity (MET-minutes/week)	SMOC2	-0.000144438	(-0.00239, 0.00210)	0.899591	6.88705e-05
Ethnicity (SA) x Physical Activity (MET-minutes/week)	CLUL1	-0.000169502	(-0.00281, 0.00247)	0.899926	6.88705e-05
Ethnicity (SA) x Physical Activity (MET-minutes/week)	PTPRS	-8.99779e-05	(-0.00151, 0.00133)	0.901076	6.88705e-05
Ethnicity (SA) x Physical Activity (MET-minutes/week)	KYAT1	0.000209937	(-0.00311, 0.00353)	0.901417	6.88705e-05
Ethnicity (SA) x Physical Activity (MET-minutes/week)	NID1	0.000138974	(-0.00206, 0.00234)	0.901448	6.88705e-05
Ethnicity (SA) x Physical Activity (MET-minutes/week)	HEXIM1	-0.000288404	(-0.00503, 0.00446)	0.905151	6.88705e-05
Ethnicity (SA) x Physical Activity (MET-minutes/week)	DKK3	-0.000103957	(-0.00182, 0.00162)	0.905666	6.88705e-05
Ethnicity (SA) x Physical Activity (MET-minutes/week)	SCGB3A2	-0.000288424	(-0.00514, 0.00456)	0.907169	6.88705e-05
Ethnicity (SA) x Physical Activity (MET-minutes/week)	WASF1	0.000320809	(-0.00511, 0.00575)	0.907797	6.88705e-05
Ethnicity (SA) x Physical Activity (MET-minutes/week)	ITGB1BP2	-0.000368977	(-0.00679, 0.00605)	0.910361	6.88705e-05
Ethnicity (SA) x Physical Activity (MET-minutes/week)	CRIM1	-6.59583e-05	(-0.00123, 0.00110)	0.911635	6.88705e-05
Ethnicity (SA) x Physical Activity (MET-minutes/week)	EGLN1	0.000184826	(-0.00310, 0.00347)	0.912205	6.88705e-05
Ethnicity (SA) x Physical Activity (MET-minutes/week)	PLXNB2	-7.03505e-05	(-0.00142, 0.00127)	0.918325	6.88705e-05
Ethnicity (SA) x Physical Activity (MET-minutes/week)	SULT2A1	0.000169499	(-0.00309, 0.00343)	0.918811	6.88705e-05
Ethnicity (SA) x Physical Activity (MET-minutes/week)	PROC	7.6958e-05	(-0.00140, 0.00156)	0.918921	6.88705e-05
Ethnicity (SA) x Physical Activity (MET-minutes/week)	LDLR	0.000160836	(-0.00303, 0.00335)	0.921235	6.88705e-05
Ethnicity (SA) x Physical Activity (MET-minutes/week)	DEFA1_DEFA1B	0.00015497	(-0.00293, 0.00324)	0.921633	6.88705e-05
Ethnicity (SA) x Physical Activity (MET-minutes/week)	QPCT	7.67123e-05	(-0.00146, 0.00161)	0.92184	6.88705e-05
Ethnicity (SA) x Physical Activity (MET-minutes/week)	PLA2G4A	0.000254605	(-0.00486, 0.00537)	0.922225	6.88705e-05
Ethnicity (SA) x Physical Activity (MET-minutes/week)	ICAM2	9.16936e-05	(-0.00175, 0.00194)	0.922432	6.88705e-05
Ethnicity (SA) x Physical Activity (MET-minutes/week)	ACAN	7.93295e-05	(-0.00156, 0.00172)	0.924622	6.88705e-05
Ethnicity (SA) x Physical Activity (MET-minutes/week)	SEMA3F	-7.36312e-05	(-0.00167, 0.00152)	0.927831	6.88705e-05
Ethnicity (SA) x Physical Activity (MET-minutes/week)	ENPP2	7.11199e-05	(-0.00149, 0.00163)	0.928824	6.88705e-05
Ethnicity (SA) x Physical Activity (MET-minutes/week)	SKAP2	-0.000265909	(-0.00638, 0.00584)	0.932031	6.88705e-05
Ethnicity (SA) x Physical Activity (MET-minutes/week)	EPHB4	-6.08693e-05	(-0.00148, 0.00136)	0.932981	6.88705e-05
Ethnicity (SA) x Physical Activity (MET-minutes/week)	OLR1	-0.000150173	(-0.00365, 0.00335)	0.933059	6.88705e-05
Ethnicity (SA) x Physical Activity (MET-minutes/week)	CEACAM21	-0.00020073	(-0.00510, 0.00470)	0.93603	6.88705e-05
Ethnicity (SA) x Physical Activity (MET-minutes/week)	KLRB1	8.60838e-05	(-0.00207, 0.00224)	0.937488	6.88705e-05
Ethnicity (SA) x Physical Activity (MET-minutes/week)	MFAP3	0.000109704	(-0.00268, 0.00290)	0.938595	6.88705e-05
Ethnicity (SA) x Physical Activity (MET-minutes/week)	FCN2	9.23494e-05	(-0.00229, 0.00247)	0.939383	6.88705e-05
Ethnicity (SA) x Physical Activity (MET-minutes/week)	CRKL	0.000246309	(-0.00611, 0.00661)	0.939492	6.88705e-05
Ethnicity (SA) x Physical Activity (MET-minutes/week)	CLEC4D	0.000133465	(-0.00342, 0.00369)	0.941297	6.88705e-05
Ethnicity (SA) x Physical Activity (MET-minutes/week)	TSHB	-0.000161786	(-0.00462, 0.00430)	0.943328	6.88705e-05
Ethnicity (SA) x Physical Activity (MET-minutes/week)	KIT	5.82871e-05	(-0.00164, 0.00176)	0.946385	6.88705e-05
Ethnicity (SA) x Physical Activity (MET-minutes/week)	CEACAM8	9.79552e-05	(-0.00277, 0.00296)	0.946572	6.88705e-05
Ethnicity (SA) x Physical Activity (MET-minutes/week)	GGH	6.95417e-05	(-0.00198, 0.00211)	0.946857	6.88705e-05
Ethnicity (SA) x Physical Activity (MET-minutes/week)	SNX9	-0.000136035	(-0.00414, 0.00387)	0.946951	6.88705e-05
Ethnicity (SA) x Physical Activity (MET-minutes/week)	TP53INP1	-6.11057e-05	(-0.00187, 0.00175)	0.947347	6.88705e-05
Ethnicity (SA) x Physical Activity (MET-minutes/week)	DCN	-4.26604e-05	(-0.00133, 0.00125)	0.948248	6.88705e-05
Ethnicity (SA) x Physical Activity (MET-minutes/week)	AGRN	-6.47416e-05	(-0.00207, 0.00194)	0.949422	6.88705e-05
Ethnicity (SA) x Physical Activity (MET-minutes/week)	CTSL	4.42432e-05	(-0.00136, 0.00145)	0.950649	6.88705e-05
Ethnicity (SA) x Physical Activity (MET-minutes/week)	CHL1	-5.61162e-05	(-0.00184, 0.00173)	0.950854	6.88705e-05
Ethnicity (SA) x Physical Activity (MET-minutes/week)	COMT	-0.000150736	(-0.00501, 0.00471)	0.95153	6.88705e-05
Ethnicity (SA) x Physical Activity (MET-minutes/week)	RAB6A	8.32041e-05	(-0.00261, 0.00277)	0.951668	6.88705e-05
Ethnicity (SA) x Physical Activity (MET-minutes/week)	CCL13	-0.000123261	(-0.00412, 0.00387)	0.951747	6.88705e-05
Ethnicity (SA) x Physical Activity (MET-minutes/week)	GLO1	0.000101685	(-0.00328, 0.00348)	0.952942	6.88705e-05
Ethnicity (SA) x Physical Activity (MET-minutes/week)	IL24	-8.31975e-05	(-0.00286, 0.00269)	0.953158	6.88705e-05
Ethnicity (SA) x Physical Activity (MET-minutes/week)	IL20	8.4783e-05	(-0.00279, 0.00296)	0.953982	6.88705e-05
Ethnicity (SA) x Physical Activity (MET-minutes/week)	CRHBP	-4.92439e-05	(-0.00173, 0.00163)	0.95416	6.88705e-05
Ethnicity (SA) x Physical Activity (MET-minutes/week)	LEP	-0.000159302	(-0.00568, 0.00536)	0.954858	6.88705e-05
Ethnicity (SA) x Physical Activity (MET-minutes/week)	PRDX3	0.000118719	(-0.00403, 0.00427)	0.955268	6.88705e-05
Ethnicity (SA) x Physical Activity (MET-minutes/week)	FLT3LG	-5.55985e-05	(-0.00201, 0.00190)	0.955613	6.88705e-05
Ethnicity (SA) x Physical Activity (MET-minutes/week)	IGSF8	-5.00159e-05	(-0.00181, 0.00171)	0.955645	6.88705e-05
Ethnicity (SA) x Physical Activity (MET-minutes/week)	SRPK2	0.000133096	(-0.00475, 0.00502)	0.957414	6.88705e-05
Ethnicity (SA) x Physical Activity (MET-minutes/week)	GAL	-0.000102185	(-0.00389, 0.00368)	0.957824	6.88705e-05
Ethnicity (SA) x Physical Activity (MET-minutes/week)	CD69	0.000134754	(-0.00495, 0.00522)	0.958575	6.88705e-05
Ethnicity (SA) x Physical Activity (MET-minutes/week)	CCL22	-7.90686e-05	(-0.00318, 0.00303)	0.960193	6.88705e-05
Ethnicity (SA) x Physical Activity (MET-minutes/week)	ESAM	4.61259e-05	(-0.00177, 0.00187)	0.960376	6.88705e-05
Ethnicity (SA) x Physical Activity (MET-minutes/week)	CD83	-4.9054e-05	(-0.00200, 0.00190)	0.960742	6.88705e-05
Ethnicity (SA) x Physical Activity (MET-minutes/week)	MAPK9	6.07152e-05	(-0.00243, 0.00255)	0.96193	6.88705e-05
Ethnicity (SA) x Physical Activity (MET-minutes/week)	REG1A	-6.67007e-05	(-0.00285, 0.00272)	0.962555	6.88705e-05
Ethnicity (SA) x Physical Activity (MET-minutes/week)	S100P	7.37228e-05	(-0.00311, 0.00326)	0.963783	6.88705e-05
Ethnicity (SA) x Physical Activity (MET-minutes/week)	EGFR	2.12485e-05	(-0.00091, 0.00096)	0.964492	6.88705e-05
Ethnicity (SA) x Physical Activity (MET-minutes/week)	SNAP23	0.000115086	(-0.00496, 0.00519)	0.964521	6.88705e-05
Ethnicity (SA) x Physical Activity (MET-minutes/week)	NFATC3	7.78139e-05	(-0.00339, 0.00355)	0.964941	6.88705e-05
Ethnicity (SA) x Physical Activity (MET-minutes/week)	REN	-9.33044e-05	(-0.00428, 0.00410)	0.96519	6.88705e-05
Ethnicity (SA) x Physical Activity (MET-minutes/week)	SIRPB1	5.83222e-05	(-0.00275, 0.00287)	0.967541	6.88705e-05
Ethnicity (SA) x Physical Activity (MET-minutes/week)	PEAR1	2.67954e-05	(-0.00128, 0.00133)	0.967872	6.88705e-05
Ethnicity (SA) x Physical Activity (MET-minutes/week)	MCFD2	4.40831e-05	(-0.00251, 0.00260)	0.973016	6.88705e-05
Ethnicity (SA) x Physical Activity (MET-minutes/week)	DPP10	-3.44188e-05	(-0.00206, 0.00199)	0.973366	6.88705e-05
Ethnicity (SA) x Physical Activity (MET-minutes/week)	VEGFD	3.54176e-05	(-0.00208, 0.00215)	0.973817	6.88705e-05
Ethnicity (SA) x Physical Activity (MET-minutes/week)	CD163	3.97153e-05	(-0.00249, 0.00257)	0.975457	6.88705e-05
Ethnicity (SA) x Physical Activity (MET-minutes/week)	CASP3	-7.57623e-05	(-0.00519, 0.00504)	0.976825	6.88705e-05
Ethnicity (SA) x Physical Activity (MET-minutes/week)	FGF2	5.77767e-05	(-0.00385, 0.00396)	0.976865	6.88705e-05
Ethnicity (SA) x Physical Activity (MET-minutes/week)	ESM1	-2.90396e-05	(-0.00209, 0.00203)	0.977973	6.88705e-05
Ethnicity (SA) x Physical Activity (MET-minutes/week)	SLITRK6	-2.453e-05	(-0.00199, 0.00194)	0.980516	6.88705e-05
Ethnicity (SA) x Physical Activity (MET-minutes/week)	EIF4EBP1	4.63786e-05	(-0.00378, 0.00388)	0.981066	6.88705e-05
Ethnicity (SA) x Physical Activity (MET-minutes/week)	IGFBP7	1.96105e-05	(-0.00172, 0.00176)	0.98241	6.88705e-05
Ethnicity (SA) x Physical Activity (MET-minutes/week)	IGFBP6	-1.82569e-05	(-0.00175, 0.00171)	0.983479	6.88705e-05
Ethnicity (SA) x Physical Activity (MET-minutes/week)	CTSO	1.75309e-05	(-0.00175, 0.00179)	0.984517	6.88705e-05
Ethnicity (SA) x Physical Activity (MET-minutes/week)	EIF4G1	-5.68219e-05	(-0.00586, 0.00575)	0.984699	6.88705e-05
Ethnicity (SA) x Physical Activity (MET-minutes/week)	TPSAB1	-2.60219e-05	(-0.00307, 0.00301)	0.986611	6.88705e-05
Ethnicity (SA) x Physical Activity (MET-minutes/week)	ADA2	1.92844e-05	(-0.00239, 0.00243)	0.987501	6.88705e-05
Ethnicity (SA) x Physical Activity (MET-minutes/week)	ADAMTS13	-1.05748e-05	(-0.00134, 0.00132)	0.987587	6.88705e-05
Ethnicity (SA) x Physical Activity (MET-minutes/week)	PRKAB1	2.34997e-05	(-0.00313, 0.00318)	0.98835	6.88705e-05
Ethnicity (SA) x Physical Activity (MET-minutes/week)	IL1A	-2.41354e-05	(-0.00328, 0.00323)	0.988409	6.88705e-05
Ethnicity (SA) x Physical Activity (MET-minutes/week)	VAMP5	-2.08764e-05	(-0.00312, 0.00307)	0.989452	6.88705e-05
Ethnicity (SA) x Physical Activity (MET-minutes/week)	CD70	-8.35071e-06	(-0.00248, 0.00247)	0.99472	6.88705e-05
Ethnicity (SA) x Physical Activity (MET-minutes/week)	IL12RB1	5.04601e-06	(-0.00215, 0.00216)	0.996335	6.88705e-05
Ethnicity (SA) x Physical Activity (MET-minutes/week)	GLOD4	3.30118e-06	(-0.00214, 0.00214)	0.997587	6.88705e-05
Ethnicity (SA) x Physical Activity (MET-minutes/week)	IL33	3.07131e-06	(-0.00223, 0.00223)	0.997848	6.88705e-05

## Sheet: Ethnicity_Taken Forward
Term	Protein	Beta coefficient	95% CI	Nominal P_value
Ethnicity (SA)	IL5RA	0.545504	(0.49212, 0.59888)	7.06905e-89
Ethnicity (SA)	GZMH	0.675063	(0.60037, 0.74976)	5.52096e-70
Ethnicity (SA)	CCL28	0.464584	(0.40865, 0.52052)	1.98073e-59
Ethnicity (SA)	TFRC	0.299055	(0.26212, 0.33599)	1.44917e-56
Ethnicity (SA)	SFTPD	-0.47764	(-0.54161, -0.41367)	2.13353e-48
Ethnicity (SA)	MZB1	0.372026	(0.32184, 0.42222)	1.01047e-47
Ethnicity (SA)	CCL15	0.303826	(0.26260, 0.34505)	3.41179e-47
Ethnicity (SA)	FCRL6	0.475569	(0.41026, 0.54088)	4.06712e-46
Ethnicity (SA)	GHRL	-0.573139	(-0.65201, -0.49426)	6.21897e-46
Ethnicity (SA)	CXCL14	-0.417734	(-0.47600, -0.35947)	9.19323e-45
Ethnicity (SA)	AMY2A	0.333605	(0.28646, 0.38075)	1.19359e-43
Ethnicity (SA)	IL17RB	-0.366329	(-0.41835, -0.31431)	3.02705e-43
Ethnicity (SA)	SERPINA12	0.710895	(0.60961, 0.81218)	5.59141e-43
Ethnicity (SA)	SPARCL1	0.183669	(0.15730, 0.21003)	2.29301e-42
Ethnicity (SA)	WFIKKN2	0.236424	(0.20228, 0.27057)	7.06162e-42
Ethnicity (SA)	FUCA1	0.54738	(0.46772, 0.62704)	2.89421e-41
Ethnicity (SA)	CHIT1	-1.00207	(-1.14903, -0.85511)	1.14813e-40
Ethnicity (SA)	LY75	-0.248624	(-0.28586, -0.21138)	4.64136e-39
Ethnicity (SA)	VEGFD	-0.234739	(-0.26990, -0.19957)	4.74836e-39
Ethnicity (SA)	GGH	0.225343	(0.19119, 0.25950)	3.49355e-38
Ethnicity (SA)	AMY2B	0.310909	(0.26263, 0.35919)	1.85556e-36
Ethnicity (SA)	IL18R1	0.210939	(0.17812, 0.24376)	2.46581e-36
Ethnicity (SA)	RETN	-0.260297	(-0.30086, -0.21973)	3.1998e-36
Ethnicity (SA)	IL18	0.277414	(0.23247, 0.32236)	1.2266e-33
Ethnicity (SA)	CD163	0.248491	(0.20649, 0.29050)	4.8197e-31
Ethnicity (SA)	DNER	0.144164	(0.11936, 0.16897)	5.0023e-30
Ethnicity (SA)	GLO1	0.329449	(0.27276, 0.38614)	5.10739e-30
Ethnicity (SA)	BOC	0.131112	(0.10839, 0.15383)	1.28239e-29
Ethnicity (SA)	TCN2	0.162591	(0.13409, 0.19110)	5.58093e-29
Ethnicity (SA)	SLAMF7	0.309509	(0.25329, 0.36572)	4.05658e-27
Ethnicity (SA)	SOST	0.207636	(0.16976, 0.24551)	6.67516e-27
Ethnicity (SA)	TNFRSF11A	0.205154	(0.16761, 0.24270)	9.87133e-27
Ethnicity (SA)	CTRC	0.330218	(0.26960, 0.39083)	1.39092e-26
Ethnicity (SA)	TNFRSF13B	0.174235	(0.14183, 0.20664)	6.18239e-26
Ethnicity (SA)	PON3	-0.149364	(-0.17728, -0.12145)	1.05466e-25
Ethnicity (SA)	FABP1	0.491091	(0.39920, 0.58298)	1.19687e-25
Ethnicity (SA)	COL4A1	-0.2062	(-0.24519, -0.16721)	3.76023e-25
Ethnicity (SA)	COL9A1	-0.234472	(-0.27902, -0.18992)	6.38338e-25
Ethnicity (SA)	CRHBP	0.143269	(0.11598, 0.17056)	8.30052e-25
Ethnicity (SA)	CCL11	0.190467	(0.15417, 0.22677)	8.83704e-25
Ethnicity (SA)	ESM1	-0.175147	(-0.20865, -0.14164)	1.30712e-24
Ethnicity (SA)	CDON	0.13407	(0.10839, 0.15975)	1.52526e-24
Ethnicity (SA)	CDH17	0.33291	(0.26847, 0.39735)	4.51084e-24
Ethnicity (SA)	UMOD	-0.267255	(-0.31935, -0.21516)	9.22105e-24
Ethnicity (SA)	APOM	-0.133914	(-0.16032, -0.10751)	2.92804e-23
Ethnicity (SA)	CD79B	0.217228	(0.17439, 0.26007)	2.99865e-23
Ethnicity (SA)	MFAP5	0.208334	(0.16710, 0.24957)	4.25559e-23
Ethnicity (SA)	CCL7	0.282132	(0.22519, 0.33907)	2.81772e-22
Ethnicity (SA)	NPPC	0.225881	(0.18027, 0.27149)	2.93989e-22
Ethnicity (SA)	CLEC4D	-0.28994	(-0.34912, -0.23076)	8.14991e-22
Ethnicity (SA)	CRELD2	0.24521	(0.19506, 0.29536)	9.79742e-22
Ethnicity (SA)	ADAMTS13	-0.107734	(-0.12987, -0.08559)	1.53226e-21
Ethnicity (SA)	HGF	0.172611	(0.13706, 0.20817)	1.89183e-21
Ethnicity (SA)	FABP9	0.259046	(0.20557, 0.31252)	2.28954e-21
Ethnicity (SA)	CD200R1	0.162206	(0.12872, 0.19569)	2.32256e-21
Ethnicity (SA)	ENTPD5	-0.0988328	(-0.11934, -0.07833)	3.66508e-21
Ethnicity (SA)	REG3A	0.280665	(0.22148, 0.33985)	1.5249e-20
Ethnicity (SA)	PTPRM	0.108747	(0.08543, 0.13206)	6.32953e-20
Ethnicity (SA)	COLEC12	0.120703	(0.09456, 0.14685)	1.49532e-19
Ethnicity (SA)	PRTN3	-0.217268	(-0.26447, -0.17006)	1.92363e-19
Ethnicity (SA)	ISM1	0.173964	(0.13597, 0.21196)	2.95832e-19
Ethnicity (SA)	LGALS4	0.231761	(0.18108, 0.28244)	3.27743e-19
Ethnicity (SA)	C1QA	-0.098747	(-0.12039, -0.07711)	3.88631e-19
Ethnicity (SA)	IL32	0.186624	(0.14571, 0.22753)	3.98897e-19
Ethnicity (SA)	LY6D	0.164339	(0.12801, 0.20067)	7.82953e-19
Ethnicity (SA)	EFEMP1	0.135671	(0.10548, 0.16586)	1.30766e-18
Ethnicity (SA)	PTX3	-0.208988	(-0.25633, -0.16165)	5.16384e-18
Ethnicity (SA)	RARRES2	0.210312	(0.16192, 0.25870)	1.65653e-17
Ethnicity (SA)	FASLG	-0.153623	(-0.18898, -0.11827)	1.69849e-17
Ethnicity (SA)	GZMA	0.145888	(0.11227, 0.17951)	1.86193e-17
Ethnicity (SA)	SIGLEC1	0.178934	(0.13769, 0.22018)	1.88671e-17
Ethnicity (SA)	HEXIM1	0.342648	(0.26362, 0.42168)	1.98595e-17
Ethnicity (SA)	CTSB	-0.223007	(-0.27447, -0.17154)	2.06406e-17
Ethnicity (SA)	CDSN	0.175381	(0.13414, 0.21662)	7.94697e-17
Ethnicity (SA)	CXCL16	0.0959807	(0.07340, 0.11856)	8.15506e-17
Ethnicity (SA)	LEP	0.386992	(0.29556, 0.47842)	1.10512e-16
Ethnicity (SA)	GUSB	0.257846	(0.19660, 0.31909)	1.60554e-16
Ethnicity (SA)	CD6	0.21364	(0.16256, 0.26472)	2.50928e-16
Ethnicity (SA)	NRP1	-0.109359	(-0.13552, -0.08319)	2.62637e-16
Ethnicity (SA)	FCGR3B	-0.197764	(-0.24517, -0.15036)	2.97346e-16
Ethnicity (SA)	DPP10	0.140067	(0.10641, 0.17373)	3.55932e-16
Ethnicity (SA)	PLXNB3	0.188259	(0.14283, 0.23369)	4.68399e-16
Ethnicity (SA)	PTGDS	0.118053	(0.08954, 0.14656)	4.92245e-16
Ethnicity (SA)	ADGRE5	-0.119768	(-0.14870, -0.09083)	5.04262e-16
Ethnicity (SA)	FETUB	0.13265	(0.10037, 0.16493)	8.12246e-16
Ethnicity (SA)	NCR1	-0.1436	(-0.17878, -0.10842)	1.27591e-15
Ethnicity (SA)	LCN2	-0.151437	(-0.18856, -0.11432)	1.31745e-15
Ethnicity (SA)	SH2D1A	0.225959	(0.17037, 0.28154)	1.65096e-15
Ethnicity (SA)	DECR1	0.37318	(0.28122, 0.46514)	1.85224e-15
Ethnicity (SA)	MARCO	0.1029	(0.07739, 0.12841)	2.69932e-15
Ethnicity (SA)	IL12RB1	0.143152	(0.10701, 0.17929)	8.3894e-15
Ethnicity (SA)	FCRL3	-0.20733	(-0.25975, -0.15491)	9.26168e-15
Ethnicity (SA)	DPP4	0.111784	(0.08343, 0.14014)	1.11805e-14
Ethnicity (SA)	CRTAC1	0.113486	(0.08464, 0.14233)	1.26045e-14
Ethnicity (SA)	NADK	0.215996	(0.16099, 0.27100)	1.42326e-14
Ethnicity (SA)	SCG3	0.127855	(0.09528, 0.16043)	1.45319e-14
Ethnicity (SA)	PLAT	0.199278	(0.14776, 0.25080)	3.47595e-14
Ethnicity (SA)	CCL20	0.32526	(0.24095, 0.40958)	4.06762e-14
Ethnicity (SA)	IGFBP2	-0.251606	(-0.31684, -0.18637)	4.10184e-14
Ethnicity (SA)	SCGB3A2	-0.307575	(-0.38775, -0.22740)	5.59947e-14
Ethnicity (SA)	QDPR	0.161195	(0.11917, 0.20322)	5.62515e-14
Ethnicity (SA)	IGFBP3	-0.107236	(-0.13531, -0.07916)	7.17867e-14
Ethnicity (SA)	IGFBP1	-0.479098	(-0.60510, -0.35310)	9.29462e-14
Ethnicity (SA)	PCSK9	0.143935	(0.10605, 0.18182)	9.78005e-14
Ethnicity (SA)	CSF1	0.100241	(0.07385, 0.12663)	9.93248e-14
Ethnicity (SA)	LGMN	0.130446	(0.09597, 0.16493)	1.23512e-13
Ethnicity (SA)	AXL	0.0996502	(0.07331, 0.12599)	1.23687e-13
Ethnicity (SA)	HSD11B1	-0.148504	(-0.18779, -0.10922)	1.29722e-13
Ethnicity (SA)	CD40	0.179958	(0.13201, 0.22791)	1.92551e-13
Ethnicity (SA)	PLA2G1B	0.15648	(0.11478, 0.19818)	1.95117e-13
Ethnicity (SA)	IL6R	-0.122703	(-0.15546, -0.08994)	2.15619e-13
Ethnicity (SA)	ANGPTL2	-0.148598	(-0.18829, -0.10891)	2.19973e-13
Ethnicity (SA)	PSMG3	0.185959	(0.13610, 0.23582)	2.71489e-13
Ethnicity (SA)	IFNLR1	0.133582	(0.09763, 0.16953)	3.31147e-13
Ethnicity (SA)	HCLS1	0.199977	(0.14615, 0.25380)	3.33163e-13
Ethnicity (SA)	CLEC5A	-0.104278	(-0.13239, -0.07617)	3.60679e-13
Ethnicity (SA)	NELL2	0.101869	(0.07436, 0.12938)	4.00849e-13
Ethnicity (SA)	ACP5	0.115806	(0.08443, 0.14718)	4.7297e-13
Ethnicity (SA)	SELP	0.201615	(0.14699, 0.25624)	4.75606e-13
Ethnicity (SA)	GMPR	0.176923	(0.12892, 0.22493)	5.1349e-13
Ethnicity (SA)	CXCL1	0.332922	(0.24217, 0.42367)	6.55117e-13
Ethnicity (SA)	HNRNPK	0.276433	(0.20108, 0.35179)	6.57537e-13
Ethnicity (SA)	GYS1	0.327212	(0.23783, 0.41659)	7.3151e-13
Ethnicity (SA)	SAMD9L	0.258068	(0.18757, 0.32857)	7.34043e-13
Ethnicity (SA)	PRDX3	0.253431	(0.18382, 0.32305)	9.79931e-13
Ethnicity (SA)	CD209	0.133235	(0.09654, 0.16993)	1.12814e-12
Ethnicity (SA)	TLR3	0.215086	(0.15542, 0.27475)	1.62146e-12
Ethnicity (SA)	ADGRE2	-0.0967238	(-0.12361, -0.06984)	1.79563e-12
Ethnicity (SA)	HSPA1A	0.251079	(0.18126, 0.32090)	1.83759e-12
Ethnicity (SA)	LRP11	0.12378	(0.08922, 0.15834)	2.23991e-12
Ethnicity (SA)	GP2	0.298255	(0.21496, 0.38155)	2.2762e-12
Ethnicity (SA)	VEGFA	0.199512	(0.14376, 0.25526)	2.33749e-12
Ethnicity (SA)	METAP1D	0.281834	(0.20286, 0.36080)	2.68524e-12
Ethnicity (SA)	SOD1	0.168026	(0.12080, 0.21525)	3.13349e-12
Ethnicity (SA)	ROBO1	0.082599	(0.05932, 0.10588)	3.59248e-12
Ethnicity (SA)	ADAM23	0.119654	(0.08582, 0.15349)	4.23235e-12
Ethnicity (SA)	LILRB1	0.0936543	(0.06713, 0.12018)	4.58678e-12
Ethnicity (SA)	MCAM	-0.110867	(-0.14254, -0.07919)	6.9728e-12
Ethnicity (SA)	XG	0.109584	(0.07815, 0.14102)	8.47989e-12
Ethnicity (SA)	DPP7	0.200769	(0.14310, 0.25844)	8.96394e-12
Ethnicity (SA)	CDH2	0.12107	(0.08627, 0.15587)	9.31276e-12
Ethnicity (SA)	IL6	0.255867	(0.18204, 0.32970)	1.11494e-11
Ethnicity (SA)	RNASET2	0.0879213	(0.06250, 0.11335)	1.23185e-11
Ethnicity (SA)	GLOD4	0.11954	(0.08492, 0.15416)	1.31852e-11
Ethnicity (SA)	AGXT	0.256644	(0.18227, 0.33102)	1.36144e-11
Ethnicity (SA)	HMOX1	-0.156911	(-0.20256, -0.11126)	1.63787e-11
Ethnicity (SA)	SPINK4	0.209261	(0.14834, 0.27018)	1.68567e-11
Ethnicity (SA)	CKMT1A_CKMT1B	0.223384	(0.15791, 0.28886)	2.30006e-11
Ethnicity (SA)	ANGPTL1	-0.0954587	(-0.12347, -0.06745)	2.42622e-11
Ethnicity (SA)	CSF3	0.161629	(0.11419, 0.20907)	2.44863e-11
Ethnicity (SA)	EGLN1	0.186139	(0.13140, 0.24087)	2.66808e-11
Ethnicity (SA)	CDH1	0.129	(0.09106, 0.16694)	2.67881e-11
Ethnicity (SA)	ICAM1	0.0948356	(0.06692, 0.12275)	2.78563e-11
Ethnicity (SA)	MET	-0.0652553	(-0.08450, -0.04601)	3.07728e-11
Ethnicity (SA)	AK1	0.210993	(0.14872, 0.27327)	3.16064e-11
Ethnicity (SA)	EPHA1	0.11137	(0.07846, 0.14428)	3.34465e-11
Ethnicity (SA)	CA5A	0.301494	(0.21155, 0.39144)	5.09605e-11
Ethnicity (SA)	STK11	0.235808	(0.16519, 0.30642)	6.01024e-11
Ethnicity (SA)	GSTA1	0.286909	(0.20096, 0.37285)	6.08845e-11
Ethnicity (SA)	LAT	0.244521	(0.17125, 0.31780)	6.18817e-11
Ethnicity (SA)	SPON2	0.110865	(0.07763, 0.14410)	6.26292e-11
Ethnicity (SA)	CCL26	0.289677	(0.20277, 0.37658)	6.49334e-11
Ethnicity (SA)	EIF4G1	0.319822	(0.22330, 0.41635)	8.42907e-11
Ethnicity (SA)	GLRX	0.183944	(0.12810, 0.23979)	1.08527e-10
Ethnicity (SA)	CTSZ	0.100742	(0.07007, 0.13141)	1.22212e-10
Ethnicity (SA)	EPO	0.236318	(0.16413, 0.30851)	1.41102e-10
Ethnicity (SA)	CELA3A	0.180331	(0.12519, 0.23547)	1.47252e-10
Ethnicity (SA)	THOP1	0.100636	(0.06981, 0.13146)	1.58346e-10
Ethnicity (SA)	ARHGEF12	0.327448	(0.22700, 0.42789)	1.67899e-10
Ethnicity (SA)	CCL25	0.152877	(0.10570, 0.20005)	2.14901e-10
Ethnicity (SA)	SNX9	0.214782	(0.14836, 0.28121)	2.35563e-10
Ethnicity (SA)	ST6GAL1	0.0916169	(0.06323, 0.12000)	2.52989e-10
Ethnicity (SA)	FAP	0.0838849	(0.05788, 0.10989)	2.59342e-10
Ethnicity (SA)	PDCD6	0.218382	(0.15058, 0.28618)	2.76254e-10
Ethnicity (SA)	SDC4	0.144113	(0.09935, 0.18888)	2.82048e-10
Ethnicity (SA)	CDHR5	0.123141	(0.08475, 0.16153)	3.26512e-10
Ethnicity (SA)	PTPRF	-0.0885953	(-0.11624, -0.06095)	3.38713e-10
Ethnicity (SA)	FCGR2A	0.184936	(0.12706, 0.24281)	3.80858e-10
Ethnicity (SA)	NPTXR	0.106635	(0.07326, 0.14001)	3.81924e-10
Ethnicity (SA)	TIE1	0.126956	(0.08717, 0.16674)	4.01944e-10
Ethnicity (SA)	PSIP1	0.201904	(0.13843, 0.26538)	4.57918e-10
Ethnicity (SA)	KYNU	0.140903	(0.09618, 0.18562)	6.6398e-10
Ethnicity (SA)	WNT9A	-0.0867597	(-0.11432, -0.05920)	6.86496e-10
Ethnicity (SA)	DNAJA2	0.250306	(0.17074, 0.32987)	7.06639e-10
Ethnicity (SA)	DNPH1	0.159105	(0.10851, 0.20969)	7.14019e-10
Ethnicity (SA)	TNFRSF14	0.0910555	(0.06205, 0.12006)	7.6559e-10
Ethnicity (SA)	AXIN1	0.289665	(0.19695, 0.38238)	9.23875e-10
Ethnicity (SA)	ANXA4	0.215551	(0.14603, 0.28507)	1.23492e-09
Ethnicity (SA)	MILR1	0.152026	(0.10297, 0.20108)	1.25191e-09
Ethnicity (SA)	CD48	0.0881761	(0.05968, 0.11667)	1.33361e-09
Ethnicity (SA)	PLIN3	0.128599	(0.08703, 0.17016)	1.33617e-09
Ethnicity (SA)	F2R	0.169864	(0.11488, 0.22485)	1.41514e-09
Ethnicity (SA)	TYMP	0.197218	(0.13308, 0.26135)	1.68012e-09
Ethnicity (SA)	TIA1	0.359166	(0.24220, 0.47613)	1.76985e-09
Ethnicity (SA)	LGALS3	0.0888033	(0.05982, 0.11778)	1.9108e-09
Ethnicity (SA)	VCAM1	-0.0783466	(-0.10408, -0.05261)	2.42567e-09
Ethnicity (SA)	CLC	0.197102	(0.13229, 0.26192)	2.53253e-09
Ethnicity (SA)	PLPBP	0.199719	(0.13395, 0.26549)	2.67156e-09
Ethnicity (SA)	KRT19	0.192856	(0.12917, 0.25654)	2.95665e-09
Ethnicity (SA)	DIABLO	0.320202	(0.21415, 0.42625)	3.28033e-09
Ethnicity (SA)	DEFA1_DEFA1B	-0.155996	(-0.20771, -0.10428)	3.40576e-09
Ethnicity (SA)	MSMB	-0.201221	(-0.26814, -0.13431)	3.79633e-09
Ethnicity (SA)	AGRN	0.0987645	(0.06568, 0.13185)	4.90422e-09
Ethnicity (SA)	SKAP2	0.301443	(0.20039, 0.40250)	5.0489e-09
Ethnicity (SA)	SMOC2	0.110668	(0.07356, 0.14777)	5.06566e-09
Ethnicity (SA)	IGSF8	0.0870653	(0.05785, 0.11628)	5.22769e-09
Ethnicity (SA)	ATP5IF1	0.315582	(0.20965, 0.42151)	5.28197e-09
Ethnicity (SA)	CNST	0.311021	(0.20648, 0.41556)	5.53608e-09
Ethnicity (SA)	SRPK2	0.242118	(0.16073, 0.32350)	5.54557e-09
Ethnicity (SA)	SERPINA11	0.117048	(0.07758, 0.15651)	6.16636e-09
Ethnicity (SA)	CLIP2	0.322903	(0.21343, 0.43238)	7.46684e-09
Ethnicity (SA)	TNC	-0.134779	(-0.18050, -0.08906)	7.62011e-09
Ethnicity (SA)	DAG1	0.134846	(0.08904, 0.18065)	7.95885e-09
Ethnicity (SA)	SNAP23	0.246194	(0.16213, 0.33026)	9.50647e-09
Ethnicity (SA)	ADH4	0.247757	(0.16265, 0.33286)	1.16483e-08
Ethnicity (SA)	KYAT1	0.16035	(0.10525, 0.21545)	1.17595e-08
Ethnicity (SA)	ITGA11	0.0957287	(0.06274, 0.12872)	1.29456e-08
Ethnicity (SA)	AHCY	0.191212	(0.12529, 0.25714)	1.31539e-08
Ethnicity (SA)	NECTIN2	0.0809321	(0.05297, 0.10890)	1.41966e-08
Ethnicity (SA)	IKBKG	0.256738	(0.16793, 0.34554)	1.46722e-08
Ethnicity (SA)	IL10RB	0.0805693	(0.05269, 0.10845)	1.48167e-08
Ethnicity (SA)	CDH5	0.0828137	(0.05409, 0.11154)	1.60252e-08
Ethnicity (SA)	MMP7	0.133886	(0.08743, 0.18034)	1.62539e-08
Ethnicity (SA)	HPCAL1	0.203922	(0.13312, 0.27472)	1.65782e-08
Ethnicity (SA)	NFATC3	-0.165689	(-0.22392, -0.10746)	2.4604e-08
Ethnicity (SA)	PPP1R9B	0.263251	(0.17058, 0.35592)	2.59108e-08
Ethnicity (SA)	IGFBP6	0.0816236	(0.05288, 0.11037)	2.62865e-08
Ethnicity (SA)	GH1	-0.487079	(-0.66057, -0.31358)	3.76002e-08
Ethnicity (SA)	MVK	0.216936	(0.13965, 0.29422)	3.7808e-08
Ethnicity (SA)	PSPN	0.260214	(0.16674, 0.35369)	4.88348e-08
Ethnicity (SA)	ARNT	-0.0997314	(-0.13578, -0.06369)	5.88712e-08
Ethnicity (SA)	CXCL8	0.181158	(0.11558, 0.24673)	6.16624e-08
Ethnicity (SA)	VASH1	0.214584	(0.13630, 0.29287)	7.79992e-08
Ethnicity (SA)	CD83	-0.0890699	(-0.12161, -0.05653)	8.13606e-08
Ethnicity (SA)	GRAP2	0.337549	(0.21375, 0.46135)	9.12871e-08
Ethnicity (SA)	SPRY2	0.244585	(0.15483, 0.33434)	9.27341e-08
Ethnicity (SA)	COL6A3	0.0945795	(0.05973, 0.12943)	1.04978e-07
Ethnicity (SA)	EGF	0.268968	(0.16978, 0.36815)	1.0705e-07
Ethnicity (SA)	IL3RA	0.0825798	(0.05210, 0.11306)	1.10332e-07
Ethnicity (SA)	FABP2	0.204996	(0.12918, 0.28081)	1.16433e-07
Ethnicity (SA)	CORO1A	0.238146	(0.14995, 0.32634)	1.21099e-07
Ethnicity (SA)	LSP1	0.1067	(0.06717, 0.14623)	1.22302e-07
Ethnicity (SA)	WASF1	0.245851	(0.15472, 0.33698)	1.24388e-07
Ethnicity (SA)	BAG6	0.0958557	(0.06029, 0.13142)	1.27547e-07
Ethnicity (SA)	ENPP7	0.227394	(0.14301, 0.31177)	1.28402e-07
Ethnicity (SA)	CLEC7A	-0.153488	(-0.21045, -0.09653)	1.28647e-07
Ethnicity (SA)	LAMA4	0.0863558	(0.05426, 0.11845)	1.34136e-07
Ethnicity (SA)	SPINT2	0.104475	(0.06553, 0.14342)	1.46446e-07
Ethnicity (SA)	SSC5D	-0.112176	(-0.15416, -0.07019)	1.6446e-07
Ethnicity (SA)	NUB1	0.21595	(0.13505, 0.29685)	1.68478e-07
Ethnicity (SA)	GDF15	0.103111	(0.06444, 0.14178)	1.73944e-07
Ethnicity (SA)	PDLIM7	0.327017	(0.20436, 0.44967)	1.74142e-07
Ethnicity (SA)	IL4R	-0.091547	(-0.12590, -0.05720)	1.76017e-07
Ethnicity (SA)	TIMP3	0.336512	(0.21012, 0.46291)	1.81299e-07
Ethnicity (SA)	VSIR	0.157143	(0.09798, 0.21630)	1.93552e-07
Ethnicity (SA)	CD2AP	0.166219	(0.10334, 0.22910)	2.21452e-07
Ethnicity (SA)	MANF	0.30398	(0.18865, 0.41931)	2.39975e-07
Ethnicity (SA)	USP8	0.244827	(0.15189, 0.33777)	2.43806e-07
Ethnicity (SA)	PRKAB1	0.139316	(0.08638, 0.19225)	2.50502e-07
Ethnicity (SA)	LDLR	0.139525	(0.08637, 0.19268)	2.68572e-07
Ethnicity (SA)	ENTPD6	0.0694096	(0.04289, 0.09593)	2.92097e-07
Ethnicity (SA)	NTRK2	0.0642736	(0.03965, 0.08889)	3.1142e-07
Ethnicity (SA)	BANK1	0.268347	(0.16549, 0.37120)	3.1711e-07
Ethnicity (SA)	DBNL	0.233016	(0.14352, 0.32251)	3.35387e-07
Ethnicity (SA)	CEACAM8	-0.125105	(-0.17320, -0.07701)	3.43226e-07
Ethnicity (SA)	BACH1	0.184999	(0.11387, 0.25613)	3.45161e-07
Ethnicity (SA)	ITGB2	0.0709275	(0.04362, 0.09823)	3.56786e-07
Ethnicity (SA)	ACOX1	0.123646	(0.07600, 0.17129)	3.65865e-07
Ethnicity (SA)	PNLIPRP2	-0.736212	(-1.02125, -0.45117)	4.15548e-07
Ethnicity (SA)	LGALS9	0.0832937	(0.05104, 0.11555)	4.17479e-07
Ethnicity (SA)	NCK2	0.262108	(0.16029, 0.36392)	4.53442e-07
Ethnicity (SA)	CCL23	-0.101517	(-0.14101, -0.06202)	4.71377e-07
Ethnicity (SA)	PARP1	0.144076	(0.08799, 0.20017)	4.80606e-07
Ethnicity (SA)	SMPDL3A	-0.161533	(-0.22461, -0.09845)	5.21216e-07
Ethnicity (SA)	LEPR	-0.0787375	(-0.10952, -0.04795)	5.36573e-07
Ethnicity (SA)	LBP	0.143111	(0.08682, 0.19940)	6.27372e-07
Ethnicity (SA)	BCR	0.22384	(0.13567, 0.31201)	6.51567e-07
Ethnicity (SA)	GOPC	0.2474	(0.14988, 0.34492)	6.63583e-07
Ethnicity (SA)	FCN2	-0.100558	(-0.14020, -0.06092)	6.63734e-07
Ethnicity (SA)	TNFSF11	0.149147	(0.09033, 0.20797)	6.72071e-07
Ethnicity (SA)	VASN	0.0661931	(0.03997, 0.09242)	7.54063e-07
Ethnicity (SA)	PIK3AP1	0.150635	(0.09056, 0.21071)	8.93273e-07
Ethnicity (SA)	EIF4EBP1	0.15913	(0.09564, 0.22262)	9.0307e-07
Ethnicity (SA)	CCL16	-0.12501	(-0.17497, -0.07505)	9.39272e-07
Ethnicity (SA)	FCAR	-0.115459	(-0.16166, -0.06926)	9.71299e-07
Ethnicity (SA)	MYO9B	0.162719	(0.09741, 0.22803)	1.04582e-06
Ethnicity (SA)	NOTCH1	0.0374341	(0.02235, 0.05252)	1.15036e-06
Ethnicity (SA)	IRAK1	0.167626	(0.09979, 0.23546)	1.28135e-06
Ethnicity (SA)	PPP1R2	0.190891	(0.11357, 0.26821)	1.30974e-06
Ethnicity (SA)	NCF2	0.20544	(0.12204, 0.28884)	1.38395e-06
Ethnicity (SA)	CCL24	-0.196711	(-0.27683, -0.11660)	1.4944e-06
Ethnicity (SA)	TPP1	0.107404	(0.06364, 0.15117)	1.511e-06
Ethnicity (SA)	CLUL1	-0.107522	(-0.15137, -0.06367)	1.54539e-06
Ethnicity (SA)	CCL13	0.162654	(0.09628, 0.22903)	1.56914e-06
Ethnicity (SA)	IL1RL1	-0.109738	(-0.15453, -0.06495)	1.57371e-06
Ethnicity (SA)	MMP1	-0.215681	(-0.30383, -0.12754)	1.62411e-06
Ethnicity (SA)	YTHDF3	0.200383	(0.11827, 0.28250)	1.73335e-06
Ethnicity (SA)	PLA2G4A	0.205921	(0.12139, 0.29045)	1.80348e-06
Ethnicity (SA)	CST3	0.0673482	(0.03965, 0.09504)	1.88425e-06
Ethnicity (SA)	SSC4D	0.289316	(0.17006, 0.40857)	1.9899e-06
Ethnicity (SA)	NRCAM	0.0648766	(0.03806, 0.09170)	2.13238e-06
Ethnicity (SA)	LTBP2	-0.0736874	(-0.10422, -0.04315)	2.25681e-06
Ethnicity (SA)	FAM3C	0.0677914	(0.03959, 0.09599)	2.46044e-06
Ethnicity (SA)	CD4	0.0682087	(0.03974, 0.09667)	2.65256e-06
Ethnicity (SA)	TGFBR3	0.0724573	(0.04215, 0.10276)	2.78674e-06
Ethnicity (SA)	CA13	0.239364	(0.13889, 0.33984)	3.0278e-06
Ethnicity (SA)	TBC1D5	0.183997	(0.10648, 0.26151)	3.28758e-06
Ethnicity (SA)	CASP2	0.155499	(0.08991, 0.22109)	3.38533e-06
Ethnicity (SA)	SIT1	0.128403	(0.07420, 0.18261)	3.44571e-06
Ethnicity (SA)	CES1	0.194063	(0.11211, 0.27602)	3.476e-06
Ethnicity (SA)	ANGPT1	0.192216	(0.11066, 0.27377)	3.8528e-06
Ethnicity (SA)	MEP1B	0.26718	(0.15373, 0.38063)	3.92096e-06
Ethnicity (SA)	CTSC	-0.0999635	(-0.14242, -0.05751)	3.94368e-06
Ethnicity (SA)	CRKL	0.241306	(0.13851, 0.34410)	4.21371e-06
Ethnicity (SA)	TRIM5	0.194342	(0.11141, 0.27728)	4.38032e-06
Ethnicity (SA)	CLEC4A	0.0775638	(0.04445, 0.11067)	4.40844e-06
Ethnicity (SA)	DOK2	0.276962	(0.15866, 0.39527)	4.47332e-06
Ethnicity (SA)	TNFSF10	0.0582488	(0.03336, 0.08313)	4.49451e-06
Ethnicity (SA)	COMT	0.189932	(0.10871, 0.27116)	4.58969e-06
Ethnicity (SA)	ITIH3	0.0842432	(0.04810, 0.12039)	4.94044e-06
Ethnicity (SA)	MGMT	0.271641	(0.15480, 0.38848)	5.20812e-06
Ethnicity (SA)	IL16	0.0967072	(0.05502, 0.13839)	5.44345e-06
Ethnicity (SA)	IL15	0.072843	(0.04143, 0.10426)	5.52119e-06
Ethnicity (SA)	SIGLEC7	-0.0630705	(-0.09030, -0.03584)	5.65108e-06
Ethnicity (SA)	IRAG2	0.202272	(0.11492, 0.28962)	5.67698e-06
Ethnicity (SA)	ADGRG2	-0.0606428	(-0.08687, -0.03441)	5.88125e-06
Ethnicity (SA)	RABGAP1L	0.136454	(0.07731, 0.19559)	6.13161e-06
Ethnicity (SA)	CCL14	-0.0879413	(-0.12623, -0.04965)	6.75469e-06
Ethnicity (SA)	CST7	0.205854	(0.11607, 0.29564)	7.00842e-06
Ethnicity (SA)	NFASC	0.0602014	(0.03383, 0.08657)	7.69171e-06
Ethnicity (SA)	QPCT	-0.0582392	(-0.08376, -0.03272)	7.72543e-06
Ethnicity (SA)	CA1	0.133361	(0.07491, 0.19181)	7.76789e-06
Ethnicity (SA)	CASP3	0.193515	(0.10856, 0.27847)	8.04216e-06
Ethnicity (SA)	CST6	0.10482	(0.05844, 0.15120)	9.44792e-06
Ethnicity (SA)	CEBPB	0.0837104	(0.04659, 0.12083)	9.90846e-06
Ethnicity (SA)	LGALS1	0.0775542	(0.04313, 0.11198)	1.0101e-05
Ethnicity (SA)	NFATC1	0.212152	(0.11772, 0.30658)	1.06779e-05
Ethnicity (SA)	PPIB	0.206026	(0.11415, 0.29791)	1.11019e-05
Ethnicity (SA)	FOXO1	0.183985	(0.10191, 0.26606)	1.11599e-05
Ethnicity (SA)	DKK3	0.0636268	(0.03505, 0.09220)	1.2785e-05
Ethnicity (SA)	GPR37	0.141695	(0.07804, 0.20535)	1.28706e-05
Ethnicity (SA)	MPHOSPH8	0.16258	(0.08941, 0.23575)	1.33243e-05
Ethnicity (SA)	CSTB	-0.0946992	(-0.13733, -0.05207)	1.33847e-05
Ethnicity (SA)	PTPRS	0.0522087	(0.02863, 0.07579)	1.42948e-05
Ethnicity (SA)	CXCL10	0.142595	(0.07815, 0.20704)	1.4472e-05
Ethnicity (SA)	ADA	0.0752753	(0.04105, 0.10950)	1.62736e-05
Ethnicity (SA)	CD84	0.0656911	(0.03579, 0.09559)	1.66677e-05
Ethnicity (SA)	CCL17	0.192169	(0.10441, 0.27993)	1.77373e-05
Ethnicity (SA)	PDGFB	0.181407	(0.09854, 0.26427)	1.7841e-05
Ethnicity (SA)	NUDC	0.134004	(0.07267, 0.19534)	1.85342e-05
Ethnicity (SA)	PRSS8	0.0868715	(0.04710, 0.12664)	1.86052e-05
Ethnicity (SA)	ITGB1BP2	0.235095	(0.12727, 0.34292)	1.9282e-05
Ethnicity (SA)	LACTB2	0.13876	(0.07503, 0.20249)	1.97896e-05
Ethnicity (SA)	CD40LG	0.163036	(0.08774, 0.23834)	2.20238e-05
Ethnicity (SA)	FADD	0.159555	(0.08582, 0.23329)	2.22913e-05
Ethnicity (SA)	CD59	0.047982	(0.02579, 0.07017)	2.26229e-05
Ethnicity (SA)	PLTP	-0.0755388	(-0.11071, -0.04037)	2.56383e-05
Ethnicity (SA)	CD69	0.181171	(0.09672, 0.26563)	2.61979e-05
Ethnicity (SA)	SIRPA	-0.118206	(-0.17339, -0.06303)	2.6887e-05
Ethnicity (SA)	TINAGL1	0.0450713	(0.02400, 0.06614)	2.76856e-05
Ethnicity (SA)	CD93	-0.0626473	(-0.09214, -0.03316)	3.13818e-05
Ethnicity (SA)	TGFA	0.0943437	(0.04961, 0.13908)	3.57849e-05
Ethnicity (SA)	ICA1	0.162074	(0.08481, 0.23934)	3.94114e-05
Ethnicity (SA)	CCL22	0.105607	(0.05503, 0.15618)	4.27398e-05
Ethnicity (SA)	ADAM15	-0.0619573	(-0.09167, -0.03224)	4.38237e-05
Ethnicity (SA)	ADA2	0.0837721	(0.04359, 0.12396)	4.396e-05
Ethnicity (SA)	PRKAR1A	0.168147	(0.08734, 0.24895)	4.54032e-05
Ethnicity (SA)	FIS1	0.155381	(0.08062, 0.23014)	4.63151e-05
Ethnicity (SA)	ACY1	0.127521	(0.06590, 0.18914)	4.99736e-05
Ethnicity (SA)	NBN	0.109539	(0.05659, 0.16249)	5.031e-05
Ethnicity (SA)	BTN2A1	0.0511292	(0.02626, 0.07600)	5.61273e-05
Ethnicity (SA)	DFFA	0.133476	(0.06831, 0.19864)	5.95701e-05
Ethnicity (SA)	ZBTB17	0.0835607	(0.04265, 0.12447)	6.25869e-05
Ethnicity (SA)	DLK1	0.110138	(0.05617, 0.16410)	6.33682e-05
Ethnicity (SA)	IRAK4	0.203909	(0.10387, 0.30395)	6.48142e-05

## Sheet: Physical Activity_Taken_Forward
Term	Protein	Beta coefficient	95% CI	Nominal P_value
Physical Activity (MET-minutes/week)	LEP	-0.0103617	(-0.01081, -0.00991)	0
Physical Activity (MET-minutes/week)	FABP4	-0.00406394	(-0.00435, -0.00378)	1.7671e-169
Physical Activity (MET-minutes/week)	PLAT	-0.00321881	(-0.00347, -0.00296)	4.80539e-135
Physical Activity (MET-minutes/week)	CLEC4A	0.00204375	(0.00188, 0.00221)	1.12189e-130
Physical Activity (MET-minutes/week)	ITGA11	0.00199674	(0.00183, 0.00216)	9.32473e-126
Physical Activity (MET-minutes/week)	RARRES2	-0.00290515	(-0.00314, -0.00267)	1.15606e-124
Physical Activity (MET-minutes/week)	MEGF10	0.00216068	(0.00197, 0.00235)	5.49091e-113
Physical Activity (MET-minutes/week)	HGF	-0.00202723	(-0.00220, -0.00185)	1.25371e-112
Physical Activity (MET-minutes/week)	SSC4D	-0.0067169	(-0.00731, -0.00613)	4.54491e-110
Physical Activity (MET-minutes/week)	GSTA1	-0.00482503	(-0.00525, -0.00440)	2.74793e-109
Physical Activity (MET-minutes/week)	LPL	0.00250803	(0.00229, 0.00273)	6.18917e-108
Physical Activity (MET-minutes/week)	GGH	-0.00188511	(-0.00205, -0.00172)	2.29261e-105
Physical Activity (MET-minutes/week)	IL1RN	-0.00318507	(-0.00347, -0.00290)	1.11551e-104
Physical Activity (MET-minutes/week)	ADH4	-0.00462124	(-0.00504, -0.00420)	6.47372e-103
Physical Activity (MET-minutes/week)	GUSB	-0.0032485	(-0.00355, -0.00295)	7.52646e-98
Physical Activity (MET-minutes/week)	PON3	0.00148282	(0.00134, 0.00162)	7.70565e-98
Physical Activity (MET-minutes/week)	FSTL3	-0.00166562	(-0.00182, -0.00151)	1.28539e-95
Physical Activity (MET-minutes/week)	SSC5D	-0.0021534	(-0.00236, -0.00195)	1.79517e-91
Physical Activity (MET-minutes/week)	IL18R1	-0.00167996	(-0.00184, -0.00152)	2.9561e-91
Physical Activity (MET-minutes/week)	ADGRG2	0.00132192	(0.00119, 0.00145)	1.12774e-88
Physical Activity (MET-minutes/week)	DNER	0.0012432	(0.00112, 0.00137)	4.23887e-87
Physical Activity (MET-minutes/week)	CDHR5	-0.00188051	(-0.00207, -0.00169)	6.59282e-84
Physical Activity (MET-minutes/week)	IL6	-0.00358564	(-0.00395, -0.00322)	6.9044e-83
Physical Activity (MET-minutes/week)	IGFBP2	0.00313764	(0.00282, 0.00346)	4.02524e-81
Physical Activity (MET-minutes/week)	LDLR	-0.00254616	(-0.00281, -0.00228)	1.77718e-80
Physical Activity (MET-minutes/week)	IGFBP1	0.00601929	(0.00540, 0.00664)	7.52178e-80
Physical Activity (MET-minutes/week)	PRCP	-0.00144203	(-0.00159, -0.00129)	1.48466e-76
Physical Activity (MET-minutes/week)	F9	-0.000853605	(-0.00094, -0.00076)	7.27398e-76
Physical Activity (MET-minutes/week)	LEPR	0.0013894	(0.00124, 0.00154)	1.44371e-71
Physical Activity (MET-minutes/week)	AGRN	-0.00148339	(-0.00165, -0.00132)	2.36239e-70
Physical Activity (MET-minutes/week)	CES1	-0.00365607	(-0.00406, -0.00325)	2.69409e-70
Physical Activity (MET-minutes/week)	EPHA1	-0.00144652	(-0.00161, -0.00128)	3.13402e-68
Physical Activity (MET-minutes/week)	CST3	-0.00121836	(-0.00136, -0.00108)	7.08976e-68
Physical Activity (MET-minutes/week)	CA5A	-0.00394379	(-0.00439, -0.00350)	7.11773e-68
Physical Activity (MET-minutes/week)	PTGDS	-0.00124644	(-0.00139, -0.00110)	1.47607e-66
Physical Activity (MET-minutes/week)	ACY1	-0.00267043	(-0.00297, -0.00237)	3.89688e-66
Physical Activity (MET-minutes/week)	DPT	-0.0011489	(-0.00128, -0.00102)	8.64028e-66
Physical Activity (MET-minutes/week)	WFIKKN2	0.00142358	(0.00125, 0.00159)	5.82165e-61
Physical Activity (MET-minutes/week)	CCDC80	-0.0014162	(-0.00159, -0.00125)	4.65198e-60
Physical Activity (MET-minutes/week)	NPPC	-0.00188068	(-0.00211, -0.00165)	1.44629e-59
Physical Activity (MET-minutes/week)	CHRDL1	-0.00123553	(-0.00138, -0.00109)	3.85239e-59
Physical Activity (MET-minutes/week)	SEMA3F	-0.00107713	(-0.00121, -0.00095)	8.49376e-59
Physical Activity (MET-minutes/week)	LGALS1	-0.00140298	(-0.00157, -0.00123)	1.01713e-58
Physical Activity (MET-minutes/week)	LGALS9	-0.00131478	(-0.00147, -0.00115)	2.54452e-58
Physical Activity (MET-minutes/week)	PRSS8	-0.00160565	(-0.00180, -0.00141)	6.02943e-58
Physical Activity (MET-minutes/week)	MZB1	-0.00203411	(-0.00228, -0.00179)	6.88088e-58
Physical Activity (MET-minutes/week)	ANGPTL2	-0.00159951	(-0.00180, -0.00140)	3.56908e-57
Physical Activity (MET-minutes/week)	LAIR1	-0.00142773	(-0.00160, -0.00125)	5.07312e-57
Physical Activity (MET-minutes/week)	PGF	-0.000967024	(-0.00109, -0.00085)	7.0036e-57
Physical Activity (MET-minutes/week)	CCL22	-0.00202229	(-0.00227, -0.00177)	1.36866e-56
Physical Activity (MET-minutes/week)	CD209	0.00145115	(0.00127, 0.00163)	3.63499e-55
Physical Activity (MET-minutes/week)	CRTAC1	0.00113396	(0.00099, 0.00128)	6.67757e-55
Physical Activity (MET-minutes/week)	PI3	-0.00205669	(-0.00232, -0.00180)	2.30303e-54
Physical Activity (MET-minutes/week)	SIT1	-0.00211377	(-0.00238, -0.00185)	3.28767e-54
Physical Activity (MET-minutes/week)	PLTP	0.00136481	(0.00119, 0.00154)	1.00539e-53
Physical Activity (MET-minutes/week)	ACP5	-0.00121538	(-0.00137, -0.00106)	3.53351e-53
Physical Activity (MET-minutes/week)	TGFA	-0.00173372	(-0.00196, -0.00151)	7.68641e-53
Physical Activity (MET-minutes/week)	CRHBP	-0.00103997	(-0.00117, -0.00091)	1.11869e-51
Physical Activity (MET-minutes/week)	PAG1	-0.00205727	(-0.00233, -0.00179)	7.31348e-51
Physical Activity (MET-minutes/week)	ITGB6	0.00109638	(0.00095, 0.00124)	2.57884e-50
Physical Activity (MET-minutes/week)	COMP	0.00122163	(0.00106, 0.00138)	6.58005e-50
Physical Activity (MET-minutes/week)	CTSO	-0.00108206	(-0.00123, -0.00094)	4.63938e-48
Physical Activity (MET-minutes/week)	ICAM1	-0.00102433	(-0.00116, -0.00089)	1.76771e-47
Physical Activity (MET-minutes/week)	KIT	0.00102754	(0.00089, 0.00117)	4.05571e-47
Physical Activity (MET-minutes/week)	CLEC4D	-0.00215607	(-0.00245, -0.00186)	6.44106e-47
Physical Activity (MET-minutes/week)	CCL20	-0.00305645	(-0.00347, -0.00264)	9.01901e-47
Physical Activity (MET-minutes/week)	NTF3	0.0012175	(0.00105, 0.00139)	1.28386e-45
Physical Activity (MET-minutes/week)	COLEC12	-0.000930377	(-0.00106, -0.00080)	2.64629e-45
Physical Activity (MET-minutes/week)	MET	0.000684972	(0.00059, 0.00078)	2.79477e-45
Physical Activity (MET-minutes/week)	CTSZ	-0.00109254	(-0.00124, -0.00094)	2.84583e-45
Physical Activity (MET-minutes/week)	GDF15	-0.00137227	(-0.00156, -0.00118)	4.5102e-45
Physical Activity (MET-minutes/week)	SULT2A1	-0.0019267	(-0.00220, -0.00166)	1.3267e-44
Physical Activity (MET-minutes/week)	CSF1	-0.000933745	(-0.00106, -0.00080)	1.5768e-44
Physical Activity (MET-minutes/week)	NPDC1	-0.00106046	(-0.00121, -0.00091)	3.28818e-44
Physical Activity (MET-minutes/week)	ITGB2	0.000959033	(0.00082, 0.00109)	4.45088e-44
Physical Activity (MET-minutes/week)	TNFRSF11A	-0.00131915	(-0.00150, -0.00113)	4.80294e-44
Physical Activity (MET-minutes/week)	PSPN	-0.00327306	(-0.00374, -0.00281)	1.75605e-43
Physical Activity (MET-minutes/week)	ENPP5	0.00143763	(0.00123, 0.00164)	4.33189e-43
Physical Activity (MET-minutes/week)	ST6GAL1	-0.000971037	(-0.00111, -0.00083)	5.04547e-42
Physical Activity (MET-minutes/week)	SCGB3A2	0.00275385	(0.00236, 0.00315)	5.89848e-42
Physical Activity (MET-minutes/week)	CXCL14	0.00197947	(0.00169, 0.00227)	1.34275e-41
Physical Activity (MET-minutes/week)	CDH2	-0.00118227	(-0.00135, -0.00101)	2.23847e-41
Physical Activity (MET-minutes/week)	CSTB	-0.00144248	(-0.00165, -0.00123)	2.39777e-41
Physical Activity (MET-minutes/week)	F7	-0.00101209	(-0.00116, -0.00086)	2.49174e-41
Physical Activity (MET-minutes/week)	FAP	0.000881331	(0.00075, 0.00101)	2.81203e-41
Physical Activity (MET-minutes/week)	CTSD	-0.00134397	(-0.00154, -0.00115)	7.16226e-41
Physical Activity (MET-minutes/week)	RNASET2	-0.000855123	(-0.00098, -0.00073)	1.16275e-40
Physical Activity (MET-minutes/week)	CD163	-0.00141332	(-0.00162, -0.00121)	1.69375e-40
Physical Activity (MET-minutes/week)	COL18A1	-0.000751843	(-0.00086, -0.00064)	2.05603e-40
Physical Activity (MET-minutes/week)	IGFBP6	-0.000963107	(-0.00111, -0.00082)	5.90999e-40
Physical Activity (MET-minutes/week)	SELE	-0.00167441	(-0.00192, -0.00143)	6.04885e-40
Physical Activity (MET-minutes/week)	SIGLEC1	-0.00137701	(-0.00158, -0.00117)	7.32e-40
Physical Activity (MET-minutes/week)	IL10RB	-0.000926446	(-0.00106, -0.00079)	1.65806e-39
Physical Activity (MET-minutes/week)	LILRB4	-0.00141666	(-0.00163, -0.00120)	5.10061e-39
Physical Activity (MET-minutes/week)	CD4	-0.000940656	(-0.00108, -0.00080)	7.0327e-39
Physical Activity (MET-minutes/week)	COL6A3	-0.00114413	(-0.00132, -0.00097)	7.7903e-39
Physical Activity (MET-minutes/week)	OSM	-0.00230237	(-0.00265, -0.00196)	8.2589e-39
Physical Activity (MET-minutes/week)	CEACAM8	-0.00156724	(-0.00180, -0.00133)	2.39098e-38
Physical Activity (MET-minutes/week)	CD83	-0.0010602	(-0.00122, -0.00090)	6.91182e-38
Physical Activity (MET-minutes/week)	SLC39A5	-0.00168894	(-0.00195, -0.00143)	8.25363e-38
Physical Activity (MET-minutes/week)	TNFRSF14	-0.000938991	(-0.00108, -0.00080)	1.69403e-37
Physical Activity (MET-minutes/week)	HSD11B1	0.00126965	(0.00107, 0.00146)	2.64927e-37
Physical Activity (MET-minutes/week)	PLAUR	-0.000847121	(-0.00098, -0.00072)	4.59492e-37
Physical Activity (MET-minutes/week)	AGXT	-0.00237327	(-0.00274, -0.00201)	1.01332e-36
Physical Activity (MET-minutes/week)	MMP7	-0.0014689	(-0.00170, -0.00124)	3.44279e-36
Physical Activity (MET-minutes/week)	PTN	-0.00149829	(-0.00173, -0.00126)	1.28683e-35
Physical Activity (MET-minutes/week)	MVK	-0.00241957	(-0.00280, -0.00204)	1.35127e-35
Physical Activity (MET-minutes/week)	FABP1	-0.00288075	(-0.00333, -0.00243)	1.44952e-35
Physical Activity (MET-minutes/week)	KYNU	-0.0013981	(-0.00162, -0.00118)	2.97794e-35
Physical Activity (MET-minutes/week)	NRCAM	-0.000835831	(-0.00097, -0.00070)	4.20237e-35
Physical Activity (MET-minutes/week)	LCN2	-0.00114909	(-0.00133, -0.00097)	1.31705e-34
Physical Activity (MET-minutes/week)	TPP1	-0.00134838	(-0.00156, -0.00113)	2.3778e-34
Physical Activity (MET-minutes/week)	IGSF8	-0.000897066	(-0.00104, -0.00075)	3.97673e-34
Physical Activity (MET-minutes/week)	MFAP5	-0.00126112	(-0.00146, -0.00106)	6.05646e-34
Physical Activity (MET-minutes/week)	EGLN1	-0.00168317	(-0.00195, -0.00141)	6.06943e-34
Physical Activity (MET-minutes/week)	CXCL10	-0.00196432	(-0.00228, -0.00165)	1.61594e-33
Physical Activity (MET-minutes/week)	EGFR	0.000467239	(0.00039, 0.00054)	7.86715e-33
Physical Activity (MET-minutes/week)	C2	-0.000672157	(-0.00078, -0.00056)	1.00614e-32
Physical Activity (MET-minutes/week)	CKAP4	-0.000781413	(-0.00091, -0.00065)	1.21865e-32
Physical Activity (MET-minutes/week)	LSP1	-0.00118613	(-0.00138, -0.00099)	2.09447e-32
Physical Activity (MET-minutes/week)	TNFRSF13B	-0.000970219	(-0.00113, -0.00081)	2.54365e-32
Physical Activity (MET-minutes/week)	FCAR	-0.00138389	(-0.00161, -0.00115)	2.71458e-32
Physical Activity (MET-minutes/week)	RETN	-0.00120104	(-0.00140, -0.00100)	3.81679e-32
Physical Activity (MET-minutes/week)	NADK	-0.00160892	(-0.00188, -0.00134)	3.92373e-31
Physical Activity (MET-minutes/week)	CCL16	-0.00144766	(-0.00169, -0.00120)	1.1962e-30
Physical Activity (MET-minutes/week)	SDC1	-0.00108096	(-0.00127, -0.00090)	2.89658e-30
Physical Activity (MET-minutes/week)	PON2	-0.000975208	(-0.00114, -0.00081)	3.01029e-30
Physical Activity (MET-minutes/week)	ENG	0.000474695	(0.00039, 0.00056)	3.46118e-30
Physical Activity (MET-minutes/week)	MSTN	-0.00142329	(-0.00167, -0.00118)	2.86032e-29
Physical Activity (MET-minutes/week)	CD22	-0.0011545	(-0.00136, -0.00095)	3.3987e-29
Physical Activity (MET-minutes/week)	LILRA5	-0.000901126	(-0.00106, -0.00074)	6.16954e-29
Physical Activity (MET-minutes/week)	TIMP1	-0.000766743	(-0.00090, -0.00063)	1.7242e-28
Physical Activity (MET-minutes/week)	ACE2	-0.00138404	(-0.00163, -0.00114)	2.24236e-28
Physical Activity (MET-minutes/week)	CSF3	-0.00131225	(-0.00155, -0.00108)	3.62145e-28
Physical Activity (MET-minutes/week)	TNFSF13B	-0.000730992	(-0.00086, -0.00060)	8.31051e-28
Physical Activity (MET-minutes/week)	ADAMTS16	-0.000839638	(-0.00099, -0.00069)	1.16253e-27
Physical Activity (MET-minutes/week)	DDC	0.00128407	(0.00105, 0.00151)	1.17482e-27
Physical Activity (MET-minutes/week)	FETUB	-0.0008849	(-0.00104, -0.00073)	1.91066e-27
Physical Activity (MET-minutes/week)	CCL3	-0.00140801	(-0.00166, -0.00115)	3.42114e-27
Physical Activity (MET-minutes/week)	ANG	-0.000887252	(-0.00105, -0.00073)	5.47969e-27
Physical Activity (MET-minutes/week)	IFNLR1	-0.000976276	(-0.00115, -0.00080)	7.53364e-27
Physical Activity (MET-minutes/week)	TNF	-0.000975956	(-0.00116, -0.00080)	2.27016e-26
Physical Activity (MET-minutes/week)	LRP11	-0.000911044	(-0.00108, -0.00074)	1.31661e-25
Physical Activity (MET-minutes/week)	MARCO	-0.000671933	(-0.00080, -0.00055)	1.44002e-25
Physical Activity (MET-minutes/week)	IL12B	-0.00138857	(-0.00165, -0.00113)	2.26925e-25
Physical Activity (MET-minutes/week)	COL4A1	0.00101934	(0.00083, 0.00121)	3.26882e-25
Physical Activity (MET-minutes/week)	NECTIN2	-0.000728587	(-0.00087, -0.00059)	5.0772e-25
Physical Activity (MET-minutes/week)	CCL18	-0.00179124	(-0.00213, -0.00145)	1.0937e-24
Physical Activity (MET-minutes/week)	RAB6A	0.00116116	(0.00094, 0.00138)	1.39796e-24
Physical Activity (MET-minutes/week)	QDPR	-0.00107543	(-0.00128, -0.00087)	3.02953e-24
Physical Activity (MET-minutes/week)	PRTN3	-0.00119939	(-0.00143, -0.00097)	6.68284e-24
Physical Activity (MET-minutes/week)	REN	-0.00175405	(-0.00210, -0.00141)	1.24993e-23
Physical Activity (MET-minutes/week)	CCL21	-0.000984953	(-0.00118, -0.00079)	2.71678e-23
Physical Activity (MET-minutes/week)	CXCL16	-0.000565212	(-0.00068, -0.00045)	3.0355e-23
Physical Activity (MET-minutes/week)	CTSB	0.00128382	(0.00103, 0.00154)	3.85521e-23
Physical Activity (MET-minutes/week)	IL18BP	-0.000729528	(-0.00087, -0.00059)	3.8731e-23
Physical Activity (MET-minutes/week)	IL2RA	-0.00097101	(-0.00116, -0.00078)	4.06585e-23
Physical Activity (MET-minutes/week)	IL18	-0.00111172	(-0.00133, -0.00089)	6.09524e-23
Physical Activity (MET-minutes/week)	IL19	-0.00167559	(-0.00201, -0.00134)	6.67413e-23
Physical Activity (MET-minutes/week)	NOTCH3	0.000801269	(0.00064, 0.00096)	1.09913e-22
Physical Activity (MET-minutes/week)	GHRL	0.00194571	(0.00156, 0.00234)	1.26344e-22
Physical Activity (MET-minutes/week)	SIGLEC10	-0.000803532	(-0.00096, -0.00064)	1.44658e-22
Physical Activity (MET-minutes/week)	CCL7	-0.00140097	(-0.00168, -0.00112)	2.46509e-22
Physical Activity (MET-minutes/week)	PILRB	-0.00135272	(-0.00163, -0.00108)	2.94029e-22
Physical Activity (MET-minutes/week)	FCRL1	-0.00106966	(-0.00129, -0.00085)	3.31568e-22
Physical Activity (MET-minutes/week)	IGFBPL1	-0.000794911	(-0.00096, -0.00063)	3.90867e-22
Physical Activity (MET-minutes/week)	CCN3	-0.000794179	(-0.00096, -0.00063)	4.9567e-22
Physical Activity (MET-minutes/week)	DEFA1_DEFA1B	-0.00124974	(-0.00151, -0.00099)	9.87112e-22
Physical Activity (MET-minutes/week)	OSCAR	-0.000784495	(-0.00095, -0.00062)	1.05964e-21
Physical Activity (MET-minutes/week)	HMOX1	0.00109964	(0.00087, 0.00133)	1.48615e-21
Physical Activity (MET-minutes/week)	TNFRSF10C	-0.0011469	(-0.00138, -0.00091)	1.58347e-21
Physical Activity (MET-minutes/week)	FBP1	-0.00171371	(-0.00207, -0.00136)	2.48085e-21
Physical Activity (MET-minutes/week)	TGFB1	-0.000876398	(-0.00106, -0.00069)	7.34074e-21
Physical Activity (MET-minutes/week)	VEGFA	-0.0013171	(-0.00159, -0.00104)	7.81053e-21
Physical Activity (MET-minutes/week)	SIRPB1	-0.00104051	(-0.00126, -0.00082)	1.2273e-20
Physical Activity (MET-minutes/week)	CEBPB	-0.000868991	(-0.00105, -0.00069)	1.34176e-20
Physical Activity (MET-minutes/week)	ADA2	-0.00094299	(-0.00114, -0.00074)	1.87703e-20
Physical Activity (MET-minutes/week)	SOST	-0.000882163	(-0.00107, -0.00070)	2.50441e-20
Physical Activity (MET-minutes/week)	GLO1	-0.00131555	(-0.00159, -0.00104)	2.84333e-20
Physical Activity (MET-minutes/week)	IL16	-0.000969162	(-0.00118, -0.00076)	3.0434e-20
Physical Activity (MET-minutes/week)	CCL14	-0.000889514	(-0.00108, -0.00070)	4.53624e-20
Physical Activity (MET-minutes/week)	GPR37	-0.00146737	(-0.00178, -0.00115)	5.04779e-20
Physical Activity (MET-minutes/week)	SERPINE1	-0.00150718	(-0.00183, -0.00118)	5.10553e-20
Physical Activity (MET-minutes/week)	BTN2A1	-0.000572806	(-0.00070, -0.00045)	7.65833e-20
Physical Activity (MET-minutes/week)	AMN	-0.00105812	(-0.00129, -0.00083)	7.91596e-20
Physical Activity (MET-minutes/week)	CA4	0.000518438	(0.00041, 0.00063)	8.91175e-20
Physical Activity (MET-minutes/week)	CCL27	-0.00132976	(-0.00162, -0.00104)	1.1595e-19
Physical Activity (MET-minutes/week)	COL1A1	0.000548337	(0.00043, 0.00067)	1.27794e-19
Physical Activity (MET-minutes/week)	RNASE3	-0.00247853	(-0.00302, -0.00194)	2.46197e-19
Physical Activity (MET-minutes/week)	CD59	-0.000505027	(-0.00062, -0.00039)	2.62095e-19
Physical Activity (MET-minutes/week)	CD93	0.000672123	(0.00053, 0.00082)	2.89327e-19
Physical Activity (MET-minutes/week)	EIF4EBP1	-0.00143508	(-0.00175, -0.00112)	2.9856e-19
Physical Activity (MET-minutes/week)	SERPINB8	-0.00128878	(-0.00157, -0.00101)	3.63721e-19
Physical Activity (MET-minutes/week)	ESM1	0.000754593	(0.00059, 0.00092)	3.70533e-19
Physical Activity (MET-minutes/week)	CDH5	0.000645396	(0.00050, 0.00079)	4.40205e-19
Physical Activity (MET-minutes/week)	CXADR	-0.00109971	(-0.00134, -0.00086)	4.49581e-19
Physical Activity (MET-minutes/week)	ITGB1	0.000464221	(0.00036, 0.00057)	4.92827e-19
Physical Activity (MET-minutes/week)	FCN2	-0.000891426	(-0.00109, -0.00070)	5.60664e-19
Physical Activity (MET-minutes/week)	PSMG3	-0.00111308	(-0.00136, -0.00087)	1.1433e-18
Physical Activity (MET-minutes/week)	NCF2	-0.00185901	(-0.00227, -0.00145)	1.25165e-18
Physical Activity (MET-minutes/week)	ANGPTL4	-0.000972918	(-0.00119, -0.00076)	1.25751e-18
Physical Activity (MET-minutes/week)	FAS	-0.000696508	(-0.00085, -0.00054)	2.32335e-18
Physical Activity (MET-minutes/week)	SOD1	-0.00103899	(-0.00127, -0.00081)	2.44475e-18
Physical Activity (MET-minutes/week)	LAMP3	-0.00108543	(-0.00133, -0.00084)	2.74007e-18
Physical Activity (MET-minutes/week)	PROK1	-0.00128536	(-0.00157, -0.00100)	2.75496e-18
Physical Activity (MET-minutes/week)	LGMN	-0.000757342	(-0.00093, -0.00059)	3.40744e-18
Physical Activity (MET-minutes/week)	CD2AP	-0.00137398	(-0.00168, -0.00106)	4.27479e-18
Physical Activity (MET-minutes/week)	SPON2	-0.000721317	(-0.00089, -0.00056)	7.62172e-18
Physical Activity (MET-minutes/week)	ZBTB17	-0.000880759	(-0.00108, -0.00068)	1.14694e-17
Physical Activity (MET-minutes/week)	BTN3A2	-0.000784983	(-0.00097, -0.00060)	1.40804e-17
Physical Activity (MET-minutes/week)	HSPG2	-0.000558619	(-0.00069, -0.00043)	1.77535e-17
Physical Activity (MET-minutes/week)	VEGFD	0.000755243	(0.00058, 0.00093)	1.77678e-17
Physical Activity (MET-minutes/week)	AZU1	-0.00164302	(-0.00202, -0.00126)	1.96646e-17
Physical Activity (MET-minutes/week)	PROC	-0.00052767	(-0.00065, -0.00041)	1.99838e-17
Physical Activity (MET-minutes/week)	ISM1	-0.000811987	(-0.00100, -0.00062)	3.06715e-17
Physical Activity (MET-minutes/week)	CD6	-0.00108489	(-0.00134, -0.00083)	3.78654e-17
Physical Activity (MET-minutes/week)	TNFRSF4	-0.00076381	(-0.00094, -0.00059)	5.3716e-17
Physical Activity (MET-minutes/week)	NID1	-0.000772563	(-0.00095, -0.00059)	6.18223e-17
Physical Activity (MET-minutes/week)	QPCT	-0.000538339	(-0.00066, -0.00041)	6.21516e-17
Physical Activity (MET-minutes/week)	LGALS4	-0.00106534	(-0.00132, -0.00082)	6.86781e-17
Physical Activity (MET-minutes/week)	S100A11	-0.000961248	(-0.00119, -0.00073)	1.94336e-16
Physical Activity (MET-minutes/week)	PLXNB2	-0.000464318	(-0.00058, -0.00035)	2.07571e-16
Physical Activity (MET-minutes/week)	MEGF9	-0.000412252	(-0.00051, -0.00031)	2.11082e-16
Physical Activity (MET-minutes/week)	MNDA	-0.00204353	(-0.00253, -0.00156)	2.45835e-16
Physical Activity (MET-minutes/week)	LBP	-0.0011577	(-0.00144, -0.00088)	3.66575e-16
Physical Activity (MET-minutes/week)	PTPRF	-0.000561857	(-0.00070, -0.00043)	6.78545e-16
Physical Activity (MET-minutes/week)	BOC	0.000461211	(0.00035, 0.00057)	7.0575e-16
Physical Activity (MET-minutes/week)	GZMA	-0.000679049	(-0.00085, -0.00051)	1.16572e-15
Physical Activity (MET-minutes/week)	OMD	0.000831075	(0.00063, 0.00104)	1.88927e-15
Physical Activity (MET-minutes/week)	CLEC4G	-0.000649318	(-0.00081, -0.00049)	2.48064e-15
Physical Activity (MET-minutes/week)	THOP1	-0.000610006	(-0.00076, -0.00046)	4.19819e-15
Physical Activity (MET-minutes/week)	IL32	0.000812601	(0.00061, 0.00102)	4.2086e-15
Physical Activity (MET-minutes/week)	SPON1	-0.000613042	(-0.00077, -0.00046)	4.30493e-15
Physical Activity (MET-minutes/week)	BSG	-0.000384807	(-0.00048, -0.00029)	4.99678e-15
Physical Activity (MET-minutes/week)	CCL4	-0.00125904	(-0.00157, -0.00094)	5.52827e-15
Physical Activity (MET-minutes/week)	MATN2	-0.000557364	(-0.00070, -0.00042)	8.19343e-15
Physical Activity (MET-minutes/week)	IL1RL2	-0.000734131	(-0.00092, -0.00055)	8.26652e-15
Physical Activity (MET-minutes/week)	PCSK9	-0.00073881	(-0.00093, -0.00055)	9.39313e-15
Physical Activity (MET-minutes/week)	TIMD4	-0.000826202	(-0.00104, -0.00062)	9.49868e-15
Physical Activity (MET-minutes/week)	LTBR	-0.000528449	(-0.00066, -0.00039)	9.65505e-15
Physical Activity (MET-minutes/week)	DPP4	0.000553537	(0.00041, 0.00069)	1.09253e-14
Physical Activity (MET-minutes/week)	FASLG	0.000688127	(0.00051, 0.00086)	1.19725e-14
Physical Activity (MET-minutes/week)	EIF4G1	-0.0018749	(-0.00235, -0.00140)	1.34815e-14
Physical Activity (MET-minutes/week)	MCAM	0.000615162	(0.00046, 0.00077)	1.4173e-14
Physical Activity (MET-minutes/week)	DNPH1	-0.000974759	(-0.00122, -0.00073)	1.82279e-14
Physical Activity (MET-minutes/week)	CD79B	-0.000826066	(-0.00104, -0.00061)	2.09529e-14
Physical Activity (MET-minutes/week)	IL17RB	0.0010084	(0.00075, 0.00127)	2.10049e-14
Physical Activity (MET-minutes/week)	CD48	-0.000550772	(-0.00069, -0.00041)	2.15186e-14
Physical Activity (MET-minutes/week)	PARP1	-0.001083	(-0.00136, -0.00080)	2.35569e-14
Physical Activity (MET-minutes/week)	OLR1	-0.00112115	(-0.00141, -0.00083)	2.36975e-14
Physical Activity (MET-minutes/week)	AGRP	-0.000967119	(-0.00122, -0.00072)	2.90918e-14
Physical Activity (MET-minutes/week)	TNFSF11	-0.00112449	(-0.00142, -0.00083)	4.21334e-14
Physical Activity (MET-minutes/week)	LHPP	-0.00108676	(-0.00137, -0.00080)	7.47946e-14
Physical Activity (MET-minutes/week)	PRDX3	-0.00130534	(-0.00165, -0.00096)	8.51083e-14
Physical Activity (MET-minutes/week)	AK1	-0.00116981	(-0.00148, -0.00086)	8.98656e-14
Physical Activity (MET-minutes/week)	SORT1	-0.000673519	(-0.00085, -0.00050)	1.00464e-13
Physical Activity (MET-minutes/week)	KITLG	0.000670572	(0.00049, 0.00085)	1.05212e-13
Physical Activity (MET-minutes/week)	IGFBP7	-0.00054008	(-0.00068, -0.00040)	1.30501e-13
Physical Activity (MET-minutes/week)	GH1	0.00323351	(0.00238, 0.00409)	1.43322e-13
Physical Activity (MET-minutes/week)	GLRX	-0.00103721	(-0.00131, -0.00076)	1.80796e-13
Physical Activity (MET-minutes/week)	APOM	0.000489707	(0.00036, 0.00062)	2.06022e-13
Physical Activity (MET-minutes/week)	TREM2	-0.000931991	(-0.00118, -0.00068)	2.15298e-13
Physical Activity (MET-minutes/week)	GLOD4	-0.000639144	(-0.00081, -0.00047)	2.27448e-13
Physical Activity (MET-minutes/week)	CST7	-0.00166089	(-0.00211, -0.00122)	2.36988e-13
Physical Activity (MET-minutes/week)	PSIP1	-0.00117484	(-0.00149, -0.00086)	2.60351e-13
Physical Activity (MET-minutes/week)	LILRB1	-0.000484533	(-0.00062, -0.00035)	3.96266e-13
Physical Activity (MET-minutes/week)	HEXIM1	-0.00144724	(-0.00184, -0.00106)	4.6119e-13
Physical Activity (MET-minutes/week)	B4GALT1	-0.000476595	(-0.00061, -0.00035)	4.97559e-13
Physical Activity (MET-minutes/week)	CXCL6	-0.00133929	(-0.00170, -0.00098)	5.23061e-13
Physical Activity (MET-minutes/week)	CR2	-0.000808367	(-0.00103, -0.00059)	7.4958e-13
Physical Activity (MET-minutes/week)	YTHDF3	-0.00147345	(-0.00188, -0.00107)	9.25903e-13
Physical Activity (MET-minutes/week)	ENPP7	-0.00151354	(-0.00193, -0.00110)	1.01435e-12
Physical Activity (MET-minutes/week)	CCL5	-0.00174571	(-0.00223, -0.00126)	1.82416e-12
Physical Activity (MET-minutes/week)	IL12RB1	-0.000638894	(-0.00082, -0.00046)	1.97776e-12
Physical Activity (MET-minutes/week)	TNFSF10	-0.000441384	(-0.00056, -0.00032)	2.03048e-12
Physical Activity (MET-minutes/week)	NFATC3	-0.00102737	(-0.00131, -0.00074)	2.19254e-12
Physical Activity (MET-minutes/week)	LILRB2	-0.000588585	(-0.00075, -0.00042)	2.58555e-12
Physical Activity (MET-minutes/week)	SRPK2	-0.00143897	(-0.00184, -0.00104)	2.80999e-12
Physical Activity (MET-minutes/week)	SCARF1	-0.000712192	(-0.00091, -0.00051)	3.18552e-12
Physical Activity (MET-minutes/week)	LRRN1	0.000662694	(0.00048, 0.00085)	3.29089e-12
Physical Activity (MET-minutes/week)	STK11	-0.001228	(-0.00158, -0.00088)	4.71293e-12
Physical Activity (MET-minutes/week)	TFPI	-0.000523349	(-0.00067, -0.00037)	7.02434e-12
Physical Activity (MET-minutes/week)	BCR	-0.0015264	(-0.00196, -0.00109)	7.85399e-12
Physical Activity (MET-minutes/week)	XG	-0.00054114	(-0.00070, -0.00039)	8.11446e-12
Physical Activity (MET-minutes/week)	TYRO3	-0.00047299	(-0.00061, -0.00034)	8.79417e-12
Physical Activity (MET-minutes/week)	SELP	-0.000940256	(-0.00121, -0.00067)	9.06197e-12
Physical Activity (MET-minutes/week)	DAG1	-0.000788454	(-0.00102, -0.00056)	9.29318e-12
Physical Activity (MET-minutes/week)	DNAJA2	-0.0013614	(-0.00175, -0.00097)	1.16362e-11
Physical Activity (MET-minutes/week)	CXCL17	-0.000691986	(-0.00089, -0.00049)	1.17959e-11
Physical Activity (MET-minutes/week)	CST6	-0.000792793	(-0.00102, -0.00056)	1.23406e-11
Physical Activity (MET-minutes/week)	SH2D1A	-0.000949524	(-0.00123, -0.00067)	1.47263e-11
Physical Activity (MET-minutes/week)	EFEMP1	-0.000508891	(-0.00066, -0.00036)	2.52814e-11
Physical Activity (MET-minutes/week)	STX8	-0.000800629	(-0.00104, -0.00057)	2.5504e-11
Physical Activity (MET-minutes/week)	PIK3AP1	-0.0010107	(-0.00131, -0.00071)	2.96752e-11
Physical Activity (MET-minutes/week)	PRSS2	-0.000849559	(-0.00110, -0.00060)	3.26236e-11
Physical Activity (MET-minutes/week)	CD46	-0.000455213	(-0.00059, -0.00032)	3.67443e-11
Physical Activity (MET-minutes/week)	CD40	-0.000799821	(-0.00104, -0.00056)	4.23062e-11
Physical Activity (MET-minutes/week)	CNST	-0.00173105	(-0.00225, -0.00121)	4.9557e-11
Physical Activity (MET-minutes/week)	VAMP5	-0.000857143	(-0.00111, -0.00060)	5.37796e-11
Physical Activity (MET-minutes/week)	HLA_E	-0.000453197	(-0.00059, -0.00032)	7.97751e-11
Physical Activity (MET-minutes/week)	PTPRS	-0.000385041	(-0.00050, -0.00027)	8.68787e-11
Physical Activity (MET-minutes/week)	CCL13	-0.00108253	(-0.00141, -0.00075)	1.03958e-10
Physical Activity (MET-minutes/week)	SCGB1A1	-0.000856662	(-0.00112, -0.00060)	1.10503e-10
Physical Activity (MET-minutes/week)	MERTK	-0.000392321	(-0.00051, -0.00027)	1.42752e-10
Physical Activity (MET-minutes/week)	NBN	-0.000846582	(-0.00111, -0.00059)	1.97714e-10
Physical Activity (MET-minutes/week)	HCLS1	-0.00086229	(-0.00113, -0.00060)	2.11773e-10
Physical Activity (MET-minutes/week)	TGFBR3	0.000483385	(0.00033, 0.00063)	2.32567e-10
Physical Activity (MET-minutes/week)	METAP1D	-0.00126131	(-0.00165, -0.00087)	2.75537e-10
Physical Activity (MET-minutes/week)	SNAP23	-0.00133553	(-0.00175, -0.00092)	2.86489e-10
Physical Activity (MET-minutes/week)	AHCY	-0.00104435	(-0.00137, -0.00072)	3.21807e-10
Physical Activity (MET-minutes/week)	CCL15	-0.000652182	(-0.00086, -0.00045)	3.26588e-10
Physical Activity (MET-minutes/week)	CEP43	-0.00104857	(-0.00138, -0.00072)	5.24775e-10
Physical Activity (MET-minutes/week)	CANT1	-0.000305117	(-0.00040, -0.00021)	5.82543e-10
Physical Activity (MET-minutes/week)	CTSL	-0.000361577	(-0.00048, -0.00025)	6.43627e-10
Physical Activity (MET-minutes/week)	CCL23	-0.000614876	(-0.00081, -0.00042)	7.00191e-10
Physical Activity (MET-minutes/week)	BACH1	-0.0011087	(-0.00146, -0.00076)	7.2871e-10
Physical Activity (MET-minutes/week)	SHMT1	-0.00129041	(-0.00170, -0.00088)	8.75253e-10
Physical Activity (MET-minutes/week)	PRKAR1A	-0.0012434	(-0.00164, -0.00084)	1.01184e-09
Physical Activity (MET-minutes/week)	NELL2	-0.000424217	(-0.00056, -0.00029)	1.018e-09
Physical Activity (MET-minutes/week)	ART3	0.000506017	(0.00034, 0.00067)	1.07767e-09
Physical Activity (MET-minutes/week)	SEMA7A	-0.000400046	(-0.00053, -0.00027)	1.18216e-09
Physical Activity (MET-minutes/week)	NTRK2	-0.000375585	(-0.00050, -0.00025)	1.40012e-09
Physical Activity (MET-minutes/week)	CCL17	-0.0013402	(-0.00177, -0.00091)	1.52811e-09
Physical Activity (MET-minutes/week)	NFASC	-0.000401659	(-0.00053, -0.00027)	1.55018e-09
Physical Activity (MET-minutes/week)	PPP1R2	-0.00117551	(-0.00156, -0.00079)	1.59576e-09
Physical Activity (MET-minutes/week)	LAT	-0.00111434	(-0.00148, -0.00075)	1.63718e-09
Physical Activity (MET-minutes/week)	S100P	-0.00080728	(-0.00107, -0.00054)	1.86402e-09
Physical Activity (MET-minutes/week)	LACTB2	-0.000964525	(-0.00128, -0.00065)	1.88478e-09
Physical Activity (MET-minutes/week)	UMOD	0.000787662	(0.00053, 0.00104)	1.94405e-09
Physical Activity (MET-minutes/week)	LY9	-0.000422654	(-0.00056, -0.00028)	2.66412e-09
Physical Activity (MET-minutes/week)	USP8	-0.00139081	(-0.00185, -0.00093)	2.67891e-09
Physical Activity (MET-minutes/week)	RABGAP1L	-0.000881456	(-0.00117, -0.00059)	2.98946e-09
Physical Activity (MET-minutes/week)	PLXNA4	-0.00117109	(-0.00156, -0.00078)	3.08855e-09
Physical Activity (MET-minutes/week)	CHI3L1	-0.0011133	(-0.00148, -0.00074)	4.1258e-09
Physical Activity (MET-minutes/week)	TNFRSF13C	-0.000596154	(-0.00080, -0.00040)	4.69012e-09
Physical Activity (MET-minutes/week)	TIMP3	-0.00186795	(-0.00249, -0.00124)	4.82771e-09
Physical Activity (MET-minutes/week)	CLUL1	0.000642601	(0.00043, 0.00086)	5.83705e-09
Physical Activity (MET-minutes/week)	CORO1A	-0.00128753	(-0.00172, -0.00085)	6.52853e-09
Physical Activity (MET-minutes/week)	CXCL9	-0.000926784	(-0.00124, -0.00061)	6.99496e-09
Physical Activity (MET-minutes/week)	DECR1	-0.00134473	(-0.00180, -0.00089)	7.52797e-09
Physical Activity (MET-minutes/week)	VCAM1	-0.00037299	(-0.00050, -0.00025)	9.40993e-09
Physical Activity (MET-minutes/week)	SLAMF1	-0.000823134	(-0.00110, -0.00054)	1.00604e-08
Physical Activity (MET-minutes/week)	DCN	0.000311528	(0.00020, 0.00042)	1.01295e-08
Physical Activity (MET-minutes/week)	PLXNB3	-0.00064311	(-0.00087, -0.00042)	1.98117e-08
Physical Activity (MET-minutes/week)	KLRB1	-0.000504996	(-0.00068, -0.00033)	2.14285e-08
Physical Activity (MET-minutes/week)	ATP5IF1	-0.00148505	(-0.00201, -0.00096)	2.82106e-08
Physical Activity (MET-minutes/week)	GP2	0.00115839	(0.00075, 0.00157)	2.88687e-08
Physical Activity (MET-minutes/week)	CNTN1	0.000364783	(0.00024, 0.00049)	3.18164e-08
Physical Activity (MET-minutes/week)	PRSS27	-0.000533067	(-0.00072, -0.00034)	3.22917e-08
Physical Activity (MET-minutes/week)	IL4R	-0.000480338	(-0.00065, -0.00031)	3.26678e-08
Physical Activity (MET-minutes/week)	KLRD1	-0.000624567	(-0.00085, -0.00040)	3.29076e-08
Physical Activity (MET-minutes/week)	CA1	-0.000818831	(-0.00111, -0.00053)	3.45965e-08
Physical Activity (MET-minutes/week)	DFFA	-0.000904499	(-0.00123, -0.00058)	3.70602e-08
Physical Activity (MET-minutes/week)	TYMP	-0.000886695	(-0.00120, -0.00057)	4.14e-08
Physical Activity (MET-minutes/week)	SKAP2	-0.00139592	(-0.00190, -0.00090)	4.47985e-08
Physical Activity (MET-minutes/week)	CD244	-0.000357901	(-0.00049, -0.00023)	4.59477e-08
Physical Activity (MET-minutes/week)	NUDC	-0.000844658	(-0.00115, -0.00054)	4.73662e-08
Physical Activity (MET-minutes/week)	PLPBP	-0.000903706	(-0.00123, -0.00058)	4.92571e-08
Physical Activity (MET-minutes/week)	MPHOSPH8	-0.00100199	(-0.00136, -0.00064)	5.17261e-08
Physical Activity (MET-minutes/week)	CCN2	-0.000756742	(-0.00103, -0.00048)	5.28063e-08
Physical Activity (MET-minutes/week)	CD69	-0.00115554	(-0.00157, -0.00074)	5.68856e-08
Physical Activity (MET-minutes/week)	TBC1D5	-0.00106454	(-0.00145, -0.00068)	5.71371e-08
Physical Activity (MET-minutes/week)	HNRNPK	-0.0010266	(-0.00140, -0.00065)	6.17578e-08
Physical Activity (MET-minutes/week)	PLA2G1B	0.000568269	(0.00036, 0.00077)	6.20364e-08
Physical Activity (MET-minutes/week)	CRELD2	-0.00068547	(-0.00093, -0.00044)	6.48088e-08
Physical Activity (MET-minutes/week)	CASP2	-0.000891587	(-0.00122, -0.00057)	7.79224e-08
Physical Activity (MET-minutes/week)	SPINT2	-0.000527501	(-0.00072, -0.00033)	8.13018e-08
Physical Activity (MET-minutes/week)	TLR3	-0.000796088	(-0.00109, -0.00050)	1.21727e-07
Physical Activity (MET-minutes/week)	GYS1	-0.0011865	(-0.00163, -0.00075)	1.30266e-07
Physical Activity (MET-minutes/week)	SNX9	-0.00087976	(-0.00121, -0.00055)	1.46289e-07
Physical Activity (MET-minutes/week)	TGFBI	-0.000342002	(-0.00047, -0.00021)	1.80776e-07
Physical Activity (MET-minutes/week)	COMT	-0.00105957	(-0.00146, -0.00066)	2.25633e-07
Physical Activity (MET-minutes/week)	ARHGEF12	-0.00131459	(-0.00181, -0.00082)	2.31167e-07
Physical Activity (MET-minutes/week)	TFF3	-0.000555804	(-0.00077, -0.00034)	2.59446e-07
Physical Activity (MET-minutes/week)	CPA1	-0.000745389	(-0.00103, -0.00046)	3.01457e-07
Physical Activity (MET-minutes/week)	PPIB	-0.00118027	(-0.00163, -0.00073)	3.21134e-07
Physical Activity (MET-minutes/week)	HSPB1	-0.000859211	(-0.00119, -0.00053)	3.31651e-07
Physical Activity (MET-minutes/week)	ACAN	0.000350764	(0.00022, 0.00049)	3.50771e-07
Physical Activity (MET-minutes/week)	VSIR	-0.000759376	(-0.00105, -0.00047)	3.57121e-07
Physical Activity (MET-minutes/week)	NCR1	-0.000452296	(-0.00063, -0.00028)	3.70459e-07
Physical Activity (MET-minutes/week)	ITM2A	0.000741442	(0.00046, 0.00103)	3.8498e-07
Physical Activity (MET-minutes/week)	CDH17	0.000821083	(0.00050, 0.00114)	4.24664e-07
Physical Activity (MET-minutes/week)	ACOX1	-0.000605602	(-0.00084, -0.00037)	4.52242e-07
Physical Activity (MET-minutes/week)	DKK3	0.000362068	(0.00022, 0.00050)	4.7814e-07
Physical Activity (MET-minutes/week)	KYAT1	-0.000696739	(-0.00097, -0.00042)	5.34949e-07
Physical Activity (MET-minutes/week)	TNNI3	0.00102067	(0.00062, 0.00142)	5.41418e-07
Physical Activity (MET-minutes/week)	SFTPD	-0.000803015	(-0.00112, -0.00049)	6.25891e-07
Physical Activity (MET-minutes/week)	MB	0.000634668	(0.00038, 0.00088)	6.39402e-07
Physical Activity (MET-minutes/week)	CNTNAP2	-0.000500911	(-0.00070, -0.00030)	6.41662e-07
Physical Activity (MET-minutes/week)	PDGFB	-0.00104122	(-0.00145, -0.00063)	6.47313e-07
Physical Activity (MET-minutes/week)	BANK1	-0.00129393	(-0.00180, -0.00078)	6.62986e-07
Physical Activity (MET-minutes/week)	PRKAB1	-0.00065996	(-0.00092, -0.00040)	6.97272e-07
Physical Activity (MET-minutes/week)	LAP3	-0.000579597	(-0.00081, -0.00035)	8.49191e-07
Physical Activity (MET-minutes/week)	TANK	-0.000839351	(-0.00117, -0.00050)	8.85176e-07
Physical Activity (MET-minutes/week)	MCFD2	-0.000524395	(-0.00073, -0.00031)	9.30417e-07
Physical Activity (MET-minutes/week)	CD58	0.000203186	(0.00012, 0.00029)	1.66772e-06
Physical Activity (MET-minutes/week)	CPB1	-0.000676743	(-0.00095, -0.00040)	1.69746e-06
Physical Activity (MET-minutes/week)	CD160	-0.00053954	(-0.00076, -0.00032)	1.85445e-06
Physical Activity (MET-minutes/week)	AXIN1	-0.00111803	(-0.00158, -0.00066)	1.88264e-06
Physical Activity (MET-minutes/week)	REG3A	-0.000708709	(-0.00100, -0.00042)	1.94812e-06
Physical Activity (MET-minutes/week)	FCGR3B	-0.000568799	(-0.00080, -0.00033)	1.984e-06
Physical Activity (MET-minutes/week)	AMY2B	0.00057724	(0.00034, 0.00082)	2.09327e-06
Physical Activity (MET-minutes/week)	PPP1R9B	-0.00110703	(-0.00156, -0.00065)	2.16595e-06
Physical Activity (MET-minutes/week)	FADD	-0.000879011	(-0.00124, -0.00051)	2.22485e-06
Physical Activity (MET-minutes/week)	LIFR	0.000269158	(0.00016, 0.00038)	2.43191e-06
Physical Activity (MET-minutes/week)	SIGLEC7	-0.000323079	(-0.00046, -0.00019)	2.48346e-06
Physical Activity (MET-minutes/week)	DOK2	-0.00139987	(-0.00198, -0.00082)	2.63895e-06
Physical Activity (MET-minutes/week)	IL1B	-0.000644117	(-0.00091, -0.00037)	2.76762e-06
Physical Activity (MET-minutes/week)	CLEC7A	-0.000670473	(-0.00095, -0.00039)	3.04384e-06
Physical Activity (MET-minutes/week)	DPP7	-0.000679329	(-0.00096, -0.00039)	3.11763e-06
Physical Activity (MET-minutes/week)	C1QTNF1	-0.000480207	(-0.00068, -0.00028)	3.29216e-06
Physical Activity (MET-minutes/week)	ENAH	-0.00054475	(-0.00077, -0.00032)	3.36919e-06
Physical Activity (MET-minutes/week)	TIE1	-0.000464116	(-0.00066, -0.00027)	3.55739e-06
Physical Activity (MET-minutes/week)	F2R	-0.000644462	(-0.00092, -0.00037)	3.57189e-06
Physical Activity (MET-minutes/week)	CTSH	-0.000822126	(-0.00117, -0.00047)	3.84003e-06
Physical Activity (MET-minutes/week)	PLIN3	-0.000481134	(-0.00069, -0.00028)	4.32804e-06
Physical Activity (MET-minutes/week)	PAPPA	-0.000515383	(-0.00074, -0.00030)	4.45324e-06
Physical Activity (MET-minutes/week)	APLP1	0.000579014	(0.00033, 0.00083)	4.5072e-06
Physical Activity (MET-minutes/week)	VSTM2L	-0.000637669	(-0.00091, -0.00036)	5.22881e-06
Physical Activity (MET-minutes/week)	IRAK1	-0.000773982	(-0.00111, -0.00044)	5.58578e-06
Physical Activity (MET-minutes/week)	CLTA	-0.000517431	(-0.00074, -0.00029)	6.10561e-06
Physical Activity (MET-minutes/week)	FLT3LG	-0.000369369	(-0.00053, -0.00021)	6.75969e-06
Physical Activity (MET-minutes/week)	FAM3C	-0.000319429	(-0.00046, -0.00018)	6.97883e-06
Physical Activity (MET-minutes/week)	PREB	-0.000316348	(-0.00046, -0.00018)	8.27559e-06
Physical Activity (MET-minutes/week)	HPCAL1	-0.000795254	(-0.00115, -0.00045)	8.41527e-06
Physical Activity (MET-minutes/week)	CLIP2	-0.00123349	(-0.00178, -0.00069)	8.46505e-06
Physical Activity (MET-minutes/week)	AMY2A	0.000525428	(0.00029, 0.00076)	8.92548e-06
Physical Activity (MET-minutes/week)	CEACAM21	-0.000915204	(-0.00132, -0.00051)	9.45142e-06
Physical Activity (MET-minutes/week)	DBNL	-0.000999976	(-0.00144, -0.00056)	9.62555e-06
Physical Activity (MET-minutes/week)	NT_proBNP	0.00108656	(0.00061, 0.00157)	9.69158e-06
Physical Activity (MET-minutes/week)	IRAK4	-0.0011149	(-0.00161, -0.00062)	1.06038e-05
Physical Activity (MET-minutes/week)	WASF1	-0.00100873	(-0.00146, -0.00056)	1.07427e-05
Physical Activity (MET-minutes/week)	ICA1	-0.000853365	(-0.00123, -0.00047)	1.10176e-05
Physical Activity (MET-minutes/week)	HYOU1	-0.000235077	(-0.00034, -0.00013)	1.13175e-05
Physical Activity (MET-minutes/week)	SUSD1	-0.000513369	(-0.00074, -0.00028)	1.22092e-05
Physical Activity (MET-minutes/week)	VASH1	-0.000864497	(-0.00125, -0.00048)	1.27429e-05
Physical Activity (MET-minutes/week)	SPRY2	-0.000982383	(-0.00142, -0.00054)	1.31959e-05
Physical Activity (MET-minutes/week)	IKBKG	-0.000978662	(-0.00142, -0.00054)	1.32796e-05
Physical Activity (MET-minutes/week)	NPPB	0.00138842	(0.00076, 0.00201)	1.36507e-05
Physical Activity (MET-minutes/week)	GRAP2	-0.00135073	(-0.00196, -0.00074)	1.48395e-05
Physical Activity (MET-minutes/week)	PDLIM7	-0.00134111	(-0.00195, -0.00073)	1.48603e-05
Physical Activity (MET-minutes/week)	TIA1	-0.0012757	(-0.00185, -0.00070)	1.48833e-05
Physical Activity (MET-minutes/week)	RCOR1	-0.000473996	(-0.00069, -0.00026)	1.6243e-05
Physical Activity (MET-minutes/week)	TNFSF13	-0.000276111	(-0.00040, -0.00015)	1.68073e-05
Physical Activity (MET-minutes/week)	SMPDL3A	0.000677284	(0.00037, 0.00099)	1.94836e-05
Physical Activity (MET-minutes/week)	MANF	-0.00124045	(-0.00181, -0.00067)	2.04345e-05
Physical Activity (MET-minutes/week)	NUB1	-0.000871649	(-0.00127, -0.00047)	2.05977e-05
Physical Activity (MET-minutes/week)	SPARCL1	0.000282545	(0.00015, 0.00041)	2.11966e-05
Physical Activity (MET-minutes/week)	PDGFA	-0.000741292	(-0.00108, -0.00040)	2.22405e-05
Physical Activity (MET-minutes/week)	MYO9B	-0.000695641	(-0.00102, -0.00037)	2.23627e-05
Physical Activity (MET-minutes/week)	CXCL1	-0.00097072	(-0.00142, -0.00052)	2.29417e-05
Physical Activity (MET-minutes/week)	CTF1	-0.00086172	(-0.00126, -0.00046)	2.53622e-05
Physical Activity (MET-minutes/week)	PCDH17	-0.000360109	(-0.00053, -0.00019)	2.79947e-05
Physical Activity (MET-minutes/week)	ANXA4	-0.000733285	(-0.00108, -0.00039)	2.87799e-05
Physical Activity (MET-minutes/week)	CLEC1A	0.000331577	(0.00018, 0.00049)	3.15469e-05
Physical Activity (MET-minutes/week)	TNFRSF11B	-0.000291324	(-0.00043, -0.00015)	3.84635e-05
Physical Activity (MET-minutes/week)	TRIM21	-0.000768181	(-0.00114, -0.00040)	4.36367e-05
Physical Activity (MET-minutes/week)	SAMD9L	-0.000727819	(-0.00108, -0.00038)	4.49661e-05
Physical Activity (MET-minutes/week)	CGREF1	-0.000417837	(-0.00062, -0.00022)	4.57597e-05
Physical Activity (MET-minutes/week)	MPIG6B	-0.000749803	(-0.00111, -0.00039)	4.93197e-05
Physical Activity (MET-minutes/week)	GOPC	-0.000995202	(-0.00148, -0.00051)	5.49756e-05
Physical Activity (MET-minutes/week)	CRKL	-0.00104137	(-0.00155, -0.00053)	5.73584e-05
Physical Activity (MET-minutes/week)	NFATC1	-0.000959237	(-0.00143, -0.00049)	5.94969e-05
Physical Activity (MET-minutes/week)	TCN2	-0.000286085	(-0.00043, -0.00015)	6.68264e-05

## Sheet: PA x Ethnicity - I
Term	Protein	Beta coefficient	95% CI	Nominal P_value
Ethnicity (SA) x Physical Activity (MET-minutes/week)	SERPINA12	0.0144293	(0.00833, 0.02053)	3.55029e-06
