# Supplementary material for: Proteomics insights: exploring the inflammatory and metabolic signatures of ethnicity and change in physical activity in non-diabetic hyperglycaemia
Source: eBioMedicine. 2025 Nov 3;121:106006. doi: 10.1016/j.ebiom.2025.106006 (PMC12677085; doi:10.1016/j.ebiom.2025.106006)
Supplement: Supplementary File 2 — Proteins carried through from the discovery phase and corresponding model results for the validation phase (PROPELS). Values are adjusted for age, sex, randomisation sequence (control, Walking Away, Walking Away plus), and baseline steps (per day). Values reflect the normalised difference in protein levels. P-values are presented as nominal and after correction for multiple comparisons. [file mmc2.xlsx]

## Sheet: Ethnicity
Term	Protein	Beta coefficient	95% CI	Nominal P_value	Rank	Benjamini-Hochberg threshold
Ethnicity (SA)	GHRL	-0.979209	-1.4431,-0.5154	9.62101e-05	1	0.000266667
Ethnicity (SA)	TNFRSF11A	0.427012	0.2124,0.6416	0.000211606	2	0.000533333
Ethnicity (SA)	CCL28	0.748348	0.3576,1.1391	0.000340175	3	0.0008
Ethnicity (SA)	FABP2	0.547406	0.2593,0.8355	0.000373437	4	0.00106667
Ethnicity (SA)	FCRL6	0.658508	0.3113,1.0057	0.000381809	5	0.00133333
Ethnicity (SA)	AMY2A	0.48133	0.2186,0.7441	0.000572492	6	0.0016
Ethnicity (SA)	FABP1	0.83244	0.3716,1.2933	0.000669592	7	0.00186667
Ethnicity (SA)	CCL15	0.565957	0.2505,0.8814	0.000722857	8	0.00213333
Ethnicity (SA)	PRTN3	-0.554281	-0.8724,-0.2362	0.000987874	9	0.0024
Ethnicity (SA)	CCL13	0.559247	0.2303,0.8882	0.00127505	10	0.00266667
Ethnicity (SA)	AMY2B	0.456633	0.1867,0.7266	0.00134005	11	0.00293333
Ethnicity (SA)	CD79B	0.44579	0.1806,0.7109	0.00142605	12	0.0032
Ethnicity (SA)	CXCL14	-0.480145	-0.7669,-0.1934	0.00148648	13	0.00346667
Ethnicity (SA)	CCL11	0.367352	0.1438,0.5909	0.00178341	14	0.00373333
Ethnicity (SA)	CCL26	0.60926	0.2281,0.9904	0.00232695	15	0.004
Ethnicity (SA)	TFRC	0.482304	0.1695,0.7951	0.00320202	16	0.00426667
Ethnicity (SA)	ENTPD6	0.230401	0.0741,0.3867	0.0046722	17	0.00453333
Ethnicity (SA)	IGFBP3	-0.30437	-0.5129,-0.0959	0.00506651	18	0.0048
Ethnicity (SA)	VEGFA	0.639517	0.2007,1.0783	0.00513283	19	0.00506667
Ethnicity (SA)	FABP9	0.45589	0.1417,0.7701	0.00543316	20	0.00533333
Ethnicity (SA)	SPINK4	0.48304	0.1415,0.8246	0.0064963	21	0.0056
Ethnicity (SA)	SPON2	0.237553	0.0633,0.4118	0.00854448	22	0.00586667
Ethnicity (SA)	RETN	-0.374284	-0.6516,-0.097	0.00916974	23	0.00613333
Ethnicity (SA)	LCN2	-0.281662	-0.4915,-0.0718	0.00953692	24	0.0064
Ethnicity (SA)	SOST	0.279604	0.0699,0.4894	0.0100075	25	0.00666667
Ethnicity (SA)	ADAM23	0.292772	0.0687,0.5169	0.0115127	26	0.00693333
Ethnicity (SA)	CEACAM8	-0.536339	-0.9563,-0.1164	0.0133547	27	0.0072
Ethnicity (SA)	CA5A	0.655093	0.1419,1.1683	0.0134036	28	0.00746667
Ethnicity (SA)	DPP10	0.301586	0.0633,0.5399	0.0141596	29	0.00773333
Ethnicity (SA)	CHIT1	-0.582079	-1.042,-0.1221	0.0142406	30	0.008
Ethnicity (SA)	ANGPTL2	-0.332382	-0.5966,-0.0681	0.0147329	31	0.00826667
Ethnicity (SA)	KYNU	0.287231	0.0587,0.5158	0.0148048	32	0.00853333
Ethnicity (SA)	IL12RB1	0.301376	0.0612,0.5415	0.0149456	33	0.0088
Ethnicity (SA)	ADA2	0.328148	0.0648,0.5915	0.0156414	34	0.00906667
Ethnicity (SA)	KRT19	0.442831	0.0852,0.8005	0.0162697	35	0.00933333
Ethnicity (SA)	EFEMP1	0.25827	0.0489,0.4676	0.0166376	36	0.0096
Ethnicity (SA)	ADAMTS13	-0.230898	-0.4184,-0.0434	0.0168047	37	0.00986667
Ethnicity (SA)	DECR1	0.399711	0.073,0.7265	0.0175233	38	0.0101333
Ethnicity (SA)	TNFSF10	0.21784	0.0382,0.3975	0.018483	39	0.0104
Ethnicity (SA)	CLEC4D	-0.389267	-0.714,-0.0645	0.0197934	40	0.0106667
Ethnicity (SA)	IL18R1	0.25749	0.0399,0.475	0.0213024	41	0.0109333
Ethnicity (SA)	SPARCL1	0.267937	0.0415,0.4944	0.021352	42	0.0112
Ethnicity (SA)	NPTXR	0.224339	0.0325,0.4162	0.0228252	43	0.0114667
Ethnicity (SA)	CCL24	-0.520804	-0.9701,-0.0715	0.0239966	44	0.0117333
Ethnicity (SA)	BOC	0.233207	0.0316,0.4348	0.0242537	45	0.012
Ethnicity (SA)	PTGDS	0.252376	0.0331,0.4717	0.0249665	46	0.0122667
Ethnicity (SA)	MZB1	0.341207	0.0408,0.6417	0.0268404	47	0.0125333
Ethnicity (SA)	TNFSF11	0.395694	0.0447,0.7467	0.0279344	48	0.0128
Ethnicity (SA)	SSC5D	-0.285924	-0.5498,-0.0221	0.0342669	49	0.0130667
Ethnicity (SA)	MILR1	0.329338	0.0181,0.6405	0.0384928	50	0.0133333
Ethnicity (SA)	CDSN	0.303778	0.0157,0.5919	0.0391953	51	0.0136
Ethnicity (SA)	ISM1	0.305114	0.0156,0.5946	0.0392858	52	0.0138667
Ethnicity (SA)	WFIKKN2	0.249503	0.0092,0.4898	0.0421734	53	0.0141333
Ethnicity (SA)	MARCO	0.172197	0.004,0.3404	0.0449632	54	0.0144
Ethnicity (SA)	GP2	0.678407	0.0116,1.3452	0.0462792	55	0.0146667
Ethnicity (SA)	IL17RB	-0.348715	-0.6964,-0.001	0.0493751	56	0.0149333
Ethnicity (SA)	SCG3	0.221226	-2e-04,0.4427	0.0502423	57	0.0152
Ethnicity (SA)	LILRB1	0.177051	-7e-04,0.3548	0.0508946	58	0.0154667
Ethnicity (SA)	ANGPTL1	-0.179687	-0.3612,0.0018	0.0522138	59	0.0157333
Ethnicity (SA)	NFASC	0.170113	-0.0034,0.3437	0.0545268	60	0.016
Ethnicity (SA)	CTSC	-0.302659	-0.6144,0.0091	0.0567984	61	0.0162667
Ethnicity (SA)	MET	-0.144875	-0.2957,0.0059	0.0593228	62	0.0165333
Ethnicity (SA)	GPR37	0.351901	-0.0166,0.7204	0.0607941	63	0.0168
Ethnicity (SA)	TGFBR3	0.229484	-0.0114,0.4703	0.0613956	64	0.0170667
Ethnicity (SA)	PLA2G1B	0.319898	-0.018,0.6578	0.0630338	65	0.0173333
Ethnicity (SA)	LGALS4	0.240424	-0.0152,0.4961	0.0647078	66	0.0176
Ethnicity (SA)	CLEC5A	-0.189521	-0.3915,0.0124	0.0652797	67	0.0178667
Ethnicity (SA)	TCN2	0.167813	-0.0115,0.3471	0.065962	68	0.0181333
Ethnicity (SA)	IGFBP6	0.177747	-0.0145,0.37	0.0691456	69	0.0184
Ethnicity (SA)	APOM	-0.193841	-0.4038,0.0161	0.0695738	70	0.0186667
Ethnicity (SA)	FCN2	-0.254524	-0.5309,0.0218	0.0702397	71	0.0189333
Ethnicity (SA)	DEFA1_DEFA1B	-0.306934	-0.6485,0.0347	0.0771297	72	0.0192
Ethnicity (SA)	IL32	0.227395	-0.0287,0.4835	0.0806112	73	0.0194667
Ethnicity (SA)	PTPRM	0.147867	-0.02,0.3158	0.082995	74	0.0197333
Ethnicity (SA)	DPP7	0.314055	-0.046,0.6741	0.0858732	75	0.02
Ethnicity (SA)	SIGLEC7	-0.124189	-0.2672,0.0189	0.0873542	76	0.0202667
Ethnicity (SA)	LRP11	0.213279	-0.033,0.4596	0.0881184	77	0.0205333
Ethnicity (SA)	CLEC4A	0.169189	-0.0264,0.3648	0.0884654	78	0.0208
Ethnicity (SA)	FCGR2A	0.183758	-0.0289,0.3964	0.0888089	79	0.0210667
Ethnicity (SA)	TINAGL1	0.129792	-0.0208,0.2804	0.0896678	80	0.0213333
Ethnicity (SA)	IFNLR1	0.190283	-0.0326,0.4131	0.0925307	81	0.0216
Ethnicity (SA)	LGMN	-0.189853	-0.4135,0.0338	0.0944517	82	0.0218667
Ethnicity (SA)	AXL	0.133876	-0.03,0.2977	0.107008	83	0.0221333
Ethnicity (SA)	MMP1	-0.359323	-0.8031,0.0845	0.110207	84	0.0224
Ethnicity (SA)	IL5RA	0.292164	-0.0689,0.6533	0.110429	85	0.0226667
Ethnicity (SA)	IL1RL1	-0.237601	-0.5313,0.0561	0.1105	86	0.0229333
Ethnicity (SA)	SFTPD	-0.367923	-0.8278,0.092	0.114363	87	0.0232
Ethnicity (SA)	USP8	0.315428	-0.0799,0.7108	0.115337	88	0.0234667
Ethnicity (SA)	CRTAC1	0.129842	-0.0338,0.2935	0.117298	89	0.0237333
Ethnicity (SA)	HCLS1	0.148622	-0.0391,0.3363	0.118026	90	0.024
Ethnicity (SA)	EPHA1	0.152983	-0.0408,0.3467	0.119059	91	0.0242667
Ethnicity (SA)	UMOD	-0.248372	-0.5636,0.0668	0.119814	92	0.0245333
Ethnicity (SA)	VSIR	0.274562	-0.0765,0.6256	0.122536	93	0.0248
Ethnicity (SA)	CCL14	-0.212869	-0.4872,0.0615	0.125474	94	0.0250667
Ethnicity (SA)	DPP4	0.131395	-0.0399,0.3027	0.129695	95	0.0253333
Ethnicity (SA)	CCL7	0.245291	-0.0767,0.5673	0.132277	96	0.0256
Ethnicity (SA)	TLR3	0.223801	-0.0701,0.5178	0.132509	97	0.0258667
Ethnicity (SA)	ROBO1	0.12677	-0.0398,0.2933	0.13256	98	0.0261333
Ethnicity (SA)	XG	0.150738	-0.0481,0.3496	0.134105	99	0.0264
Ethnicity (SA)	CD6	0.212329	-0.0706,0.4952	0.137947	100	0.0266667
Ethnicity (SA)	COLEC12	0.122393	-0.0419,0.2867	0.140781	101	0.0269333
Ethnicity (SA)	CD163	0.204756	-0.0704,0.4799	0.141232	102	0.0272
Ethnicity (SA)	NPPC	0.215476	-0.0755,0.5064	0.143166	103	0.0274667
Ethnicity (SA)	CD48	0.13186	-0.0478,0.3115	0.146636	104	0.0277333
Ethnicity (SA)	IL6R	-0.146639	-0.3473,0.054	0.148405	105	0.028
Ethnicity (SA)	CXCL10	0.270963	-0.1035,0.6454	0.152385	106	0.0282667
Ethnicity (SA)	NOTCH1	-0.0882155	-0.2107,0.0343	0.154399	107	0.0285333
Ethnicity (SA)	CSTB	-0.203338	-0.4864,0.0797	0.155242	108	0.0288
Ethnicity (SA)	CCL20	0.355914	-0.1407,0.8525	0.156249	109	0.0290667
Ethnicity (SA)	SIGLEC1	0.199818	-0.0809,0.4806	0.159077	110	0.0293333
Ethnicity (SA)	GZMA	0.162719	-0.0662,0.3916	0.159559	111	0.0296
Ethnicity (SA)	FIS1	-0.232905	-0.561,0.0952	0.160147	112	0.0298667
Ethnicity (SA)	CXCL16	0.114195	-0.0469,0.2753	0.160646	113	0.0301333
Ethnicity (SA)	PTPRF	-0.135182	-0.3303,0.06	0.170252	114	0.0304
Ethnicity (SA)	PRDX3	0.238147	-0.1075,0.5838	0.17254	115	0.0306667
Ethnicity (SA)	PSMG3	0.196402	-0.0918,0.4846	0.177184	116	0.0309333
Ethnicity (SA)	CCL25	0.192333	-0.0908,0.4755	0.178601	117	0.0312
Ethnicity (SA)	LDLR	-0.215725	-0.5353,0.1039	0.181243	118	0.0314667
Ethnicity (SA)	CELA3A	0.270176	-0.1325,0.6729	0.183888	119	0.0317333
Ethnicity (SA)	SSC4D	0.451991	-0.2223,1.1262	0.184039	120	0.032
Ethnicity (SA)	CTRC	0.289699	-0.1458,0.7252	0.187469	121	0.0322667
Ethnicity (SA)	ITGA11	0.154649	-0.0798,0.3891	0.191141	122	0.0325333
Ethnicity (SA)	COL9A1	-0.239806	-0.6051,0.1255	0.193361	123	0.0328
Ethnicity (SA)	CTSZ	0.142798	-0.0748,0.3604	0.193568	124	0.0330667
Ethnicity (SA)	SERPINA11	0.185969	-0.0975,0.4695	0.193655	125	0.0333333
Ethnicity (SA)	QDPR	-0.152929	-0.3949,0.0891	0.210227	126	0.0336
Ethnicity (SA)	EPO	0.294647	-0.1723,0.7615	0.210831	127	0.0338667
Ethnicity (SA)	SDC4	-0.13969	-0.3626,0.0833	0.214058	128	0.0341333
Ethnicity (SA)	CSF3	0.227557	-0.1357,0.5908	0.214131	129	0.0344
Ethnicity (SA)	PLAT	0.204611	-0.1251,0.5343	0.218433	130	0.0346667
Ethnicity (SA)	SPRY2	0.328542	-0.2031,0.8602	0.220299	131	0.0349333
Ethnicity (SA)	ITIH3	0.168413	-0.1046,0.4414	0.221103	132	0.0352
Ethnicity (SA)	NELL2	0.143438	-0.0896,0.3765	0.222194	133	0.0354667
Ethnicity (SA)	SH2D1A	0.380293	-0.2401,1.0007	0.223985	134	0.0357333
Ethnicity (SA)	LBP	0.235919	-0.1498,0.6217	0.225039	135	0.036
Ethnicity (SA)	CES1	-0.343335	-0.906,0.2194	0.226124	136	0.0362667
Ethnicity (SA)	PDCD6	0.165927	-0.1083,0.4401	0.229881	137	0.0365333
Ethnicity (SA)	PPIB	-0.132177	-0.3515,0.0871	0.231772	138	0.0368
Ethnicity (SA)	CD209	0.160403	-0.1058,0.4266	0.231926	139	0.0370667
Ethnicity (SA)	ST6GAL1	-0.124108	-0.3315,0.0833	0.235126	140	0.0373333
Ethnicity (SA)	PLIN3	-0.16121	-0.4316,0.1092	0.236755	141	0.0376
Ethnicity (SA)	IL16	0.177344	-0.1205,0.4752	0.237363	142	0.0378667
Ethnicity (SA)	HSPA1A	-0.186369	-0.4999,0.1271	0.238077	143	0.0381333
Ethnicity (SA)	IRAK4	0.204271	-0.1427,0.5513	0.242669	144	0.0384
Ethnicity (SA)	CDON	0.107391	-0.0752,0.29	0.243007	145	0.0386667
Ethnicity (SA)	NCR1	-0.140236	-0.3805,0.1	0.246522	146	0.0389333
Ethnicity (SA)	ATP5IF1	0.241763	-0.1727,0.6562	0.24686	147	0.0392
Ethnicity (SA)	METAP1D	0.186003	-0.1407,0.5127	0.258267	148	0.0394667
Ethnicity (SA)	FAM3C	0.0886658	-0.0674,0.2447	0.259115	149	0.0397333
Ethnicity (SA)	NBN	0.334881	-0.258,0.9277	0.261976	150	0.04
Ethnicity (SA)	CST6	0.165962	-0.1295,0.4614	0.264597	151	0.0402667
Ethnicity (SA)	CD4	0.0940218	-0.0747,0.2628	0.268428	152	0.0405333
Ethnicity (SA)	VASN	0.112589	-0.0907,0.3159	0.271301	153	0.0408
Ethnicity (SA)	FOXO1	0.277797	-0.2243,0.7799	0.271765	154	0.0410667
Ethnicity (SA)	TIE1	0.135346	-0.1098,0.3805	0.272805	155	0.0413333
Ethnicity (SA)	IL18	0.159031	-0.1321,0.4502	0.277887	156	0.0416
Ethnicity (SA)	LY6D	0.130117	-0.1082,0.3684	0.277988	157	0.0418667
Ethnicity (SA)	GMPR	0.0733135	-0.0629,0.2096	0.284977	158	0.0421333
Ethnicity (SA)	EIF4G1	-0.108595	-0.3109,0.0937	0.286144	159	0.0424
Ethnicity (SA)	FCAR	-0.144966	-0.4152,0.1253	0.286462	160	0.0426667
Ethnicity (SA)	IGFBP2	0.204355	-0.181,0.5897	0.291886	161	0.0429333
Ethnicity (SA)	CD59	0.0712851	-0.0633,0.2059	0.29251	162	0.0432
Ethnicity (SA)	CCL22	-0.15275	-0.4423,0.1368	0.294342	163	0.0434667
Ethnicity (SA)	DBNL	-0.163008	-0.472,0.1459	0.294351	164	0.0437333
Ethnicity (SA)	SIRPA	-0.111679	-0.3235,0.1001	0.294707	165	0.044
Ethnicity (SA)	MGMT	0.113933	-0.1025,0.3304	0.295462	166	0.0442667
Ethnicity (SA)	LGALS9	0.0997848	-0.0903,0.2898	0.296652	167	0.0445333
Ethnicity (SA)	TBC1D5	-0.241841	-0.7088,0.2251	0.303215	168	0.0448
Ethnicity (SA)	KYAT1	-0.125097	-0.3693,0.1191	0.308438	169	0.0450667
Ethnicity (SA)	PLXNB3	0.118068	-0.114,0.3502	0.311806	170	0.0453333
Ethnicity (SA)	VEGFD	-0.140613	-0.4172,0.1359	0.312038	171	0.0456
Ethnicity (SA)	FAP	0.111425	-0.1087,0.3315	0.314088	172	0.0458667
Ethnicity (SA)	TPP1	-0.117939	-0.3514,0.1156	0.31521	173	0.0461333
Ethnicity (SA)	MMP7	0.0940566	-0.0931,0.2813	0.317749	174	0.0464
Ethnicity (SA)	FCGR3B	-0.176839	-0.529,0.1754	0.318079	175	0.0466667
Ethnicity (SA)	TGFA	0.152842	-0.1526,0.4582	0.319626	176	0.0469333
Ethnicity (SA)	PDLIM7	-0.142882	-0.4287,0.143	0.320226	177	0.0472
Ethnicity (SA)	BTN2A1	0.0805091	-0.0814,0.2424	0.322602	178	0.0474667
Ethnicity (SA)	SKAP2	-0.100209	-0.304,0.1036	0.3281	179	0.0477333
Ethnicity (SA)	CD93	-0.0835538	-0.255,0.0879	0.332268	180	0.048
Ethnicity (SA)	LSP1	0.180588	-0.1903,0.5515	0.332781	181	0.0482667
Ethnicity (SA)	ADGRE5	-0.087378	-0.2675,0.0927	0.334494	182	0.0485333
Ethnicity (SA)	CD83	-0.0841562	-0.2582,0.0899	0.336093	183	0.0488
Ethnicity (SA)	LGALS3	-0.094101	-0.2896,0.1014	0.338265	184	0.0490667
Ethnicity (SA)	ITGB1BP2	0.172975	-0.1871,0.5331	0.339259	185	0.0493333
Ethnicity (SA)	LACTB2	-0.111005	-0.3448,0.1228	0.344907	186	0.0496
Ethnicity (SA)	GZMH	0.420732	-0.4724,1.3139	0.348468	187	0.0498667
Ethnicity (SA)	DNAJA2	-0.110445	-0.3457,0.1248	0.350301	188	0.0501333
Ethnicity (SA)	MFAP5	0.106094	-0.12,0.3322	0.350463	189	0.0504
Ethnicity (SA)	EIF4EBP1	0.164668	-0.1889,0.5182	0.354026	190	0.0506667
Ethnicity (SA)	REG3A	0.198539	-0.2289,0.626	0.355376	191	0.0509333
Ethnicity (SA)	TIMP3	-0.30704	-0.9723,0.3582	0.358342	192	0.0512
Ethnicity (SA)	TRIM5	0.183792	-0.2158,0.5834	0.360039	193	0.0514667
Ethnicity (SA)	ESM1	-0.102603	-0.3304,0.1252	0.369884	194	0.0517333
Ethnicity (SA)	MSMB	-0.194068	-0.6286,0.2405	0.37404	195	0.052
Ethnicity (SA)	DKK3	0.0929852	-0.1153,0.3013	0.374251	196	0.0522667
Ethnicity (SA)	ENPP7	0.255005	-0.3265,0.8365	0.382632	197	0.0525333
Ethnicity (SA)	NFATC1	-0.172486	-0.5678,0.2229	0.385049	198	0.0528
Ethnicity (SA)	LY75	-0.0984724	-0.3243,0.1274	0.385359	199	0.0530667
Ethnicity (SA)	NADK	-0.156124	-0.5145,0.2023	0.385813	200	0.0533333
Ethnicity (SA)	CCL23	-0.110494	-0.3671,0.1461	0.39124	201	0.0536
Ethnicity (SA)	QPCT	-0.0747316	-0.2489,0.0995	0.392937	202	0.0538667
Ethnicity (SA)	FETUB	-0.083575	-0.2791,0.112	0.394738	203	0.0541333
Ethnicity (SA)	LEPR	0.0983655	-0.1355,0.3322	0.40222	204	0.0544
Ethnicity (SA)	NECTIN2	0.0721184	-0.1032,0.2475	0.412693	205	0.0546667
Ethnicity (SA)	EGF	0.158526	-0.2338,0.5508	0.420815	206	0.0549333
Ethnicity (SA)	ADAM15	0.0803686	-0.1185,0.2793	0.420859	207	0.0552
Ethnicity (SA)	GDF15	0.0978676	-0.1464,0.3421	0.424706	208	0.0554667
Ethnicity (SA)	IL10RB	0.0669328	-0.1008,0.2346	0.426502	209	0.0557333
Ethnicity (SA)	DNPH1	-0.082013	-0.2878,0.1237	0.427115	210	0.056
Ethnicity (SA)	CASP2	-0.118464	-0.4161,0.1791	0.427766	211	0.0562667
Ethnicity (SA)	CORO1A	-0.165122	-0.5842,0.254	0.432472	212	0.0565333
Ethnicity (SA)	WNT9A	0.0723647	-0.1115,0.2563	0.433044	213	0.0568
Ethnicity (SA)	DLK1	0.138947	-0.2173,0.4952	0.437046	214	0.0570667
Ethnicity (SA)	IL15	0.0724384	-0.1142,0.2591	0.439335	215	0.0573333
Ethnicity (SA)	CDH5	-0.0942299	-0.3389,0.1505	0.442872	216	0.0576
Ethnicity (SA)	COL6A3	0.0734754	-0.1189,0.2659	0.446647	217	0.0578667
Ethnicity (SA)	MANF	-0.0667362	-0.2423,0.1089	0.448822	218	0.0581333
Ethnicity (SA)	NRCAM	0.098104	-0.1627,0.3589	0.453413	219	0.0584
Ethnicity (SA)	HPCAL1	0.0600915	-0.1057,0.2259	0.470014	220	0.0586667
Ethnicity (SA)	ACOX1	0.148557	-0.2637,0.5608	0.472547	221	0.0589333
Ethnicity (SA)	PTPRS	0.0596353	-0.1075,0.2268	0.476864	222	0.0592
Ethnicity (SA)	RABGAP1L	0.110329	-0.1994,0.4201	0.477643	223	0.0594667
Ethnicity (SA)	LAT	0.0799461	-0.146,0.3059	0.480647	224	0.0597333
Ethnicity (SA)	ARHGEF12	-0.127779	-0.4923,0.2368	0.484669	225	0.06
Ethnicity (SA)	ACY1	-0.103574	-0.4062,0.199	0.494917	226	0.0602667
Ethnicity (SA)	DNER	0.0672097	-0.1303,0.2647	0.497468	227	0.0605333
Ethnicity (SA)	CCL17	-0.154843	-0.6112,0.3015	0.498677	228	0.0608
Ethnicity (SA)	LGALS1	-0.0855168	-0.338,0.167	0.499425	229	0.0610667
Ethnicity (SA)	YTHDF3	0.107772	-0.2126,0.4281	0.50232	230	0.0613333
Ethnicity (SA)	CST7	0.186985	-0.3706,0.7446	0.503365	231	0.0616
Ethnicity (SA)	FUCA1	-0.144115	-0.5761,0.2879	0.505874	232	0.0618667
Ethnicity (SA)	MVK	0.124847	-0.2498,0.4995	0.50637	233	0.0621333
Ethnicity (SA)	GH1	-0.308031	-1.2432,0.6272	0.511136	234	0.0624
Ethnicity (SA)	IGSF8	0.053071	-0.1097,0.2159	0.515614	235	0.0626667
Ethnicity (SA)	ZBTB17	0.119362	-0.2481,0.4869	0.517146	236	0.0629333
Ethnicity (SA)	CDH1	0.0759651	-0.1615,0.3135	0.523538	237	0.0632
Ethnicity (SA)	ANXA4	0.0889656	-0.1918,0.3697	0.527392	238	0.0634667
Ethnicity (SA)	CASP3	-0.101545	-0.4258,0.2227	0.53222	239	0.0637333
Ethnicity (SA)	HGF	0.0652109	-0.1432,0.2736	0.532478	240	0.064
Ethnicity (SA)	DFFA	0.111184	-0.2447,0.4671	0.533168	241	0.0642667
Ethnicity (SA)	SOD1	-0.0657318	-0.2796,0.1481	0.539822	242	0.0645333
Ethnicity (SA)	BCR	-0.135521	-0.5796,0.3085	0.542643	243	0.0648
Ethnicity (SA)	IL3RA	0.0631845	-0.1442,0.2706	0.543378	244	0.0650667
Ethnicity (SA)	VASH1	0.152268	-0.3504,0.655	0.545685	245	0.0653333
Ethnicity (SA)	PLTP	-0.0735291	-0.3175,0.1705	0.547703	246	0.0656
Ethnicity (SA)	MYO9B	-0.190808	-0.8249,0.4433	0.548323	247	0.0658667
Ethnicity (SA)	FCRL3	-0.137968	-0.5968,0.3209	0.548607	248	0.0661333
Ethnicity (SA)	GYS1	-0.14728	-0.6411,0.3466	0.551856	249	0.0664
Ethnicity (SA)	C1QA	-0.0482802	-0.2109,0.1143	0.553617	250	0.0666667
Ethnicity (SA)	CST3	0.0541042	-0.1294,0.2376	0.556464	251	0.0669333
Ethnicity (SA)	TNFRSF14	0.0486359	-0.117,0.2143	0.557973	252	0.0672
Ethnicity (SA)	STK11	-0.104655	-0.4623,0.253	0.559393	253	0.0674667
Ethnicity (SA)	SIT1	0.0834369	-0.2029,0.3698	0.560978	254	0.0677333
Ethnicity (SA)	NRP1	-0.0562916	-0.2499,0.1373	0.561784	255	0.068
Ethnicity (SA)	GLO1	0.0720935	-0.1784,0.3226	0.565814	256	0.0682667
Ethnicity (SA)	SCGB3A2	0.128555	-0.321,0.5781	0.568272	257	0.0685333
Ethnicity (SA)	PRKAB1	-0.0916593	-0.4218,0.2384	0.579517	258	0.0688
Ethnicity (SA)	ADGRE2	-0.0488302	-0.2253,0.1276	0.580816	259	0.0690667
Ethnicity (SA)	MPHOSPH8	0.0914138	-0.2418,0.4246	0.584049	260	0.0693333
Ethnicity (SA)	CEBPB	-0.0906587	-0.4233,0.242	0.586566	261	0.0696
Ethnicity (SA)	PARP1	0.167687	-0.4541,0.7895	0.590457	262	0.0698667
Ethnicity (SA)	CD200R1	0.0582226	-0.1582,0.2747	0.591402	263	0.0701333
Ethnicity (SA)	TNC	-0.0758557	-0.3606,0.2089	0.59502	264	0.0704
Ethnicity (SA)	PCSK9	-0.0906926	-0.4333,0.252	0.597341	265	0.0706667
Ethnicity (SA)	DOK2	-0.0825885	-0.3955,0.2303	0.598387	266	0.0709333
Ethnicity (SA)	SLAMF7	0.0887296	-0.255,0.4325	0.606431	267	0.0712
Ethnicity (SA)	LEP	0.149966	-0.4397,0.7396	0.611727	268	0.0714667
Ethnicity (SA)	PLA2G4A	-0.0755951	-0.3746,0.2234	0.613803	269	0.0717333
Ethnicity (SA)	NCK2	0.100992	-0.3002,0.5021	0.615312	270	0.072
Ethnicity (SA)	FADD	-0.07431	-0.3779,0.2293	0.625184	271	0.0722667
Ethnicity (SA)	CD40LG	0.0664654	-0.2071,0.34	0.627683	272	0.0725333
Ethnicity (SA)	PNLIPRP2	0.134126	-0.4294,0.6977	0.628777	273	0.0728
Ethnicity (SA)	HNRNPK	0.0821555	-0.2571,0.4215	0.628856	274	0.0730667
Ethnicity (SA)	ADGRG2	-0.0392851	-0.2017,0.1231	0.629172	275	0.0733333
Ethnicity (SA)	SERPINA12	0.136967	-0.4314,0.7054	0.629956	276	0.0736
Ethnicity (SA)	CLC	0.0947418	-0.3021,0.4916	0.633695	277	0.0738667
Ethnicity (SA)	GOPC	0.0777171	-0.2499,0.4053	0.635817	278	0.0741333
Ethnicity (SA)	CRELD2	0.0687096	-0.2266,0.364	0.642301	279	0.0744
Ethnicity (SA)	CLUL1	-0.0732142	-0.3881,0.2417	0.642557	280	0.0746667
Ethnicity (SA)	ITGB2	0.039856	-0.132,0.2117	0.643285	281	0.0749333
Ethnicity (SA)	BANK1	0.066813	-0.2269,0.3605	0.649682	282	0.0752
Ethnicity (SA)	CA13	0.04875	-0.1668,0.2643	0.651553	283	0.0754667
Ethnicity (SA)	PRKAR1A	-0.0879029	-0.4849,0.3091	0.658424	284	0.0757333
Ethnicity (SA)	AGXT	0.10456	-0.3736,0.5827	0.662401	285	0.076
Ethnicity (SA)	PTX3	-0.0561428	-0.3155,0.2032	0.665535	286	0.0762667
Ethnicity (SA)	NFATC3	-0.0830193	-0.4747,0.3087	0.672128	287	0.0765333
Ethnicity (SA)	NUDC	0.0362646	-0.1382,0.2107	0.678122	288	0.0768
Ethnicity (SA)	COL4A1	-0.0541844	-0.3167,0.2083	0.680219	289	0.0770667
Ethnicity (SA)	TYMP	-0.0562859	-0.3331,0.2206	0.684741	290	0.0773333
Ethnicity (SA)	GLOD4	-0.0306619	-0.185,0.1236	0.691501	291	0.0776
Ethnicity (SA)	ADA	0.056208	-0.2304,0.3428	0.695304	292	0.0778667
Ethnicity (SA)	LTBP2	-0.042602	-0.2654,0.1802	0.702554	293	0.0781333
Ethnicity (SA)	SPINT2	-0.0591213	-0.3728,0.2546	0.706638	294	0.0784
Ethnicity (SA)	CXCL1	0.0916589	-0.4011,0.5845	0.710298	295	0.0786667
Ethnicity (SA)	WASF1	-0.0910157	-0.5926,0.4105	0.717024	296	0.0789333
Ethnicity (SA)	ICAM1	0.0311159	-0.1411,0.2033	0.71817	297	0.0792
Ethnicity (SA)	PSPN	0.108579	-0.4986,0.7157	0.720854	298	0.0794667
Ethnicity (SA)	SNAP23	-0.036818	-0.2433,0.1696	0.721697	299	0.0797333
Ethnicity (SA)	VCAM1	0.0334496	-0.1573,0.2242	0.726124	300	0.08
Ethnicity (SA)	NTRK2	0.0276684	-0.1325,0.1879	0.730094	301	0.0802667
Ethnicity (SA)	IRAK1	-0.0693492	-0.4722,0.3335	0.730964	302	0.0805333
Ethnicity (SA)	IGFBP1	0.0995873	-0.4817,0.6809	0.732203	303	0.0808
Ethnicity (SA)	CSF1	0.027985	-0.1404,0.1964	0.739922	304	0.0810667
Ethnicity (SA)	IRAG2	-0.121331	-0.8567,0.6141	0.741742	305	0.0813333
Ethnicity (SA)	SAMD9L	0.0486664	-0.2472,0.3445	0.74249	306	0.0816
Ethnicity (SA)	HEXIM1	-0.06243	-0.4422,0.3174	0.742648	307	0.0818667
Ethnicity (SA)	NUB1	0.064336	-0.3299,0.4585	0.74443	308	0.0821333
Ethnicity (SA)	CLEC7A	-0.0464404	-0.3313,0.2385	0.744637	309	0.0824
Ethnicity (SA)	AGRN	0.0362769	-0.1885,0.261	0.747135	310	0.0826667
Ethnicity (SA)	NCF2	-0.103346	-0.7439,0.5372	0.747251	311	0.0829333
Ethnicity (SA)	BACH1	-0.0641911	-0.4635,0.3351	0.748114	312	0.0832
Ethnicity (SA)	CD69	0.0460861	-0.2501,0.3423	0.755929	313	0.0834667
Ethnicity (SA)	F2R	0.0319636	-0.1821,0.246	0.765456	314	0.0837333
Ethnicity (SA)	CD40	0.0469867	-0.2678,0.3618	0.765582	315	0.084
Ethnicity (SA)	TNFRSF13B	0.0297877	-0.1702,0.2298	0.766081	316	0.0842667
Ethnicity (SA)	AXIN1	0.0486882	-0.2867,0.3841	0.771844	317	0.0845333
Ethnicity (SA)	TIA1	-0.0809294	-0.659,0.4971	0.779723	318	0.0848
Ethnicity (SA)	CRKL	-0.021887	-0.1895,0.1458	0.794215	319	0.0850667
Ethnicity (SA)	CRHBP	-0.0223268	-0.1977,0.1531	0.799269	320	0.0853333
Ethnicity (SA)	IL6	0.0434228	-0.2989,0.3858	0.799943	321	0.0856
Ethnicity (SA)	RNASET2	0.0250483	-0.1743,0.2244	0.801798	322	0.0858667
Ethnicity (SA)	MEP1B	0.0849213	-0.5957,0.7656	0.803151	323	0.0861333
Ethnicity (SA)	CD84	-0.0166629	-0.1503,0.117	0.803308	324	0.0864
Ethnicity (SA)	ANGPT1	0.0378916	-0.2705,0.3462	0.806057	325	0.0866667
Ethnicity (SA)	ADH4	0.0683153	-0.4914,0.628	0.807348	326	0.0869333
Ethnicity (SA)	CNST	-0.0531668	-0.4904,0.3841	0.808058	327	0.0872
Ethnicity (SA)	CD2AP	-0.0372229	-0.3445,0.2701	0.808762	328	0.0874667
Ethnicity (SA)	LAMA4	0.0284851	-0.2073,0.2642	0.809229	329	0.0877333
Ethnicity (SA)	CDH2	-0.0268494	-0.2549,0.2012	0.814021	330	0.088
Ethnicity (SA)	RARRES2	0.0269297	-0.2094,0.2633	0.819923	331	0.0882667
Ethnicity (SA)	CLIP2	-0.0275419	-0.2697,0.2146	0.820253	332	0.0885333
Ethnicity (SA)	SNX9	-0.0332522	-0.3276,0.2611	0.821438	333	0.0888
Ethnicity (SA)	ACP5	-0.0258203	-0.2604,0.2087	0.825905	334	0.0890667
Ethnicity (SA)	CXCL8	-0.0331641	-0.3373,0.271	0.827521	335	0.0893333
Ethnicity (SA)	GSTA1	0.056604	-0.4715,0.5847	0.830434	336	0.0896
Ethnicity (SA)	THOP1	-0.0209461	-0.2185,0.1767	0.832258	337	0.0898667
Ethnicity (SA)	PDGFB	-0.0280341	-0.3193,0.2632	0.847474	338	0.0901333
Ethnicity (SA)	SMOC2	0.0210974	-0.2029,0.2451	0.850695	339	0.0904
Ethnicity (SA)	CDHR5	0.0223119	-0.215,0.2596	0.850975	340	0.0906667
Ethnicity (SA)	SMPDL3A	0.0329267	-0.3383,0.4042	0.859338	341	0.0909333
Ethnicity (SA)	HMOX1	0.0244684	-0.2528,0.3018	0.860049	342	0.0912
Ethnicity (SA)	IL4R	0.0288592	-0.3053,0.363	0.862981	343	0.0914667
Ethnicity (SA)	SELP	0.0209644	-0.2299,0.2718	0.867359	344	0.0917333
Ethnicity (SA)	PON3	-0.0192529	-0.2582,0.2197	0.87207	345	0.092
Ethnicity (SA)	PSIP1	0.0483795	-0.5639,0.6606	0.874535	346	0.0922667
Ethnicity (SA)	CTSB	0.024902	-0.3089,0.3587	0.881484	347	0.0925333
Ethnicity (SA)	ARNT	-0.0473325	-0.6922,0.5975	0.883386	348	0.0928
Ethnicity (SA)	IKBKG	0.024376	-0.3112,0.3599	0.884582	349	0.0930667
Ethnicity (SA)	CKMT1A_CKMT1B	-0.0230745	-0.3736,0.3274	0.895339	350	0.0933333
Ethnicity (SA)	CCL16	0.0207014	-0.2975,0.3389	0.896566	351	0.0936
Ethnicity (SA)	PRSS8	0.0167866	-0.268,0.3016	0.906232	352	0.0938667
Ethnicity (SA)	MCAM	0.0118731	-0.1928,0.2166	0.907731	353	0.0941333
Ethnicity (SA)	FASLG	0.012168	-0.2104,0.2348	0.913014	354	0.0944
Ethnicity (SA)	GRAP2	0.0294477	-0.5114,0.5703	0.913356	355	0.0946667
Ethnicity (SA)	PIK3AP1	-0.0218078	-0.4549,0.4113	0.919841	356	0.0949333
Ethnicity (SA)	ENTPD5	0.00872025	-0.1847,0.2021	0.928193	357	0.0952
Ethnicity (SA)	SRPK2	0.0179184	-0.3802,0.4161	0.928333	358	0.0954667
Ethnicity (SA)	COMT	-0.0125777	-0.3178,0.2926	0.93436	359	0.0957333
Ethnicity (SA)	EGLN1	0.0212063	-0.5045,0.547	0.935752	360	0.096
Ethnicity (SA)	PPP1R2	-0.0109373	-0.2847,0.2628	0.936363	361	0.0962667
Ethnicity (SA)	AK1	0.00870248	-0.2221,0.2395	0.939936	362	0.0965333
Ethnicity (SA)	ICA1	0.0147745	-0.3797,0.4092	0.940333	363	0.0968
Ethnicity (SA)	PLPBP	-0.0074847	-0.213,0.198	0.941969	364	0.0970667
Ethnicity (SA)	CA1	-0.0148409	-0.4315,0.4018	0.943248	365	0.0973333
Ethnicity (SA)	GGH	0.00793645	-0.2158,0.2317	0.943496	366	0.0976
Ethnicity (SA)	DIABLO	0.011805	-0.3398,0.3634	0.946501	367	0.0978667
Ethnicity (SA)	PPP1R9B	-0.0137893	-0.4322,0.4046	0.94749	368	0.0981333
Ethnicity (SA)	HSD11B1	0.00687128	-0.206,0.2198	0.948569	369	0.0984
Ethnicity (SA)	GUSB	-0.00999945	-0.3302,0.3102	0.950243	370	0.0986667
Ethnicity (SA)	BAG6	0.00674521	-0.2738,0.2873	0.961676	371	0.0989333
Ethnicity (SA)	GLRX	0.00427123	-0.1864,0.195	0.964299	372	0.0992
Ethnicity (SA)	CDH17	-0.0060583	-0.4081,0.396	0.975974	373	0.0994667
Ethnicity (SA)	AHCY	-0.00366573	-0.3259,0.3186	0.981863	374	0.0997333
Ethnicity (SA)	DAG1	-5.97514e-05	-0.1807,0.1806	0.999473	375	0.1

## Sheet: Ethnicity x time
Term	Protein	Beta coefficient	95% CI	Nominal P_value	Rank	Benjamini-Hochberg threshold
Ethnicity (SA) x time	NOTCH1	0.00498246	0.0015,0.0085	0.00568084	1	0.000266667
Ethnicity (SA) x time	MPHOSPH8	-0.0128723	-0.0227,-0.003	0.0107662	2	0.000533333
Ethnicity (SA) x time	FCRL6	-0.00501564	-0.009,-0.001	0.0137561	3	0.0008
Ethnicity (SA) x time	CORO1A	0.0143367	0.0027,0.026	0.0162264	4	0.00106667
Ethnicity (SA) x time	PPIB	0.00813591	0.0015,0.0147	0.0162467	5	0.00133333
Ethnicity (SA) x time	SELP	0.00764165	0.0012,0.0141	0.0213864	6	0.0016
Ethnicity (SA) x time	HSPA1A	0.00888624	0.0011,0.0167	0.0256857	7	0.00186667
Ethnicity (SA) x time	LCN2	0.00488603	5e-04,0.0092	0.0285163	8	0.00213333
Ethnicity (SA) x time	RNASET2	0.00428216	3e-04,0.0082	0.0341253	9	0.0024
Ethnicity (SA) x time	NFASC	-0.0028015	-0.0054,-2e-04	0.0344861	10	0.00266667
Ethnicity (SA) x time	PDCD6	0.00460157	2e-04,0.009	0.0406027	11	0.00293333
Ethnicity (SA) x time	CRTAC1	0.00309383	1e-04,0.0061	0.0419559	12	0.0032
Ethnicity (SA) x time	CD79B	-0.00375725	-0.0074,-1e-04	0.0446664	13	0.00346667
Ethnicity (SA) x time	CD59	0.00321531	1e-04,0.0064	0.0458746	14	0.00373333
Ethnicity (SA) x time	LEPR	-0.00744435	-0.0148,-1e-04	0.0469176	15	0.004
Ethnicity (SA) x time	PSPN	-0.00756338	-0.0151,0	0.0504945	16	0.00426667
Ethnicity (SA) x time	IGSF8	0.00384382	-1e-04,0.0078	0.0570842	17	0.00453333
Ethnicity (SA) x time	IFNLR1	-0.00422474	-0.0086,1e-04	0.0572929	18	0.0048
Ethnicity (SA) x time	FETUB	0.00411451	-1e-04,0.0084	0.0581357	19	0.00506667
Ethnicity (SA) x time	CLIP2	0.00486586	-3e-04,0.01	0.0626779	20	0.00533333
Ethnicity (SA) x time	LGALS3	0.00380199	-2e-04,0.0078	0.0652334	21	0.0056
Ethnicity (SA) x time	PLA2G4A	0.00661056	-5e-04,0.0137	0.0662499	22	0.00586667
Ethnicity (SA) x time	ADAMTS13	0.00419767	-3e-04,0.0087	0.0663112	23	0.00613333
Ethnicity (SA) x time	MET	0.00359539	-3e-04,0.0075	0.0683474	24	0.0064
Ethnicity (SA) x time	TBC1D5	0.013104	-0.001,0.0273	0.0691019	25	0.00666667
Ethnicity (SA) x time	GYS1	0.0111232	-9e-04,0.0232	0.0700105	26	0.00693333
Ethnicity (SA) x time	DNAJA2	0.00557889	-5e-04,0.0116	0.0705305	27	0.0072
Ethnicity (SA) x time	RETN	0.00438609	-4e-04,0.0092	0.0715802	28	0.00746667
Ethnicity (SA) x time	SOD1	0.00507547	-6e-04,0.0107	0.0766432	29	0.00773333
Ethnicity (SA) x time	FIS1	0.0086166	-9e-04,0.0182	0.0767773	30	0.008
Ethnicity (SA) x time	PRTN3	0.00713069	-8e-04,0.0151	0.0786678	31	0.00826667
Ethnicity (SA) x time	CCL20	-0.0105187	-0.0223,0.0012	0.0787352	32	0.00853333
Ethnicity (SA) x time	FASLG	-0.00282701	-0.006,4e-04	0.0809768	33	0.0088
Ethnicity (SA) x time	CSTB	0.00360239	-6e-04,0.0078	0.0904334	34	0.00906667
Ethnicity (SA) x time	SLAMF7	-0.00359336	-0.0078,6e-04	0.0911084	35	0.00933333
Ethnicity (SA) x time	TIMP3	0.0109219	-0.002,0.0238	0.0963315	36	0.0096
Ethnicity (SA) x time	CCL25	-0.00296394	-0.0065,6e-04	0.102447	37	0.00986667
Ethnicity (SA) x time	FCRL3	-0.00446674	-0.0099,0.001	0.106775	38	0.0101333
Ethnicity (SA) x time	SFTPD	-0.00505279	-0.0112,0.0011	0.107607	39	0.0104
Ethnicity (SA) x time	DPP7	0.00624899	-0.0014,0.0139	0.108705	40	0.0106667
Ethnicity (SA) x time	RARRES2	0.00431077	-0.001,0.0096	0.108756	41	0.0109333
Ethnicity (SA) x time	DKK3	0.00360546	-9e-04,0.0081	0.112371	42	0.0112
Ethnicity (SA) x time	IGFBP6	0.00330839	-8e-04,0.0074	0.114297	43	0.0114667
Ethnicity (SA) x time	FUCA1	0.00327645	-8e-04,0.0074	0.11444	44	0.0117333
Ethnicity (SA) x time	MFAP5	0.00499517	-0.0012,0.0112	0.115187	45	0.012
Ethnicity (SA) x time	ADGRE5	0.00344077	-9e-04,0.0078	0.120604	46	0.0122667
Ethnicity (SA) x time	EIF4G1	0.00429531	-0.0012,0.0098	0.122522	47	0.0125333
Ethnicity (SA) x time	ST6GAL1	0.00451419	-0.0012,0.0103	0.122537	48	0.0128
Ethnicity (SA) x time	PDLIM7	0.00654677	-0.0018,0.0149	0.123279	49	0.0130667
Ethnicity (SA) x time	KYAT1	0.00535911	-0.0015,0.0122	0.123789	50	0.0133333
Ethnicity (SA) x time	GGH	0.00295547	-8e-04,0.0067	0.125451	51	0.0136
Ethnicity (SA) x time	DNPH1	0.00456313	-0.0013,0.0104	0.125714	52	0.0138667
Ethnicity (SA) x time	MILR1	-0.00354048	-0.0081,0.001	0.125776	53	0.0141333
Ethnicity (SA) x time	PDGFB	0.00546081	-0.0016,0.0125	0.128784	54	0.0144
Ethnicity (SA) x time	SPINK4	-0.00355298	-0.0082,0.0011	0.129548	55	0.0146667
Ethnicity (SA) x time	CD2AP	0.00638835	-0.002,0.0148	0.132957	56	0.0149333
Ethnicity (SA) x time	TNFRSF14	0.00344721	-0.0012,0.0081	0.141262	57	0.0152
Ethnicity (SA) x time	LY6D	0.0037203	-0.0013,0.0087	0.141924	58	0.0154667
Ethnicity (SA) x time	SIRPA	0.00233622	-8e-04,0.0055	0.142196	59	0.0157333
Ethnicity (SA) x time	TNFSF10	-0.00290695	-0.0068,0.001	0.145069	60	0.016
Ethnicity (SA) x time	CD6	-0.00262264	-0.0062,9e-04	0.145077	61	0.0162667
Ethnicity (SA) x time	LTBP2	0.00299587	-0.0011,0.007	0.145421	62	0.0165333
Ethnicity (SA) x time	CKMT1A_CKMT1B	0.00659708	-0.0023,0.0155	0.146184	63	0.0168
Ethnicity (SA) x time	SAMD9L	0.00545855	-0.002,0.0129	0.148783	64	0.0170667
Ethnicity (SA) x time	LBP	0.00528339	-0.002,0.0125	0.151551	65	0.0173333
Ethnicity (SA) x time	PTPRM	-0.00205946	-0.0049,8e-04	0.152639	66	0.0176
Ethnicity (SA) x time	ARHGEF12	0.00790607	-0.003,0.0188	0.154077	67	0.0178667
Ethnicity (SA) x time	ESM1	0.00364514	-0.0014,0.0087	0.15603	68	0.0181333
Ethnicity (SA) x time	ENTPD6	-0.00308724	-0.0074,0.0012	0.1563	69	0.0184
Ethnicity (SA) x time	CCL23	0.00393704	-0.0015,0.0094	0.156319	70	0.0186667
Ethnicity (SA) x time	MANF	0.00395519	-0.0016,0.0095	0.158899	71	0.0189333
Ethnicity (SA) x time	MARCO	-0.00167421	-0.0041,7e-04	0.165445	72	0.0192
Ethnicity (SA) x time	TNFRSF11A	-0.00253437	-0.0061,0.0011	0.166271	73	0.0194667
Ethnicity (SA) x time	ITGB2	0.00332337	-0.0014,0.0081	0.167924	74	0.0197333
Ethnicity (SA) x time	CSF1	0.00309033	-0.0013,0.0075	0.168232	75	0.02
Ethnicity (SA) x time	GUSB	0.0048502	-0.0021,0.0118	0.168887	76	0.0202667
Ethnicity (SA) x time	SKAP2	0.00457367	-0.002,0.0111	0.169718	77	0.0205333
Ethnicity (SA) x time	CDH17	-0.00498125	-0.0121,0.0022	0.170187	78	0.0208
Ethnicity (SA) x time	CLEC5A	0.00279507	-0.0013,0.0068	0.174372	79	0.0210667
Ethnicity (SA) x time	BACH1	0.00849456	-0.0038,0.0208	0.175109	80	0.0213333
Ethnicity (SA) x time	LDLR	0.0034176	-0.0016,0.0084	0.176557	81	0.0216
Ethnicity (SA) x time	CCL11	-0.00242247	-0.006,0.0011	0.180176	82	0.0218667
Ethnicity (SA) x time	SNX9	0.00530085	-0.0025,0.0131	0.183112	83	0.0221333
Ethnicity (SA) x time	LAMA4	0.00464685	-0.0023,0.0115	0.184596	84	0.0224
Ethnicity (SA) x time	DIABLO	0.0064903	-0.0032,0.0162	0.186707	85	0.0226667
Ethnicity (SA) x time	LGMN	0.00322555	-0.0016,0.0081	0.191345	86	0.0229333
Ethnicity (SA) x time	IL18R1	-0.00153145	-0.0039,8e-04	0.196882	87	0.0232
Ethnicity (SA) x time	IL12RB1	-0.00316418	-0.008,0.0017	0.198113	88	0.0234667
Ethnicity (SA) x time	CRKL	0.00338996	-0.0018,0.0086	0.199351	89	0.0237333
Ethnicity (SA) x time	IRAG2	0.0141787	-0.0079,0.0363	0.205968	90	0.024
Ethnicity (SA) x time	XG	0.00315543	-0.0019,0.0082	0.219394	91	0.0242667
Ethnicity (SA) x time	QPCT	0.00220698	-0.0013,0.0058	0.220314	92	0.0245333
Ethnicity (SA) x time	LILRB1	0.00184786	-0.0011,0.0048	0.222322	93	0.0248
Ethnicity (SA) x time	CASP3	0.00595176	-0.0037,0.0156	0.22376	94	0.0250667
Ethnicity (SA) x time	GMPR	0.00175137	-0.0011,0.0046	0.225612	95	0.0253333
Ethnicity (SA) x time	BOC	-0.00289333	-0.0076,0.0018	0.225647	96	0.0256
Ethnicity (SA) x time	TINAGL1	-0.00267414	-0.007,0.0017	0.226828	97	0.0258667
Ethnicity (SA) x time	LAT	0.00426068	-0.0027,0.0112	0.228376	98	0.0261333
Ethnicity (SA) x time	THOP1	0.00296984	-0.0019,0.0078	0.22988	99	0.0264
Ethnicity (SA) x time	AGXT	-0.00553948	-0.0146,0.0036	0.230672	100	0.0266667
Ethnicity (SA) x time	IL18	0.00354932	-0.0023,0.0094	0.233762	101	0.0269333
Ethnicity (SA) x time	CCL22	0.00384169	-0.0025,0.0102	0.234387	102	0.0272
Ethnicity (SA) x time	WNT9A	-0.00245985	-0.0066,0.0016	0.236099	103	0.0274667
Ethnicity (SA) x time	LGALS1	0.00361281	-0.0024,0.0096	0.23611	104	0.0277333
Ethnicity (SA) x time	PLTP	0.00363645	-0.0024,0.0097	0.237712	105	0.028
Ethnicity (SA) x time	AK1	0.00381313	-0.0026,0.0102	0.242481	106	0.0282667
Ethnicity (SA) x time	VSIR	0.00550657	-0.0038,0.0148	0.242811	107	0.0285333
Ethnicity (SA) x time	DPP10	-0.00194009	-0.0052,0.0014	0.247253	108	0.0288
Ethnicity (SA) x time	LEP	0.00523513	-0.0037,0.0142	0.247747	109	0.0290667
Ethnicity (SA) x time	PON3	0.00195398	-0.0014,0.0053	0.250852	110	0.0293333
Ethnicity (SA) x time	SNAP23	0.00377387	-0.0027,0.0103	0.251983	111	0.0296
Ethnicity (SA) x time	CEACAM8	0.00575997	-0.0042,0.0157	0.254658	112	0.0298667
Ethnicity (SA) x time	CD69	0.00501608	-0.0037,0.0137	0.254736	113	0.0301333
Ethnicity (SA) x time	PLXNB3	0.00392129	-0.0029,0.0107	0.255172	114	0.0304
Ethnicity (SA) x time	NFATC1	0.00652009	-0.0048,0.0179	0.25823	115	0.0306667
Ethnicity (SA) x time	CDH5	0.00435598	-0.0033,0.012	0.259451	116	0.0309333
Ethnicity (SA) x time	CA1	0.00791904	-0.006,0.0218	0.26139	117	0.0312
Ethnicity (SA) x time	HEXIM1	0.00604264	-0.0047,0.0168	0.266259	118	0.0314667
Ethnicity (SA) x time	ADAM15	-0.00308632	-0.0086,0.0024	0.266749	119	0.0317333
Ethnicity (SA) x time	NADK	0.00529949	-0.0043,0.0148	0.273887	120	0.032
Ethnicity (SA) x time	FAM3C	0.00241395	-0.002,0.0068	0.276403	121	0.0322667
Ethnicity (SA) x time	COLEC12	0.00210283	-0.0017,0.0059	0.277428	122	0.0325333
Ethnicity (SA) x time	DECR1	0.00420918	-0.0035,0.0119	0.280624	123	0.0328
Ethnicity (SA) x time	HNRNPK	-0.00483765	-0.0137,0.0041	0.28324	124	0.0330667
Ethnicity (SA) x time	COL6A3	0.00251324	-0.0022,0.0073	0.29748	125	0.0333333
Ethnicity (SA) x time	MYO9B	0.0103488	-0.0093,0.03	0.29984	126	0.0336
Ethnicity (SA) x time	CST3	0.00228055	-0.0021,0.0066	0.302052	127	0.0338667
Ethnicity (SA) x time	CST6	0.00201863	-0.0019,0.0059	0.305169	128	0.0341333
Ethnicity (SA) x time	ACOX1	-0.00612882	-0.0179,0.0057	0.305404	129	0.0344
Ethnicity (SA) x time	USP8	-0.00555779	-0.0163,0.0052	0.309532	130	0.0346667
Ethnicity (SA) x time	CCL14	0.00253221	-0.0024,0.0075	0.31253	131	0.0349333
Ethnicity (SA) x time	PLPBP	0.00289809	-0.0028,0.0086	0.314405	132	0.0352
Ethnicity (SA) x time	BTN2A1	0.00218041	-0.0021,0.0065	0.315987	133	0.0354667
Ethnicity (SA) x time	APOM	0.00266564	-0.0026,0.008	0.320244	134	0.0357333
Ethnicity (SA) x time	CRELD2	0.0042173	-0.0042,0.0126	0.323116	135	0.036
Ethnicity (SA) x time	SOST	0.00235221	-0.0023,0.007	0.323243	136	0.0362667
Ethnicity (SA) x time	ADH4	-0.00472776	-0.0142,0.0048	0.326529	137	0.0365333
Ethnicity (SA) x time	AGRN	0.00292171	-0.003,0.0088	0.327546	138	0.0368
Ethnicity (SA) x time	PRSS8	-0.00233389	-0.0072,0.0025	0.341184	139	0.0370667
Ethnicity (SA) x time	CDHR5	-0.00269746	-0.0083,0.0029	0.34597	140	0.0373333
Ethnicity (SA) x time	ATP5IF1	0.00560573	-0.0062,0.0174	0.347925	141	0.0376
Ethnicity (SA) x time	SRPK2	0.00452599	-0.005,0.0141	0.350814	142	0.0378667
Ethnicity (SA) x time	PRDX3	0.00414461	-0.0046,0.0129	0.351507	143	0.0381333
Ethnicity (SA) x time	SPON2	0.00220176	-0.0025,0.0069	0.354197	144	0.0384
Ethnicity (SA) x time	CLC	-0.00417956	-0.0131,0.0047	0.355066	145	0.0386667
Ethnicity (SA) x time	CASP2	0.00374996	-0.0043,0.0118	0.35719	146	0.0389333
Ethnicity (SA) x time	KRT19	-0.00267455	-0.0084,0.0031	0.360762	147	0.0392
Ethnicity (SA) x time	GHRL	-0.00362724	-0.0115,0.0042	0.363043	148	0.0394667
Ethnicity (SA) x time	CCL24	0.00255939	-0.003,0.0081	0.363717	149	0.0397333
Ethnicity (SA) x time	DBNL	0.00399681	-0.0047,0.0127	0.366132	150	0.04
Ethnicity (SA) x time	SIT1	-0.00319886	-0.0102,0.0038	0.367354	151	0.0402667
Ethnicity (SA) x time	PRKAB1	0.00382961	-0.0046,0.0123	0.370654	152	0.0405333
Ethnicity (SA) x time	SCG3	0.00195238	-0.0024,0.0063	0.371232	153	0.0408
Ethnicity (SA) x time	IL3RA	-0.0020146	-0.0065,0.0025	0.379337	154	0.0410667
Ethnicity (SA) x time	TIE1	-0.00332932	-0.0108,0.0042	0.380383	155	0.0413333
Ethnicity (SA) x time	TLR3	-0.00155167	-0.0051,0.002	0.387703	156	0.0416
Ethnicity (SA) x time	GSTA1	0.00375268	-0.0048,0.0123	0.387842	157	0.0418667
Ethnicity (SA) x time	SERPINA11	0.00311995	-0.0041,0.0103	0.393832	158	0.0421333
Ethnicity (SA) x time	IL15	0.00142691	-0.0019,0.0047	0.395343	159	0.0424
Ethnicity (SA) x time	CXCL14	-0.00201796	-0.0067,0.0027	0.396702	160	0.0426667
Ethnicity (SA) x time	LACTB2	0.00262165	-0.0035,0.0087	0.398345	161	0.0429333
Ethnicity (SA) x time	GLRX	0.00221513	-0.003,0.0074	0.401707	162	0.0432
Ethnicity (SA) x time	SCGB3A2	0.00392177	-0.0053,0.0132	0.403386	163	0.0434667
Ethnicity (SA) x time	CRHBP	0.00205895	-0.0028,0.0069	0.403877	164	0.0437333
Ethnicity (SA) x time	LY75	-0.00148685	-0.005,0.002	0.404704	165	0.044
Ethnicity (SA) x time	CHIT1	0.00197467	-0.0027,0.0067	0.404754	166	0.0442667
Ethnicity (SA) x time	CA13	0.00229788	-0.0032,0.0078	0.405768	167	0.0445333
Ethnicity (SA) x time	IL6R	0.00153089	-0.0022,0.0052	0.412985	168	0.0448
Ethnicity (SA) x time	ANGPTL2	0.00233416	-0.0033,0.008	0.413506	169	0.0450667
Ethnicity (SA) x time	BCR	0.00541865	-0.0078,0.0186	0.417647	170	0.0453333
Ethnicity (SA) x time	WFIKKN2	0.00221002	-0.0032,0.0076	0.421449	171	0.0456
Ethnicity (SA) x time	CXCL8	0.00153779	-0.0022,0.0053	0.423601	172	0.0458667
Ethnicity (SA) x time	PPP1R2	0.00309323	-0.0046,0.0107	0.424415	173	0.0461333
Ethnicity (SA) x time	CXCL16	0.00154016	-0.0023,0.0053	0.424633	174	0.0464
Ethnicity (SA) x time	PSMG3	0.00289249	-0.0043,0.01	0.424687	175	0.0466667
Ethnicity (SA) x time	CD4	-0.00170461	-0.0059,0.0025	0.42629	176	0.0469333
Ethnicity (SA) x time	VEGFD	-0.00153819	-0.0054,0.0023	0.431218	177	0.0472
Ethnicity (SA) x time	SDC4	0.00214649	-0.0032,0.0075	0.431572	178	0.0474667
Ethnicity (SA) x time	NUDC	0.00189193	-0.0029,0.0066	0.432012	179	0.0477333
Ethnicity (SA) x time	SSC4D	-0.00361569	-0.013,0.0058	0.445905	180	0.048
Ethnicity (SA) x time	ITGB1BP2	-0.00358142	-0.0129,0.0057	0.447124	181	0.0482667
Ethnicity (SA) x time	TPP1	0.00230885	-0.0037,0.0083	0.447477	182	0.0485333
Ethnicity (SA) x time	NECTIN2	0.00161327	-0.0026,0.0058	0.449315	183	0.0488
Ethnicity (SA) x time	PPP1R9B	0.00389396	-0.0066,0.0144	0.463978	184	0.0490667
Ethnicity (SA) x time	IRAK4	-0.00406479	-0.0151,0.007	0.46704	185	0.0493333
Ethnicity (SA) x time	VASN	-0.0021053	-0.0078,0.0036	0.468844	186	0.0496
Ethnicity (SA) x time	TCN2	0.00144688	-0.0025,0.0054	0.46896	187	0.0498667
Ethnicity (SA) x time	NRCAM	-0.00174679	-0.0065,0.003	0.470136	188	0.0501333
Ethnicity (SA) x time	PRKAR1A	0.00401985	-0.007,0.015	0.471738	189	0.0504
Ethnicity (SA) x time	PLIN3	0.002869	-0.005,0.0108	0.473675	190	0.0506667
Ethnicity (SA) x time	GZMH	0.00911912	-0.0161,0.0343	0.473734	191	0.0509333
Ethnicity (SA) x time	FABP2	-0.00220543	-0.0083,0.0039	0.475776	192	0.0512
Ethnicity (SA) x time	PTPRS	0.00130177	-0.0023,0.0049	0.477358	193	0.0514667
Ethnicity (SA) x time	ICA1	0.00339853	-0.0061,0.0129	0.478071	194	0.0517333
Ethnicity (SA) x time	TIA1	-0.00550065	-0.0209,0.0099	0.478995	195	0.052
Ethnicity (SA) x time	IL32	0.00144928	-0.0027,0.0056	0.485474	196	0.0522667
Ethnicity (SA) x time	CCL17	0.00236898	-0.0044,0.0091	0.488981	197	0.0525333
Ethnicity (SA) x time	EGF	0.00393163	-0.0074,0.0152	0.491904	198	0.0528
Ethnicity (SA) x time	IGFBP3	0.00112707	-0.0021,0.0044	0.49268	199	0.0530667
Ethnicity (SA) x time	NBN	0.00599359	-0.0113,0.0233	0.493687	200	0.0533333
Ethnicity (SA) x time	ANGPT1	0.00289612	-0.0056,0.0114	0.499227	201	0.0536
Ethnicity (SA) x time	IL5RA	0.00107234	-0.0021,0.0042	0.500616	202	0.0538667
Ethnicity (SA) x time	PLA2G1B	0.00142372	-0.0028,0.0056	0.502528	203	0.0541333
Ethnicity (SA) x time	PCSK9	0.00374675	-0.0073,0.0148	0.503077	204	0.0544
Ethnicity (SA) x time	CD40LG	0.00211259	-0.0041,0.0084	0.503663	205	0.0546667
Ethnicity (SA) x time	WASF1	0.00491852	-0.0097,0.0196	0.507531	206	0.0549333
Ethnicity (SA) x time	AHCY	0.00256973	-0.0051,0.0103	0.508794	207	0.0552
Ethnicity (SA) x time	TGFA	0.00149411	-0.003,0.006	0.510943	208	0.0554667
Ethnicity (SA) x time	FAP	-0.0018697	-0.0076,0.0038	0.517707	209	0.0557333
Ethnicity (SA) x time	KYNU	-0.00125967	-0.0051,0.0026	0.518809	210	0.056
Ethnicity (SA) x time	AXIN1	0.0030371	-0.0063,0.0124	0.522249	211	0.0562667
Ethnicity (SA) x time	FABP9	-0.00133894	-0.0055,0.0028	0.525182	212	0.0565333
Ethnicity (SA) x time	EFEMP1	0.00168589	-0.0036,0.0069	0.526422	213	0.0568
Ethnicity (SA) x time	AMY2A	0.00213968	-0.0046,0.0089	0.530983	214	0.0570667
Ethnicity (SA) x time	GDF15	0.001672	-0.0037,0.007	0.536317	215	0.0573333
Ethnicity (SA) x time	SPINT2	0.00306684	-0.0067,0.0129	0.536334	216	0.0576
Ethnicity (SA) x time	AXL	0.000993773	-0.0022,0.0042	0.537746	217	0.0578667
Ethnicity (SA) x time	MMP7	-0.00148118	-0.0063,0.0033	0.54015	218	0.0581333
Ethnicity (SA) x time	PNLIPRP2	-0.002534	-0.0108,0.0058	0.544567	219	0.0584
Ethnicity (SA) x time	SMPDL3A	0.00144318	-0.0033,0.0062	0.548	220	0.0586667
Ethnicity (SA) x time	HCLS1	-0.00163524	-0.007,0.0037	0.54812	221	0.0589333
Ethnicity (SA) x time	GRAP2	0.00544498	-0.0126,0.0235	0.551926	222	0.0592
Ethnicity (SA) x time	AMY2B	0.0020687	-0.0048,0.009	0.553177	223	0.0594667
Ethnicity (SA) x time	CD200R1	0.000838983	-0.002,0.0036	0.555445	224	0.0597333
Ethnicity (SA) x time	EPHA1	-0.00119598	-0.0052,0.0028	0.558696	225	0.06
Ethnicity (SA) x time	FABP1	-0.00254246	-0.0112,0.0061	0.559807	226	0.0602667
Ethnicity (SA) x time	QDPR	0.0019025	-0.0046,0.0084	0.560921	227	0.0605333
Ethnicity (SA) x time	IL17RB	0.00141379	-0.0034,0.0062	0.563188	228	0.0608
Ethnicity (SA) x time	IKBKG	0.00293873	-0.0072,0.0131	0.566866	229	0.0610667
Ethnicity (SA) x time	METAP1D	0.00244514	-0.006,0.0109	0.567904	230	0.0613333
Ethnicity (SA) x time	DOK2	0.00253471	-0.0063,0.0113	0.568615	231	0.0616
Ethnicity (SA) x time	COL9A1	-0.00159165	-0.0071,0.0039	0.569904	232	0.0618667
Ethnicity (SA) x time	GZMA	-0.00143692	-0.0064,0.0036	0.57067	233	0.0621333
Ethnicity (SA) x time	CCL26	0.00246164	-0.0062,0.0111	0.574977	234	0.0624
Ethnicity (SA) x time	COL4A1	-0.00189333	-0.0087,0.0049	0.583991	235	0.0626667
Ethnicity (SA) x time	PTX3	-0.00163187	-0.0076,0.0044	0.590945	236	0.0629333
Ethnicity (SA) x time	CXCL1	0.00234426	-0.0064,0.0111	0.59644	237	0.0632
Ethnicity (SA) x time	CTRC	-0.00212636	-0.0101,0.0059	0.59953	238	0.0634667
Ethnicity (SA) x time	ADAM23	-0.000677733	-0.0032,0.0019	0.599922	239	0.0637333
Ethnicity (SA) x time	CLEC7A	-0.000824196	-0.004,0.0023	0.602781	240	0.064
Ethnicity (SA) x time	NCF2	-0.00491253	-0.0238,0.0139	0.606418	241	0.0642667
Ethnicity (SA) x time	DFFA	-0.00265128	-0.013,0.0077	0.613176	242	0.0645333
Ethnicity (SA) x time	CDH1	0.00139657	-0.0041,0.0069	0.613544	243	0.0648
Ethnicity (SA) x time	PARP1	0.00482673	-0.0141,0.0237	0.613845	244	0.0650667
Ethnicity (SA) x time	TYMP	0.00225524	-0.0066,0.0111	0.613847	245	0.0653333
Ethnicity (SA) x time	CCL28	0.00184088	-0.0054,0.0091	0.614825	246	0.0656
Ethnicity (SA) x time	HMOX1	-0.00132461	-0.0065,0.0039	0.615547	247	0.0658667
Ethnicity (SA) x time	STK11	0.00224301	-0.0066,0.0111	0.616485	248	0.0661333
Ethnicity (SA) x time	CELA3A	-0.00181407	-0.009,0.0054	0.616953	249	0.0664
Ethnicity (SA) x time	SPRY2	-0.00415156	-0.0207,0.0124	0.61986	250	0.0666667
Ethnicity (SA) x time	SMOC2	0.00135929	-0.0041,0.0068	0.620861	251	0.0669333
Ethnicity (SA) x time	NCK2	0.00328846	-0.0102,0.0167	0.628737	252	0.0672
Ethnicity (SA) x time	ENTPD5	-0.00133039	-0.0069,0.0043	0.638386	253	0.0674667
Ethnicity (SA) x time	SPARCL1	-0.00160536	-0.0084,0.0052	0.639067	254	0.0677333
Ethnicity (SA) x time	IL10RB	0.000928859	-0.0031,0.0049	0.644597	255	0.068
Ethnicity (SA) x time	CLEC4D	0.00109003	-0.0036,0.0058	0.646012	256	0.0682667
Ethnicity (SA) x time	NUB1	0.00222321	-0.0074,0.0118	0.648005	257	0.0685333
Ethnicity (SA) x time	ENPP7	-0.00154822	-0.0083,0.0052	0.652688	258	0.0688
Ethnicity (SA) x time	SSC5D	0.000964933	-0.0033,0.0052	0.654552	259	0.0690667
Ethnicity (SA) x time	TRIM5	0.00151025	-0.0052,0.0082	0.656685	260	0.0693333
Ethnicity (SA) x time	TFRC	-0.00168462	-0.0094,0.006	0.664642	261	0.0696
Ethnicity (SA) x time	CEBPB	-0.00224387	-0.0125,0.0081	0.666706	262	0.0698667
Ethnicity (SA) x time	CTSC	0.00151496	-0.0056,0.0086	0.672944	263	0.0701333
Ethnicity (SA) x time	SERPINA12	-0.00204741	-0.0116,0.0076	0.673171	264	0.0704
Ethnicity (SA) x time	DAG1	0.00113325	-0.0042,0.0065	0.676018	265	0.0706667
Ethnicity (SA) x time	EGLN1	0.00308904	-0.0116,0.0177	0.676711	266	0.0709333
Ethnicity (SA) x time	CES1	-0.00136568	-0.0078,0.0051	0.677036	267	0.0712
Ethnicity (SA) x time	CNST	0.00283061	-0.0106,0.0163	0.67716	268	0.0714667
Ethnicity (SA) x time	TGFBR3	0.00145694	-0.0055,0.0084	0.678913	269	0.0717333
Ethnicity (SA) x time	GP2	-0.00177784	-0.0103,0.0067	0.680212	270	0.072
Ethnicity (SA) x time	IRAK1	0.00237386	-0.0091,0.0138	0.682323	271	0.0722667
Ethnicity (SA) x time	ANXA4	0.00138419	-0.0053,0.0081	0.682634	272	0.0725333
Ethnicity (SA) x time	ARNT	-0.00151809	-0.0091,0.006	0.691381	273	0.0728
Ethnicity (SA) x time	ICAM1	0.00069164	-0.0028,0.0041	0.692301	274	0.0730667
Ethnicity (SA) x time	DNER	0.000793562	-0.0033,0.0049	0.700061	275	0.0733333
Ethnicity (SA) x time	ACY1	0.00111365	-0.0046,0.0069	0.701244	276	0.0736
Ethnicity (SA) x time	CD163	0.000704947	-0.003,0.0044	0.706621	277	0.0738667
Ethnicity (SA) x time	CD40	0.00176266	-0.0076,0.0111	0.709243	278	0.0741333
Ethnicity (SA) x time	RABGAP1L	-0.00151023	-0.0097,0.0067	0.717106	279	0.0744
Ethnicity (SA) x time	ISM1	-0.00119085	-0.0077,0.0054	0.719698	280	0.0746667
Ethnicity (SA) x time	IGFBP1	0.00178282	-0.0081,0.0116	0.720466	281	0.0749333
Ethnicity (SA) x time	LGALS9	-0.000708808	-0.0047,0.0033	0.725847	282	0.0752
Ethnicity (SA) x time	NPTXR	0.000794295	-0.0037,0.0053	0.727226	283	0.0754667
Ethnicity (SA) x time	VEGFA	-0.000810556	-0.0055,0.0038	0.730045	284	0.0757333
Ethnicity (SA) x time	IL1RL1	-0.00099153	-0.0067,0.0047	0.731084	285	0.076
Ethnicity (SA) x time	CDSN	0.000686238	-0.0033,0.0046	0.731435	286	0.0762667
Ethnicity (SA) x time	CSF3	0.0010807	-0.0052,0.0074	0.735414	287	0.0765333
Ethnicity (SA) x time	MSMB	-0.00107533	-0.0074,0.0052	0.735541	288	0.0768
Ethnicity (SA) x time	TNFSF11	0.00117119	-0.0057,0.008	0.736144	289	0.0770667
Ethnicity (SA) x time	PSIP1	0.00308715	-0.015,0.0212	0.73644	290	0.0773333
Ethnicity (SA) x time	SIGLEC7	0.000583263	-0.0028,0.004	0.736636	291	0.0776
Ethnicity (SA) x time	CA5A	-0.00140435	-0.0097,0.0069	0.736752	292	0.0778667
Ethnicity (SA) x time	MEP1B	-0.0013804	-0.0096,0.0068	0.738571	293	0.0781333
Ethnicity (SA) x time	CST7	-0.000901008	-0.0063,0.0045	0.741531	294	0.0784
Ethnicity (SA) x time	ADA	-0.000852101	-0.006,0.0043	0.742926	295	0.0786667
Ethnicity (SA) x time	CLEC4A	0.000531371	-0.0027,0.0037	0.743538	296	0.0789333
Ethnicity (SA) x time	MGMT	0.000887516	-0.0046,0.0063	0.747569	297	0.0792
Ethnicity (SA) x time	ADGRE2	0.000788382	-0.0041,0.0057	0.750737	298	0.0794667
Ethnicity (SA) x time	IGFBP2	-0.000968619	-0.0072,0.0052	0.757344	299	0.0797333
Ethnicity (SA) x time	DEFA1_DEFA1B	0.00112326	-0.0062,0.0085	0.763148	300	0.08
Ethnicity (SA) x time	CLUL1	0.000595648	-0.0034,0.0046	0.76849	301	0.0802667
Ethnicity (SA) x time	IL4R	-0.00124618	-0.0098,0.0073	0.773859	302	0.0805333
Ethnicity (SA) x time	UMOD	0.000766031	-0.0046,0.0061	0.777334	303	0.0808
Ethnicity (SA) x time	GH1	-0.00299089	-0.0241,0.0181	0.779032	304	0.0810667
Ethnicity (SA) x time	TNFRSF13B	0.000606501	-0.0037,0.0049	0.779564	305	0.0813333
Ethnicity (SA) x time	PIK3AP1	-0.00171686	-0.0139,0.0105	0.781267	306	0.0816
Ethnicity (SA) x time	CD48	-0.000488753	-0.004,0.003	0.781851	307	0.0818667
Ethnicity (SA) x time	GPR37	-0.000988445	-0.0083,0.0063	0.78818	308	0.0821333
Ethnicity (SA) x time	ADGRG2	-0.000558448	-0.0048,0.0037	0.794971	309	0.0824
Ethnicity (SA) x time	CD84	0.000486467	-0.0032,0.0042	0.79561	310	0.0826667
Ethnicity (SA) x time	NELL2	-0.000963499	-0.0084,0.0064	0.796701	311	0.0829333
Ethnicity (SA) x time	COMT	0.00100611	-0.0068,0.0088	0.797774	312	0.0832
Ethnicity (SA) x time	BAG6	0.00106407	-0.0072,0.0093	0.799482	313	0.0834667
Ethnicity (SA) x time	DLK1	-0.000807211	-0.0071,0.0055	0.801028	314	0.0837333
Ethnicity (SA) x time	CTSZ	0.000472794	-0.0033,0.0042	0.803715	315	0.084
Ethnicity (SA) x time	NPPC	0.000613089	-0.0043,0.0056	0.806428	316	0.0842667
Ethnicity (SA) x time	CCL13	0.000693058	-0.0049,0.0063	0.808045	317	0.0845333
Ethnicity (SA) x time	MZB1	0.00058671	-0.0044,0.0055	0.814272	318	0.0848
Ethnicity (SA) x time	MMP1	-0.000574483	-0.0055,0.0043	0.817275	319	0.0850667
Ethnicity (SA) x time	EPO	0.000816714	-0.0063,0.0079	0.820321	320	0.0853333
Ethnicity (SA) x time	EIF4EBP1	0.0012971	-0.0102,0.0128	0.823056	321	0.0856
Ethnicity (SA) x time	ZBTB17	0.00123827	-0.0098,0.0123	0.824353	322	0.0858667
Ethnicity (SA) x time	CCL7	0.000541986	-0.0043,0.0054	0.825244	323	0.0861333
Ethnicity (SA) x time	CDH2	-0.000550677	-0.0055,0.0044	0.826798	324	0.0864
Ethnicity (SA) x time	GOPC	0.000982965	-0.0079,0.0099	0.827425	325	0.0866667
Ethnicity (SA) x time	FCAR	-0.000482245	-0.0049,0.0039	0.829531	326	0.0869333
Ethnicity (SA) x time	BANK1	0.000836684	-0.0073,0.0089	0.838368	327	0.0872
Ethnicity (SA) x time	VASH1	-0.00161349	-0.0181,0.0149	0.846283	328	0.0874667
Ethnicity (SA) x time	HGF	0.000294221	-0.0028,0.0034	0.851623	329	0.0877333
Ethnicity (SA) x time	CD93	0.000402095	-0.004,0.0048	0.855174	330	0.088
Ethnicity (SA) x time	C1QA	0.000166917	-0.0017,0.002	0.860477	331	0.0882667
Ethnicity (SA) x time	FOXO1	-0.00144971	-0.0181,0.0152	0.863045	332	0.0885333
Ethnicity (SA) x time	REG3A	-0.000462415	-0.0059,0.005	0.866185	333	0.0888
Ethnicity (SA) x time	NCR1	-0.000275561	-0.0035,0.003	0.866433	334	0.0890667
Ethnicity (SA) x time	FCN2	-0.000471474	-0.006,0.0051	0.866804	335	0.0893333
Ethnicity (SA) x time	NFATC3	-0.00104329	-0.0134,0.0113	0.867358	336	0.0896
Ethnicity (SA) x time	CCL16	-0.000365704	-0.0053,0.0045	0.882457	337	0.0898667
Ethnicity (SA) x time	LRP11	-0.000359019	-0.0052,0.0045	0.883677	338	0.0901333
Ethnicity (SA) x time	CD209	0.00044535	-0.0059,0.0068	0.888983	339	0.0904
Ethnicity (SA) x time	IL6	0.000402174	-0.0053,0.0061	0.890333	340	0.0906667
Ethnicity (SA) x time	F2R	-0.000447074	-0.007,0.0061	0.892363	341	0.0909333
Ethnicity (SA) x time	TNC	-0.000371222	-0.006,0.0053	0.896566	342	0.0912
Ethnicity (SA) x time	CXCL10	0.000558049	-0.0079,0.0091	0.896709	343	0.0914667
Ethnicity (SA) x time	PLAT	-0.000490565	-0.0086,0.0076	0.904351	344	0.0917333
Ethnicity (SA) x time	CD83	0.000196305	-0.0032,0.0036	0.908715	345	0.092
Ethnicity (SA) x time	SH2D1A	0.000870244	-0.0158,0.0175	0.917666	346	0.0922667
Ethnicity (SA) x time	LSP1	-0.000619031	-0.0125,0.0113	0.917991	347	0.0925333
Ethnicity (SA) x time	MCAM	0.000228802	-0.0043,0.0048	0.920797	348	0.0928
Ethnicity (SA) x time	ITGA11	0.000218968	-0.0046,0.005	0.927881	349	0.0930667
Ethnicity (SA) x time	YTHDF3	0.000338889	-0.0078,0.0085	0.934793	350	0.0933333
Ethnicity (SA) x time	PTPRF	-0.000178211	-0.0045,0.0041	0.934903	351	0.0936
Ethnicity (SA) x time	ROBO1	0.000172436	-0.0041,0.0045	0.937039	352	0.0938667
Ethnicity (SA) x time	NTRK2	0.000161301	-0.0043,0.0046	0.94273	353	0.0941333
Ethnicity (SA) x time	ACP5	-0.00017777	-0.0055,0.0051	0.946992	354	0.0944
Ethnicity (SA) x time	CCL15	-0.000209013	-0.007,0.0066	0.951754	355	0.0946667
Ethnicity (SA) x time	FADD	0.000221994	-0.0077,0.0082	0.955991	356	0.0949333
Ethnicity (SA) x time	ADA2	-0.000110416	-0.0042,0.004	0.9574	357	0.0952
Ethnicity (SA) x time	FCGR3B	0.000133316	-0.0053,0.0056	0.961195	358	0.0954667
Ethnicity (SA) x time	PTGDS	-0.000100056	-0.0043,0.0041	0.962591	359	0.0957333
Ethnicity (SA) x time	ITIH3	0.000114525	-0.0059,0.0061	0.969822	360	0.096
Ethnicity (SA) x time	ANGPTL1	9.45694e-05	-0.0055,0.0057	0.97346	361	0.0962667
Ethnicity (SA) x time	VCAM1	9.0272e-05	-0.0053,0.0055	0.973517	362	0.0965333
Ethnicity (SA) x time	CTSB	-9.01949e-05	-0.0063,0.0061	0.976947	363	0.0968
Ethnicity (SA) x time	HSD11B1	-5.39362e-05	-0.0041,0.004	0.979125	364	0.0970667
Ethnicity (SA) x time	NRP1	5.17869e-05	-0.0042,0.0043	0.98056	365	0.0973333
Ethnicity (SA) x time	MVK	0.000100653	-0.0087,0.0089	0.981941	366	0.0976
Ethnicity (SA) x time	FCGR2A	3.9814e-05	-0.0035,0.0036	0.982256	367	0.0978667
Ethnicity (SA) x time	IL16	8.66766e-05	-0.0094,0.0096	0.985654	368	0.0981333
Ethnicity (SA) x time	HPCAL1	-3.48867e-05	-0.0041,0.004	0.986354	369	0.0984
Ethnicity (SA) x time	LGALS4	-3.91369e-05	-0.0048,0.0048	0.987121	370	0.0986667
Ethnicity (SA) x time	GLO1	-4.99233e-05	-0.0066,0.0065	0.988001	371	0.0989333
Ethnicity (SA) x time	SIGLEC1	-3.00091e-05	-0.0042,0.0042	0.988715	372	0.0992
Ethnicity (SA) x time	CDON	-7.42105e-06	-0.0054,0.0054	0.997835	373	0.0994667
Ethnicity (SA) x time	GLOD4	-5.56562e-06	-0.0048,0.0048	0.998187	374	0.0997333
Ethnicity (SA) x time	DPP4	-1.48519e-06	-0.0035,0.0035	0.99933	375	0.1

## Sheet: Physical Activity x time
Term	Protein	Beta coefficient	95% CI	Nominal P_value	Rank	Benjamini-Hochberg threshold
Physical activity x time	IL6	-0.0120563	-0.0178,-0.0063	4.57332e-05	1	0.000215517
Physical activity x time	CCL7	-0.00863131	-0.0135,-0.0038	0.000609175	2	0.000431034
Physical activity x time	FABP4	-0.0080041	-0.0128,-0.0032	0.00119939	3	0.000646552
Physical activity x time	CXCL6	-0.0104631	-0.0169,-0.004	0.00165526	4	0.000862069
Physical activity x time	CSF3	-0.0101547	-0.0165,-0.0038	0.0018637	5	0.00107759
Physical activity x time	CCL3	-0.0053919	-0.0093,-0.0015	0.00731272	6	0.0012931
Physical activity x time	LPL	0.0111643	0.003,0.0193	0.00745472	7	0.00150862
Physical activity x time	NPPB	0.0219353	0.0054,0.0385	0.0100165	8	0.00172414
Physical activity x time	AMY2B	0.00894051	0.0021,0.0158	0.0113957	9	0.00193966
Physical activity x time	EIF4G1	-0.0070682	-0.0125,-0.0016	0.0117266	10	0.00215517
Physical activity x time	AMY2A	0.00840802	0.0017,0.0151	0.0149532	11	0.00237069
Physical activity x time	IL1RN	-0.00862473	-0.016,-0.0013	0.0215385	12	0.00258621
Physical activity x time	SCGB3A2	0.0108348	0.0016,0.0201	0.0221927	13	0.00280172
Physical activity x time	OSM	-0.0124422	-0.0231,-0.0017	0.023129	14	0.00301724
Physical activity x time	MYO9B	-0.0228674	-0.0425,-0.0032	0.0231408	15	0.00323276
Physical activity x time	NFATC3	-0.014299	-0.0266,-0.002	0.023541	16	0.00344828
Physical activity x time	CXCL10	-0.00972101	-0.0182,-0.0012	0.0253263	17	0.00366379
Physical activity x time	HGF	-0.00351765	-0.0066,-4e-04	0.0268627	18	0.00387931
Physical activity x time	DNAJA2	-0.00684147	-0.0129,-8e-04	0.0270299	19	0.00409483
Physical activity x time	TBC1D5	-0.0157798	-0.0299,-0.0016	0.0290296	20	0.00431034
Physical activity x time	STX8	-0.0164521	-0.0315,-0.0014	0.0322722	21	0.00452586
Physical activity x time	IRAK1	-0.0124894	-0.0239,-0.001	0.0329183	22	0.00474138
Physical activity x time	ITGB6	0.00372245	3e-04,0.0072	0.0345298	23	0.0049569
Physical activity x time	NT_proBNP	0.0116471	8e-04,0.0225	0.0358911	24	0.00517241
Physical activity x time	WASF1	-0.0156408	-0.0303,-0.001	0.036541	25	0.00538793
Physical activity x time	SELE	-0.00400421	-0.0078,-3e-04	0.0366402	26	0.00560345
Physical activity x time	SSC4D	-0.0099672	-0.0193,-6e-04	0.0375559	27	0.00581897
Physical activity x time	AGRP	-0.00523232	-0.0102,-3e-04	0.0386308	28	0.00603448
Physical activity x time	SAMD9L	-0.00776283	-0.0152,-3e-04	0.0408568	29	0.00625
Physical activity x time	PLXNA4	-0.011014	-0.0217,-3e-04	0.0439619	30	0.00646552
Physical activity x time	NUDC	-0.0048196	-0.0096,-1e-04	0.046808	31	0.00668103
Physical activity x time	CASP2	-0.00811769	-0.0161,-1e-04	0.0476233	32	0.00689655
Physical activity x time	CLEC4D	-0.00468866	-0.0094,0	0.0498881	33	0.00711207
Physical activity x time	SIGLEC10	-0.00255719	-0.0051,0	0.0516469	34	0.00732759
Physical activity x time	PRKAB1	-0.00835799	-0.0168,1e-04	0.052123	35	0.0075431
Physical activity x time	DDC	0.00519357	-1e-04,0.0105	0.0557406	36	0.00775862
Physical activity x time	APLP1	0.00792136	-2e-04,0.0161	0.0562915	37	0.00797414
Physical activity x time	CD4	-0.00407228	-0.0083,2e-04	0.0588515	38	0.00818966
Physical activity x time	SMPDL3A	0.004545	-2e-04,0.0093	0.0602973	39	0.00840517
Physical activity x time	VEGFD	0.00365147	-2e-04,0.0075	0.0631902	40	0.00862069
Physical activity x time	SUSD1	-0.00985341	-0.0204,7e-04	0.065967	41	0.00883621
Physical activity x time	COL4A1	0.00636691	-5e-04,0.0132	0.0672007	42	0.00905172
Physical activity x time	NFATC1	-0.0104745	-0.0218,9e-04	0.0704052	43	0.00926724
Physical activity x time	CD209	0.00575701	-5e-04,0.0121	0.0729542	44	0.00948276
Physical activity x time	VAMP5	-0.0120962	-0.0255,0.0013	0.0768382	45	0.00969828
Physical activity x time	SERPINE1	-0.00474491	-0.01,5e-04	0.0771946	46	0.00991379
Physical activity x time	UMOD	0.00481256	-5e-04,0.0102	0.0773769	47	0.0101293
Physical activity x time	HEXIM1	-0.00960494	-0.0203,0.0011	0.0782672	48	0.0103448
Physical activity x time	CST6	-0.00339108	-0.0073,5e-04	0.0862753	49	0.0105603
Physical activity x time	TIMP3	-0.0111499	-0.0241,0.0018	0.0896148	50	0.0107759
Physical activity x time	PPP1R9B	-0.00881519	-0.0193,0.0017	0.0988847	51	0.0109914
Physical activity x time	WFIKKN2	0.00453445	-9e-04,0.01	0.10057	52	0.0112069
Physical activity x time	CORO1A	-0.00964997	-0.0213,0.002	0.103048	53	0.0114224
Physical activity x time	COL18A1	-0.00235074	-0.0052,5e-04	0.103838	54	0.0116379
Physical activity x time	IL1B	-0.00531311	-0.0118,0.0012	0.106522	55	0.0118534
Physical activity x time	HSPB1	-0.00345746	-0.0077,8e-04	0.107182	56	0.012069
Physical activity x time	TNFSF11	-0.0056068	-0.0125,0.0013	0.108434	57	0.0122845
Physical activity x time	TFF3	0.00591349	-0.0014,0.0132	0.109723	58	0.0125
Physical activity x time	SLC39A5	-0.00411578	-0.0093,0.0011	0.118322	59	0.0127155
Physical activity x time	PDLIM7	-0.00655806	-0.0149,0.0018	0.122333	60	0.012931
Physical activity x time	MNDA	-0.0200012	-0.0455,0.0055	0.122664	61	0.0131466
Physical activity x time	SRPK2	-0.00747954	-0.017,0.0021	0.124231	62	0.0133621
Physical activity x time	GHRL	0.00614278	-0.0017,0.014	0.12443	63	0.0135776
Physical activity x time	MANF	-0.00431406	-0.0098,0.0012	0.124587	64	0.0137931
Physical activity x time	PON3	0.00260838	-7e-04,0.006	0.12615	65	0.0140086
Physical activity x time	TNFSF10	-0.00298785	-0.0069,9e-04	0.134079	66	0.0142241
Physical activity x time	PAG1	-0.0126321	-0.0293,0.004	0.135292	67	0.0144397
Physical activity x time	COMT	-0.00583993	-0.0136,0.0019	0.138403	68	0.0146552
Physical activity x time	ART3	0.00420216	-0.0015,0.0099	0.14426	69	0.0148707
Physical activity x time	CNTN1	0.00409615	-0.0014,0.0096	0.144743	70	0.0150862
Physical activity x time	ENAH	-0.00658655	-0.0156,0.0024	0.149839	71	0.0153017
Physical activity x time	CLUL1	0.00290154	-0.0011,0.0069	0.153388	72	0.0155172
Physical activity x time	PSMG3	-0.00512081	-0.0123,0.002	0.158562	73	0.0157328
Physical activity x time	CLEC4A	0.00229191	-9e-04,0.0055	0.159684	74	0.0159483
Physical activity x time	MARCO	-0.00167013	-0.004,7e-04	0.166426	75	0.0161638
Physical activity x time	TNF	0.00397222	-0.0017,0.0097	0.172043	76	0.0163793
Physical activity x time	TNFRSF11A	-0.00247557	-0.0061,0.0011	0.175981	77	0.0165948
Physical activity x time	MZB1	-0.00337999	-0.0083,0.0016	0.177619	78	0.0168103
Physical activity x time	CLEC1A	0.00388864	-0.0018,0.0096	0.177817	79	0.0170259
Physical activity x time	AXIN1	-0.00637149	-0.0157,0.003	0.180655	80	0.0172414
Physical activity x time	TNNI3	0.011248	-0.0055,0.028	0.185841	81	0.0174569
Physical activity x time	CCL17	-0.00453722	-0.0113,0.0022	0.186309	82	0.0176724
Physical activity x time	GGH	-0.00253738	-0.0063,0.0013	0.187664	83	0.0178879
Physical activity x time	PPIB	-0.00441759	-0.011,0.0022	0.187711	84	0.0181034
Physical activity x time	DNER	0.00270976	-0.0014,0.0068	0.189854	85	0.018319
Physical activity x time	TIA1	0.0101608	-0.0052,0.0255	0.191301	86	0.0185345
Physical activity x time	FCGR3B	-0.00357331	-0.009,0.0018	0.193861	87	0.01875
Physical activity x time	MERTK	0.00259922	-0.0014,0.0066	0.197696	88	0.0189655
Physical activity x time	EGLN1	-0.00955926	-0.0242,0.0051	0.198268	89	0.019181
Physical activity x time	CCL4	-0.00340045	-0.0086,0.0018	0.198828	90	0.0193966
Physical activity x time	NPPC	-0.00320649	-0.0081,0.0017	0.201306	91	0.0196121
Physical activity x time	CDH17	0.00460156	-0.0025,0.0117	0.204464	92	0.0198276
Physical activity x time	IL12B	-0.00276941	-0.0071,0.0016	0.209291	93	0.0200431
Physical activity x time	CST7	-0.00342442	-0.0088,0.002	0.211323	94	0.0202586
Physical activity x time	SFTPD	0.00387218	-0.0023,0.01	0.216045	95	0.0204741
Physical activity x time	DPT	-0.00217362	-0.0056,0.0013	0.21795	96	0.0206897
Physical activity x time	SEMA7A	-0.00199352	-0.0052,0.0012	0.218509	97	0.0209052
Physical activity x time	CCL15	0.00425377	-0.0026,0.0111	0.219344	98	0.0211207
Physical activity x time	PDGFB	-0.00440249	-0.0115,0.0027	0.219811	99	0.0213362
Physical activity x time	CA5A	-0.0051362	-0.0134,0.0031	0.219816	100	0.0215517
Physical activity x time	TCN2	0.0024561	-0.0015,0.0064	0.219904	101	0.0217672
Physical activity x time	CPA1	0.00308242	-0.0019,0.008	0.22066	102	0.0219828
Physical activity x time	SPARCL1	0.00418789	-0.0026,0.0109	0.22208	103	0.0221983
Physical activity x time	NID1	-0.00334324	-0.0088,0.0021	0.228608	104	0.0224138
Physical activity x time	BOC	0.00284677	-0.0019,0.0075	0.232755	105	0.0226293
Physical activity x time	PLA2G1B	0.00253067	-0.0017,0.0067	0.234299	106	0.0228448
Physical activity x time	CCL13	-0.00333561	-0.009,0.0023	0.243372	107	0.0230603
Physical activity x time	TGFB1	-0.00309901	-0.0083,0.0021	0.244019	108	0.0232759
Physical activity x time	IGFBPL1	0.0031929	-0.0022,0.0086	0.244538	109	0.0234914
Physical activity x time	RARRES2	-0.00311047	-0.0084,0.0022	0.245773	110	0.0237069
Physical activity x time	GSTA1	-0.00503543	-0.0136,0.0035	0.24715	111	0.0239224
Physical activity x time	HPCAL1	-0.00234849	-0.0064,0.0017	0.250807	112	0.0241379
Physical activity x time	REG3A	0.00315089	-0.0023,0.0086	0.252217	113	0.0243534
Physical activity x time	TPP1	-0.00345188	-0.0095,0.0025	0.256741	114	0.024569
Physical activity x time	ICA1	-0.00543127	-0.0149,0.004	0.257337	115	0.0247845
Physical activity x time	CSTB	-0.00237955	-0.0066,0.0018	0.261612	116	0.025
Physical activity x time	FCN2	-0.00315345	-0.0087,0.0024	0.263219	117	0.0252155
Physical activity x time	DAG1	-0.003036	-0.0084,0.0023	0.263918	118	0.025431
Physical activity x time	ST6GAL1	-0.00325422	-0.009,0.0025	0.264265	119	0.0256466
Physical activity x time	TRIM21	-0.00678852	-0.0188,0.0052	0.265554	120	0.0258621
Physical activity x time	FBP1	-0.00999191	-0.0279,0.0079	0.270434	121	0.0260776
Physical activity x time	RNASE3	-0.0113772	-0.0318,0.009	0.271584	122	0.0262931
Physical activity x time	EGFR	0.0017758	-0.0014,0.005	0.2727	123	0.0265086
Physical activity x time	MEGF10	0.00238103	-0.0019,0.0067	0.274694	124	0.0267241
Physical activity x time	AZU1	-0.00941824	-0.0266,0.0077	0.27897	125	0.0269397
Physical activity x time	CLIP2	-0.002814	-0.0079,0.0023	0.279051	126	0.0271552
Physical activity x time	IGFBP1	0.00539643	-0.0044,0.0152	0.279184	127	0.0273707
Physical activity x time	SKAP2	-0.00359562	-0.0101,0.003	0.279212	128	0.0275862
Physical activity x time	ADH4	-0.00519636	-0.0147,0.0043	0.280794	129	0.0278017
Physical activity x time	ACE2	-0.00283928	-0.0081,0.0024	0.284271	130	0.0280172
Physical activity x time	IKBKG	-0.00550026	-0.0156,0.0046	0.284491	131	0.0282328
Physical activity x time	TNFRSF11B	0.00355262	-0.003,0.0101	0.288263	132	0.0284483
Physical activity x time	LAP3	-0.00697315	-0.0201,0.0062	0.295453	133	0.0286638
Physical activity x time	GP2	0.00450457	-0.004,0.013	0.296707	134	0.0288793
Physical activity x time	SNAP23	-0.00342492	-0.0099,0.0031	0.298214	135	0.0290948
Physical activity x time	DCN	0.00273084	-0.0024,0.0079	0.298523	136	0.0293103
Physical activity x time	CDHR5	0.00296614	-0.0027,0.0086	0.299848	137	0.0295259
Physical activity x time	ADAMTS16	0.00276259	-0.0025,0.008	0.300291	138	0.0297414
Physical activity x time	DECR1	-0.00397694	-0.0117,0.0037	0.307714	139	0.0299569
Physical activity x time	CNST	-0.00692377	-0.0204,0.0065	0.309152	140	0.0301724
Physical activity x time	PTN	-0.00381752	-0.0113,0.0036	0.311531	141	0.0303879
Physical activity x time	ITGA11	0.00245066	-0.0023,0.0072	0.31187	142	0.0306034
Physical activity x time	CCL5	-0.00366217	-0.0108,0.0035	0.31395	143	0.030819
Physical activity x time	LBP	-0.00367268	-0.0109,0.0036	0.317365	144	0.0310345
Physical activity x time	ARHGEF12	-0.00551467	-0.0164,0.0054	0.31883	145	0.03125
Physical activity x time	TFPI	-0.0023296	-0.007,0.0023	0.320447	146	0.0314655
Physical activity x time	VEGFA	-0.00233534	-0.007,0.0023	0.320775	147	0.031681
Physical activity x time	ADA2	-0.00205173	-0.0061,0.002	0.321936	148	0.0318966
Physical activity x time	CGREF1	0.00276705	-0.0028,0.0083	0.323402	149	0.0321121
Physical activity x time	GPR37	-0.00361104	-0.0109,0.0037	0.326744	150	0.0323276
Physical activity x time	CCL22	-0.00315597	-0.0095,0.0032	0.328039	151	0.0325431
Physical activity x time	SSC5D	-0.0020635	-0.0063,0.0022	0.339357	152	0.0327586
Physical activity x time	CHI3L1	-0.00263317	-0.0081,0.0029	0.345245	153	0.0329741
Physical activity x time	SOD1	-0.0026905	-0.0083,0.0029	0.345397	154	0.0331897
Physical activity x time	CXADR	-0.0018378	-0.0057,0.002	0.345509	155	0.0334052
Physical activity x time	TANK	0.00611829	-0.0067,0.0189	0.346768	156	0.0336207
Physical activity x time	SORT1	-0.00226204	-0.007,0.0025	0.34845	157	0.0338362
Physical activity x time	ACOX1	-0.00559939	-0.0174,0.0062	0.348491	158	0.0340517
Physical activity x time	GRAP2	0.00855785	-0.0095,0.0266	0.350032	159	0.0342672
Physical activity x time	CLEC4G	-0.00163333	-0.0051,0.0019	0.357434	160	0.0344828
Physical activity x time	CXCL17	-0.00368509	-0.0116,0.0043	0.359609	161	0.0346983
Physical activity x time	NCF2	-0.00872697	-0.0276,0.0101	0.3601	162	0.0349138
Physical activity x time	CCL14	-0.00225645	-0.0072,0.0027	0.367857	163	0.0351293
Physical activity x time	PLAT	-0.00368135	-0.0118,0.0044	0.367944	164	0.0353448
Physical activity x time	METAP1D	-0.00383857	-0.0123,0.0046	0.370258	165	0.0355603
Physical activity x time	CD83	-0.00152105	-0.0049,0.0019	0.374844	166	0.0357759
Physical activity x time	NRCAM	0.00214336	-0.0026,0.0069	0.375709	167	0.0359914
Physical activity x time	CEBPB	-0.0046024	-0.0149,0.0057	0.377392	168	0.0362069
Physical activity x time	CD160	0.00163796	-0.0021,0.0054	0.385666	169	0.0364224
Physical activity x time	IFNLR1	-0.00191057	-0.0063,0.0024	0.38663	170	0.0366379
Physical activity x time	LILRB4	-0.0017607	-0.0058,0.0023	0.386854	171	0.0368534
Physical activity x time	IRAK4	0.00483531	-0.0062,0.0159	0.386992	172	0.037069
Physical activity x time	SCARF1	-0.00274427	-0.0091,0.0036	0.390713	173	0.0372845
Physical activity x time	LGMN	-0.00211113	-0.007,0.0027	0.391326	174	0.0375
Physical activity x time	CCL18	-0.00248236	-0.0082,0.0032	0.391962	175	0.0377155
Physical activity x time	SCGB1A1	-0.00215044	-0.0071,0.0028	0.393251	176	0.037931
Physical activity x time	IL18R1	-0.00100842	-0.0033,0.0013	0.394192	177	0.0381466
Physical activity x time	LGALS9	-0.0017226	-0.0057,0.0023	0.394672	178	0.0383621
Physical activity x time	TLR3	0.00151948	-0.002,0.0051	0.397312	179	0.0385776
Physical activity x time	KYAT1	-0.00292173	-0.0098,0.0039	0.399529	180	0.0387931
Physical activity x time	PI3	0.00292504	-0.004,0.0098	0.403112	181	0.0390086
Physical activity x time	CCN2	-0.00220652	-0.0074,0.003	0.403802	182	0.0392241
Physical activity x time	TYMP	-0.00370261	-0.0125,0.0051	0.407502	183	0.0394397
Physical activity x time	HLA_E	0.001929	-0.0027,0.0065	0.407509	184	0.0396552
Physical activity x time	PRSS27	0.00267382	-0.0037,0.0091	0.407942	185	0.0398707
Physical activity x time	VASH1	-0.00688918	-0.0234,0.0096	0.409104	186	0.0400862
Physical activity x time	ENPP7	0.00282827	-0.004,0.0096	0.411095	187	0.0403017
Physical activity x time	LDLR	-0.00206087	-0.007,0.0029	0.413831	188	0.0405172
Physical activity x time	CCL16	-0.0020234	-0.0069,0.0029	0.413949	189	0.0407328
Physical activity x time	CXCL9	-0.00310956	-0.0107,0.0045	0.420069	190	0.0409483
Physical activity x time	DPP7	-0.00311734	-0.0108,0.0045	0.421499	191	0.0411638
Physical activity x time	ACP5	0.00213568	-0.0031,0.0074	0.42502	192	0.0413793
Physical activity x time	FCAR	-0.00176845	-0.0062,0.0027	0.430112	193	0.0415948
Physical activity x time	RCOR1	-0.00405138	-0.0145,0.0064	0.441925	194	0.0418103
Physical activity x time	FLT3LG	0.0011524	-0.0018,0.0041	0.44313	195	0.0420259
Physical activity x time	AMN	-0.00256753	-0.0092,0.0041	0.443793	196	0.0422414
Physical activity x time	CEACAM21	-0.00148748	-0.0053,0.0024	0.445853	197	0.0424569
Physical activity x time	XG	0.00195136	-0.0031,0.007	0.446497	198	0.0426724
Physical activity x time	EFEMP1	0.00200143	-0.0033,0.0073	0.452093	199	0.0428879
Physical activity x time	MET	0.00146816	-0.0024,0.0053	0.453775	200	0.0431034
Physical activity x time	NUB1	-0.00364098	-0.0133,0.006	0.45485	201	0.043319
Physical activity x time	SIT1	-0.00263212	-0.0096,0.0044	0.45772	202	0.0435345
Physical activity x time	CD79B	-0.00137765	-0.005,0.0023	0.457872	203	0.04375
Physical activity x time	FADD	0.00297637	-0.005,0.0109	0.459667	204	0.0439655
Physical activity x time	AHCY	0.00284777	-0.0048,0.0105	0.463902	205	0.044181
Physical activity x time	PDGFA	-0.00267952	-0.01,0.0046	0.467492	206	0.0443966
Physical activity x time	SIGLEC7	-0.00125773	-0.0047,0.0022	0.468647	207	0.0446121
Physical activity x time	CRHBP	0.00177476	-0.0031,0.0066	0.471538	208	0.0448276
Physical activity x time	CPB1	0.00201368	-0.0035,0.0075	0.472551	209	0.0450431
Physical activity x time	LEP	-0.00323875	-0.0122,0.0057	0.473373	210	0.0452586
Physical activity x time	TIMP1	-0.00154136	-0.0058,0.0027	0.473544	211	0.0454741
Physical activity x time	DNPH1	-0.00209199	-0.008,0.0038	0.480727	212	0.0456897
Physical activity x time	PLXNB3	-0.00242078	-0.0092,0.0044	0.481475	213	0.0459052
Physical activity x time	MCAM	0.00161762	-0.0029,0.0062	0.482477	214	0.0461207
Physical activity x time	MSTN	0.00226528	-0.0041,0.0086	0.483518	215	0.0463362
Physical activity x time	CEP43	0.00393549	-0.0072,0.015	0.483523	216	0.0465517
Physical activity x time	ISM1	-0.0022859	-0.0088,0.0043	0.49099	217	0.0467672
Physical activity x time	PAPPA	-0.00227458	-0.0088,0.0043	0.494444	218	0.0469828
Physical activity x time	ESM1	-0.00172262	-0.0068,0.0033	0.501029	219	0.0471983
Physical activity x time	IGSF8	-0.00134576	-0.0053,0.0026	0.502164	220	0.0474138
Physical activity x time	DOK2	-0.00297549	-0.0118,0.0058	0.503303	221	0.0476293
Physical activity x time	BANK1	-0.00273459	-0.0108,0.0054	0.505201	222	0.0478448
Physical activity x time	PTPRS	0.0012199	-0.0024,0.0048	0.505359	223	0.0480603
Physical activity x time	LY9	0.000793148	-0.0016,0.0032	0.508174	224	0.0482759
Physical activity x time	FETUB	0.00142466	-0.0028,0.0057	0.508703	225	0.0484914
Physical activity x time	SIGLEC1	-0.00139424	-0.0056,0.0028	0.511459	226	0.0487069
Physical activity x time	LGALS4	0.00157488	-0.0032,0.0064	0.5163	227	0.0489224
Physical activity x time	TNFSF13	-0.00189371	-0.0077,0.0039	0.517124	228	0.0491379
Physical activity x time	VSTM2L	-0.00224338	-0.0091,0.0046	0.518198	229	0.0493534
Physical activity x time	TNFRSF13B	-0.00138592	-0.0057,0.0029	0.522689	230	0.049569
Physical activity x time	VCAM1	-0.00172632	-0.0071,0.0036	0.525842	231	0.0497845
Physical activity x time	PCDH17	0.00213444	-0.0045,0.0088	0.525988	232	0.05
Physical activity x time	GZMA	-0.00160447	-0.0066,0.0034	0.526441	233	0.0502155
Physical activity x time	CCL27	-0.00201381	-0.0083,0.0043	0.526803	234	0.050431
Physical activity x time	TGFA	-0.00143731	-0.0059,0.003	0.526883	235	0.0506466
Physical activity x time	CLEC7A	-0.000994778	-0.0041,0.0021	0.529539	236	0.0508621
Physical activity x time	OLR1	-0.00368203	-0.0153,0.0079	0.531342	237	0.0510776
Physical activity x time	KIT	0.00109295	-0.0024,0.0046	0.534537	238	0.0512931
Physical activity x time	PSIP1	-0.00567902	-0.0238,0.0124	0.535591	239	0.0515086
Physical activity x time	EIF4EBP1	0.00358679	-0.0079,0.0151	0.536577	240	0.0517241
Physical activity x time	PRSS2	0.00143148	-0.0032,0.006	0.53824	241	0.0519397
Physical activity x time	COLEC12	-0.00116437	-0.005,0.0027	0.546754	242	0.0521552
Physical activity x time	CDH2	-0.00150985	-0.0065,0.0035	0.548761	243	0.0523707
Physical activity x time	SELP	-0.00196566	-0.0085,0.0045	0.54936	244	0.0525862
Physical activity x time	IL4R	0.00259315	-0.006,0.0112	0.549912	245	0.0528017
Physical activity x time	MB	0.00216311	-0.0051,0.0094	0.556057	246	0.0530172
Physical activity x time	SLAMF1	0.00220416	-0.0052,0.0096	0.557343	247	0.0532328
Physical activity x time	CTSD	-0.00149744	-0.0065,0.0035	0.557797	248	0.0534483
Physical activity x time	CES1	-0.00190579	-0.0084,0.0046	0.561205	249	0.0536638
Physical activity x time	ITM2A	0.0041164	-0.0099,0.0182	0.562417	250	0.0538793
Physical activity x time	KLRD1	-0.000948011	-0.0042,0.0023	0.563093	251	0.0540948
Physical activity x time	CTSO	-0.0009229	-0.0041,0.0023	0.568315	252	0.0543103
Physical activity x time	ACY1	-0.00165472	-0.0074,0.0041	0.568752	253	0.0545259
Physical activity x time	CA4	0.000903764	-0.0023,0.0041	0.572258	254	0.0547414
Physical activity x time	CD22	-0.000712445	-0.0032,0.0018	0.573933	255	0.0549569
Physical activity x time	CD2AP	-0.00237333	-0.0107,0.006	0.57502	256	0.0551724
Physical activity x time	PREB	-0.00157167	-0.0071,0.004	0.575231	257	0.0553879
Physical activity x time	HYOU1	-0.00163012	-0.0074,0.0041	0.57556	258	0.0556034
Physical activity x time	GLO1	-0.00185449	-0.0084,0.0047	0.576343	259	0.055819
Physical activity x time	BCR	0.00371872	-0.0095,0.0169	0.577516	260	0.0560345
Physical activity x time	ADGRG2	0.0011935	-0.0031,0.0054	0.578761	261	0.05625
Physical activity x time	SERPINB8	-0.00380879	-0.0174,0.0098	0.579152	262	0.0564655
Physical activity x time	CEACAM8	-0.00278636	-0.0127,0.0072	0.580332	263	0.056681
Physical activity x time	ENPP5	-0.0016993	-0.0078,0.0044	0.582765	264	0.0568966
Physical activity x time	PLAUR	-0.00112333	-0.0052,0.0029	0.58418	265	0.0571121
Physical activity x time	PLXNB2	-0.000965545	-0.0045,0.0026	0.59356	266	0.0573276
Physical activity x time	CXCL16	0.00101892	-0.0028,0.0048	0.596988	267	0.0575431
Physical activity x time	HCLS1	-0.00143806	-0.0068,0.0039	0.597184	268	0.0577586
Physical activity x time	IL2RA	0.00114802	-0.0031,0.0054	0.597304	269	0.0579741
Physical activity x time	CCL21	-0.00182915	-0.0087,0.0051	0.600923	270	0.0581897
Physical activity x time	COMP	0.00125069	-0.0035,0.006	0.601032	271	0.0584052
Physical activity x time	MEGF9	0.000779034	-0.0022,0.0037	0.603463	272	0.0586207
Physical activity x time	PRKAR1A	-0.00288801	-0.0139,0.0081	0.604632	273	0.0588362
Physical activity x time	SIRPB1	-0.00128958	-0.0062,0.0036	0.604674	274	0.0590517
Physical activity x time	SULT2A1	-0.00277759	-0.0134,0.0078	0.604916	275	0.0592672
Physical activity x time	AGRN	-0.00153033	-0.0074,0.0044	0.607431	276	0.0594828
Physical activity x time	HNRNPK	-0.00229952	-0.0112,0.0066	0.608775	277	0.0596983
Physical activity x time	CRKL	-0.00134082	-0.0065,0.0039	0.610561	278	0.0599138
Physical activity x time	DBNL	-0.00219836	-0.0109,0.0065	0.61839	279	0.0601293
Physical activity x time	CANT1	0.000886214	-0.0026,0.0044	0.619056	280	0.0603448
Physical activity x time	NELL2	0.00185333	-0.0055,0.0092	0.620151	281	0.0605603
Physical activity x time	CXCL14	-0.00117535	-0.0059,0.0035	0.620986	282	0.0607759
Physical activity x time	IL16	-0.00237572	-0.0119,0.0071	0.622102	283	0.0609914
Physical activity x time	ZBTB17	-0.00274577	-0.0138,0.0083	0.622472	284	0.0612069
Physical activity x time	CD93	0.00106776	-0.0033,0.0054	0.627979	285	0.0614224
Physical activity x time	IL32	-0.000997602	-0.0051,0.0031	0.630733	286	0.0616379
Physical activity x time	NADK	-0.0023171	-0.0119,0.0072	0.631538	287	0.0618534
Physical activity x time	F2R	-0.00158073	-0.0081,0.005	0.632482	288	0.062069
Physical activity x time	PROC	0.00123802	-0.0039,0.0064	0.636916	289	0.0622845
Physical activity x time	MFAP5	0.00148295	-0.0047,0.0077	0.638218	290	0.0625
Physical activity x time	TNFRSF13C	-0.00102681	-0.0054,0.0034	0.643584	291	0.0627155
Physical activity x time	PON2	0.00231496	-0.0076,0.0123	0.646016	292	0.062931
Physical activity x time	DPP4	0.000811742	-0.0027,0.0043	0.646147	293	0.0631466
Physical activity x time	RAB6A	0.0020982	-0.007,0.0112	0.648781	294	0.0633621
Physical activity x time	CTSH	0.00142468	-0.0048,0.0076	0.648789	295	0.0635776
Physical activity x time	LACTB2	-0.00140403	-0.0075,0.0047	0.650683	296	0.0637931
Physical activity x time	SOST	-0.00107077	-0.0058,0.0036	0.65232	297	0.0640086
Physical activity x time	SPINT2	-0.00222442	-0.012,0.0076	0.65355	298	0.0642241
Physical activity x time	YTHDF3	-0.00185485	-0.01,0.0063	0.654317	299	0.0644397
Physical activity x time	LILRA5	-0.000873384	-0.0047,0.003	0.654721	300	0.0646552
Physical activity x time	MPHOSPH8	-0.00220898	-0.012,0.0076	0.656571	301	0.0648707
Physical activity x time	EPHA1	-0.000908751	-0.0049,0.0031	0.656641	302	0.0650862
Physical activity x time	NPDC1	-0.000857472	-0.0047,0.003	0.66052	303	0.0653017
Physical activity x time	F7	0.00112225	-0.004,0.0062	0.662638	304	0.0655172
Physical activity x time	PRCP	-0.000843817	-0.0047,0.003	0.663862	305	0.0657328
Physical activity x time	SPRY2	0.0036075	-0.0129,0.0201	0.666275	306	0.0659483
Physical activity x time	ITGB2	0.00101854	-0.0037,0.0058	0.671301	307	0.0661638
Physical activity x time	LTBR	0.000991422	-0.0037,0.0056	0.673061	308	0.0663793
Physical activity x time	NBN	-0.00364363	-0.0209,0.0136	0.676716	309	0.0665948
Physical activity x time	FAM3C	0.000915554	-0.0035,0.0053	0.678966	310	0.0668103
Physical activity x time	ANGPTL4	-0.00120781	-0.007,0.0046	0.679423	311	0.0670259
Physical activity x time	HSPG2	-0.000769825	-0.0045,0.0029	0.6813	312	0.0672414
Physical activity x time	USP8	0.0022383	-0.0085,0.013	0.681578	313	0.0674569
Physical activity x time	IL10RB	0.000825938	-0.0032,0.0048	0.681591	314	0.0676724
Physical activity x time	TNFRSF10C	0.000825576	-0.0032,0.0048	0.682878	315	0.0678879
Physical activity x time	DKK3	0.000918947	-0.0035,0.0054	0.684094	316	0.0681034
Physical activity x time	LAMP3	-0.000907206	-0.0054,0.0035	0.686802	317	0.068319
Physical activity x time	SNX9	-0.00159673	-0.0094,0.0062	0.687273	318	0.0685345
Physical activity x time	CCL23	-0.00110735	-0.0066,0.0044	0.688824	319	0.06875
Physical activity x time	SDC1	-0.00108913	-0.0065,0.0043	0.69087	320	0.0689655
Physical activity x time	CD244	-0.000683433	-0.0041,0.0027	0.691354	321	0.069181
Physical activity x time	NTF3	0.00123397	-0.0051,0.0075	0.698409	322	0.0693966
Physical activity x time	TREM2	-0.00116534	-0.0071,0.0048	0.698499	323	0.0696121
Physical activity x time	DEFA1_DEFA1B	-0.00143875	-0.0088,0.0059	0.699372	324	0.0698276
Physical activity x time	LEPR	0.00142655	-0.0059,0.0088	0.700801	325	0.0700431
Physical activity x time	CD40	-0.00179222	-0.0111,0.0075	0.704364	326	0.0702586
Physical activity x time	LSP1	-0.00225853	-0.0141,0.0096	0.707081	327	0.0704741
Physical activity x time	CR2	-0.000721816	-0.0046,0.0031	0.710062	328	0.0706897
Physical activity x time	CDH5	0.00142757	-0.0062,0.009	0.710772	329	0.0709052
Physical activity x time	NOTCH3	0.000814651	-0.0036,0.0053	0.717637	330	0.0711207
Physical activity x time	LRRN1	0.000682339	-0.0031,0.0045	0.723196	331	0.0713362
Physical activity x time	TGFBI	-0.000654775	-0.0045,0.0032	0.73387	332	0.0715517
Physical activity x time	B4GALT1	0.000864102	-0.0042,0.0059	0.735507	333	0.0717672
Physical activity x time	NCR1	-0.000551006	-0.0038,0.0027	0.736534	334	0.0719828
Physical activity x time	CD69	-0.00147623	-0.0102,0.0072	0.736794	335	0.0721983
Physical activity x time	DFFA	-0.00174637	-0.0121,0.0086	0.738961	336	0.0724138
Physical activity x time	FABP1	0.00143506	-0.0072,0.01	0.741926	337	0.0726293
Physical activity x time	QPCT	0.000588544	-0.003,0.0041	0.742952	338	0.0728448
Physical activity x time	BTN2A1	0.000709884	-0.0036,0.005	0.743511	339	0.0730603
Physical activity x time	CTSZ	-0.0006119	-0.0044,0.0031	0.747695	340	0.0732759
Physical activity x time	ITGB1	0.00113427	-0.006,0.0082	0.751863	341	0.0734914
Physical activity x time	REN	-0.00111916	-0.0082,0.0059	0.753051	342	0.0737069
Physical activity x time	LRP11	-0.000750752	-0.0056,0.0041	0.759645	343	0.0739224
Physical activity x time	GYS1	0.00184732	-0.0102,0.0139	0.761637	344	0.0741379
Physical activity x time	FAP	0.000861185	-0.0048,0.0066	0.765436	345	0.0743534
Physical activity x time	IGFBP2	-0.000932996	-0.0071,0.0053	0.765972	346	0.074569
Physical activity x time	C2	-0.000755775	-0.0058,0.0043	0.767925	347	0.0747845
Physical activity x time	SPON1	0.000810673	-0.0046,0.0063	0.769141	348	0.075
Physical activity x time	AK1	0.000954487	-0.0055,0.0074	0.769199	349	0.0752155
Physical activity x time	CD59	-0.000465062	-0.0036,0.0027	0.770743	350	0.075431
Physical activity x time	KITLG	0.000606831	-0.0035,0.0047	0.770749	351	0.0756466
Physical activity x time	IL18BP	-0.000924812	-0.0073,0.0055	0.775123	352	0.0758621
Physical activity x time	HSD11B1	0.000582615	-0.0035,0.0047	0.77736	353	0.0760776
Physical activity x time	PRDX3	-0.0012548	-0.01,0.0075	0.777384	354	0.0762931
Physical activity x time	FAS	-0.000624021	-0.005,0.0038	0.778566	355	0.0765086
Physical activity x time	MATN2	0.000582365	-0.0037,0.0048	0.785734	356	0.0767241
Physical activity x time	FASLG	0.000436406	-0.0027,0.0036	0.786136	357	0.0769397
Physical activity x time	HMOX1	0.000706148	-0.0045,0.0059	0.788811	358	0.0771552
Physical activity x time	LHPP	-0.000931993	-0.0078,0.006	0.789186	359	0.0773707
Physical activity x time	VSIR	0.00124308	-0.008,0.0105	0.791273	360	0.0775862
Physical activity x time	CD48	-0.000461609	-0.004,0.003	0.79365	361	0.0778017
Physical activity x time	APOM	0.000676906	-0.0046,0.006	0.800278	362	0.0780172
Physical activity x time	CNTNAP2	0.00052374	-0.0036,0.0046	0.801881	363	0.0782328
Physical activity x time	CKAP4	-0.000359494	-0.0032,0.0025	0.802626	364	0.0784483
Physical activity x time	GDF15	0.000657094	-0.0047,0.006	0.807813	365	0.0786638
Physical activity x time	IL12RB1	0.000589898	-0.0042,0.0054	0.809615	366	0.0788793
Physical activity x time	CCL20	-0.00142411	-0.0132,0.0103	0.81052	367	0.0790948
Physical activity x time	IGFBP7	0.000728073	-0.0053,0.0068	0.811411	368	0.0793103
Physical activity x time	PRTN3	-0.000955231	-0.0089,0.007	0.812468	369	0.0795259
Physical activity x time	IGFBP6	-0.000490232	-0.0046,0.0036	0.813948	370	0.0797414
Physical activity x time	CHRDL1	-0.000693582	-0.0066,0.0052	0.816504	371	0.0799569
Physical activity x time	LILRB1	-0.000347518	-0.0033,0.0026	0.817869	372	0.0801724
Physical activity x time	S100A11	-0.00128876	-0.0131,0.0105	0.828593	373	0.0803879
Physical activity x time	PPP1R2	-0.000834395	-0.0085,0.0068	0.829175	374	0.0806034
Physical activity x time	MCFD2	0.000668434	-0.0059,0.0072	0.840739	375	0.080819
Physical activity x time	PLTP	-0.000606035	-0.0067,0.0055	0.843497	376	0.0810345
Physical activity x time	TNFSF13B	0.000370007	-0.0033,0.0041	0.843994	377	0.08125
Physical activity x time	ATP5IF1	-0.00117262	-0.013,0.0106	0.844046	378	0.0814655
Physical activity x time	LIFR	0.000310864	-0.0028,0.0035	0.845301	379	0.081681
Physical activity x time	BSG	0.000196894	-0.0018,0.0022	0.84548	380	0.0818966
Physical activity x time	ANXA4	-0.000654424	-0.0073,0.006	0.846692	381	0.0821121
Physical activity x time	AGXT	-0.000884958	-0.01,0.0082	0.847587	382	0.0823276
Physical activity x time	CTSB	0.000598499	-0.0056,0.0068	0.847928	383	0.0825431
Physical activity x time	GUSB	-0.000668634	-0.0076,0.0063	0.848825	384	0.0827586
Physical activity x time	MPIG6B	-0.000669269	-0.0076,0.0063	0.848873	385	0.0829741
Physical activity x time	CD163	-0.000355422	-0.0041,0.0033	0.849437	386	0.0831897
Physical activity x time	IL1RL2	-0.000321806	-0.0037,0.003	0.850185	387	0.0834052
Physical activity x time	ANG	-0.000373464	-0.0043,0.0036	0.851626	388	0.0836207
Physical activity x time	BACH1	-0.00116453	-0.0135,0.0112	0.851856	389	0.0838362
Physical activity x time	CXCL1	-0.000824614	-0.0096,0.0079	0.852028	390	0.0840517
Physical activity x time	CLTA	0.000848541	-0.0089,0.0106	0.863014	391	0.0842672
Physical activity x time	PRSS8	0.000415573	-0.0044,0.0053	0.865135	392	0.0844828
Physical activity x time	ACAN	-0.000465805	-0.0059,0.005	0.865684	393	0.0846983
Physical activity x time	CD58	0.000276913	-0.003,0.0035	0.867001	394	0.0849138
Physical activity x time	GOPC	-0.00071116	-0.0096,0.0082	0.874622	395	0.0851293
Physical activity x time	CRTAC1	0.000235734	-0.0027,0.0032	0.875677	396	0.0853448
Physical activity x time	PLPBP	-0.000444629	-0.0061,0.0052	0.877065	397	0.0855603
Physical activity x time	IL17RB	-0.00037458	-0.0052,0.0045	0.878109	398	0.0857759
Physical activity x time	PIK3AP1	0.00094664	-0.0113,0.0132	0.878233	399	0.0859914
Physical activity x time	NTRK2	0.000342927	-0.0041,0.0048	0.878585	400	0.0862069
Physical activity x time	SEMA3F	0.000342295	-0.0041,0.0048	0.878693	401	0.0864224
Physical activity x time	COL1A1	-0.000389649	-0.0055,0.0047	0.879054	402	0.0866379
Physical activity x time	LILRB2	0.000260298	-0.0031,0.0037	0.879434	403	0.0868534
Physical activity x time	TIMD4	-0.000274849	-0.004,0.0035	0.884959	404	0.087069
Physical activity x time	LCN2	-0.000317851	-0.0047,0.004	0.885461	405	0.0872845
Physical activity x time	MMP7	0.000330496	-0.0044,0.0051	0.891125	406	0.0875
Physical activity x time	CSF1	-0.000299836	-0.0047,0.0041	0.893172	407	0.0877155
Physical activity x time	TGFBR3	-0.000463097	-0.0074,0.0065	0.895255	408	0.087931
Physical activity x time	F9	-0.000185298	-0.003,0.0026	0.895939	409	0.0881466
Physical activity x time	ENG	0.000183982	-0.0028,0.0031	0.901681	410	0.0883621
Physical activity x time	GLOD4	0.000301286	-0.0045,0.0051	0.902044	411	0.0885776
Physical activity x time	CRELD2	0.000522238	-0.0079,0.0089	0.90238	412	0.0887931
Physical activity x time	CTSL	0.000361859	-0.0059,0.0066	0.908613	413	0.0890086
Physical activity x time	PLIN3	0.000456362	-0.0074,0.0084	0.909082	414	0.0892241
Physical activity x time	FCRL1	-0.000204744	-0.0038,0.0034	0.911107	415	0.0894397
Physical activity x time	MVK	0.000493958	-0.0083,0.0093	0.911518	416	0.0896552
Physical activity x time	BTN3A2	-0.000294098	-0.0056,0.005	0.912794	417	0.0898707
Physical activity x time	PTPRF	-0.000238191	-0.0046,0.0041	0.913055	418	0.0900862
Physical activity x time	CCN3	-0.000281311	-0.0054,0.0049	0.913971	419	0.0903017
Physical activity x time	KLRB1	0.000139302	-0.0026,0.0028	0.918652	420	0.0905172
Physical activity x time	PARP1	-0.000953606	-0.0199,0.018	0.920555	421	0.0907328
Physical activity x time	LGALS1	-0.000299073	-0.0063,0.0057	0.92161	422	0.0909483
Physical activity x time	S100P	-0.000288406	-0.0061,0.0055	0.921896	423	0.0911638
Physical activity x time	PCSK9	-0.000529576	-0.0116,0.0105	0.924457	424	0.0913793
Physical activity x time	RETN	-0.00022835	-0.005,0.0045	0.924706	425	0.0915948
Physical activity x time	RNASET2	-0.000182772	-0.0041,0.0038	0.927203	426	0.0918103
Physical activity x time	SHMT1	-0.000295883	-0.0068,0.0062	0.928757	427	0.0920259
Physical activity x time	COL6A3	0.000212429	-0.0045,0.005	0.929642	428	0.0922414
Physical activity x time	IL19	0.000268689	-0.0061,0.0066	0.933374	429	0.0924569
Physical activity x time	IL18	-0.00024045	-0.0061,0.0056	0.935492	430	0.0926724
Physical activity x time	PSPN	-0.000303338	-0.0079,0.0073	0.936827	431	0.0928879
Physical activity x time	ICAM1	-0.000132688	-0.0036,0.0033	0.939453	432	0.0931034
Physical activity x time	QDPR	-0.000237506	-0.0067,0.0062	0.94204	433	0.093319
Physical activity x time	TYRO3	0.000144866	-0.0038,0.0041	0.942336	434	0.0935345
Physical activity x time	LAIR1	-0.000145344	-0.0044,0.0041	0.945945	435	0.09375
Physical activity x time	RABGAP1L	0.000279763	-0.008,0.0085	0.946452	436	0.0939655
Physical activity x time	CD46	0.000139725	-0.0042,0.0044	0.948797	437	0.094181
Physical activity x time	GLRX	-0.000159116	-0.0054,0.0051	0.951879	438	0.0943966
Physical activity x time	CTF1	-0.000275164	-0.0094,0.0089	0.952537	439	0.0946121
Physical activity x time	CA1	0.000404822	-0.0135,0.0143	0.954069	440	0.0948276
Physical activity x time	NFASC	7.13638e-05	-0.0025,0.0027	0.956592	441	0.0950431
Physical activity x time	C1QTNF1	-0.000185908	-0.0071,0.0067	0.95735	442	0.0952586
Physical activity x time	ANGPTL2	-0.000139546	-0.0058,0.0055	0.960943	443	0.0954741
Physical activity x time	PTGDS	-9.24559e-05	-0.0043,0.0041	0.965425	444	0.0956897
Physical activity x time	TIE1	0.000162301	-0.0073,0.0076	0.965804	445	0.0959052
Physical activity x time	CCDC80	-0.000107745	-0.0056,0.0054	0.969058	446	0.0961207
Physical activity x time	THOP1	-9.15054e-05	-0.005,0.0048	0.970387	447	0.0963362
Physical activity x time	GH1	0.000372007	-0.0207,0.0215	0.972167	448	0.0965517
Physical activity x time	OSCAR	-8.20062e-05	-0.0048,0.0047	0.972768	449	0.0967672
Physical activity x time	LAT	0.000118811	-0.0068,0.0071	0.973102	450	0.0969828
Physical activity x time	KYNU	6.42905e-05	-0.0038,0.0039	0.973692	451	0.0971983
Physical activity x time	CD6	-4.60544e-05	-0.0036,0.0035	0.979477	452	0.0974138
Physical activity x time	CST3	5.56913e-05	-0.0043,0.0044	0.979841	453	0.0976293
Physical activity x time	TNFRSF4	4.14456e-05	-0.0036,0.0037	0.982283	454	0.0978448
Physical activity x time	FSTL3	-4.02751e-05	-0.0046,0.0046	0.986182	455	0.0980603
Physical activity x time	SPON2	-3.88536e-05	-0.0047,0.0046	0.986927	456	0.0982759
Physical activity x time	NECTIN2	-2.93837e-05	-0.0042,0.0042	0.988989	457	0.0984914
Physical activity x time	PILRB	-2.37532e-05	-0.0038,0.0038	0.990096	458	0.0987069
Physical activity x time	OMD	-4.23328e-05	-0.0076,0.0075	0.991164	459	0.0989224
Physical activity x time	STK11	-4.08706e-05	-0.0089,0.0088	0.99271	460	0.0991379
Physical activity x time	PROK1	-3.01945e-05	-0.0075,0.0075	0.993653	461	0.0993534
Physical activity x time	SH2D1A	3.25274e-05	-0.0166,0.0167	0.996918	462	0.099569
Physical activity x time	PGF	5.82449e-06	-0.0032,0.0032	0.997148	463	0.0997845
Physical activity x time	TNFRSF14	-6.84499e-07	-0.0046,0.0046	0.999766	464	0.1

## Sheet: EthnicityxPAxTime
Term	Protein	Beta coefficient	95% CI	Nominal P_value
Ethnicity (SA) x Physical activity x Time	SERPINA12	0.0063613	-0.0129, 0.0256	0.5137

## Sheet: Ethnicity_BMI_adj
Term	Protein	Beta coefficient	95% CI	Nominal P_value	Rank	Benjamini-Hochberg threshold
Ethnicity (SA)	TNFRSF11A	0.479017	0.2953,0.6628	3.39477e-06	1	0.000266667
Ethnicity (SA)	GHRL	-1.02032	-1.4834,-0.5573	5.31891e-05	2	0.000533333
Ethnicity (SA)	FABP1	0.907565	0.4689,1.3462	0.000128746	3	0.0008
Ethnicity (SA)	CCL15	0.611056	0.3059,0.9162	0.000197333	4	0.00106667
Ethnicity (SA)	FCRL6	0.657704	0.3043,1.0111	0.000482255	5	0.00133333
Ethnicity (SA)	FABP2	0.544129	0.2515,0.8367	0.000486586	6	0.0016
Ethnicity (SA)	CCL28	0.718473	0.3271,1.1098	0.000563742	7	0.00186667
Ethnicity (SA)	AMY2A	0.46622	0.2016,0.7308	0.000885626	8	0.00213333
Ethnicity (SA)	PRTN3	-0.549795	-0.8724,-0.2272	0.00125359	9	0.0024
Ethnicity (SA)	CA5A	0.767531	0.3086,1.2265	0.00151428	10	0.00266667
Ethnicity (SA)	CD79B	0.44857	0.1789,0.7183	0.00159762	11	0.00293333
Ethnicity (SA)	CCL13	0.555087	0.2208,0.8894	0.00162399	12	0.0032
Ethnicity (SA)	TFRC	0.512626	0.2028,0.8224	0.0016779	13	0.00346667
Ethnicity (SA)	AMY2B	0.441692	0.1697,0.7137	0.00200847	14	0.00373333
Ethnicity (SA)	CCL26	0.624442	0.2401,1.0088	0.00201338	15	0.004
Ethnicity (SA)	CXCL14	-0.46205	-0.7508,-0.1733	0.00230468	16	0.00426667
Ethnicity (SA)	VEGFA	0.68684	0.2532,1.1205	0.00253464	17	0.00453333
Ethnicity (SA)	CCL11	0.356618	0.1306,0.5827	0.00262375	18	0.0048
Ethnicity (SA)	ENTPD6	0.242214	0.0862,0.3983	0.00303577	19	0.00506667
Ethnicity (SA)	SPON2	0.259256	0.0888,0.4297	0.00362001	20	0.00533333
Ethnicity (SA)	KYNU	0.319248	0.0985,0.54	0.00548158	21	0.0056
Ethnicity (SA)	FABP9	0.459827	0.1402,0.7795	0.00570886	22	0.00586667
Ethnicity (SA)	IGFBP3	-0.29325	-0.5039,-0.0826	0.00733869	23	0.00613333
Ethnicity (SA)	IL12RB1	0.327531	0.0909,0.5642	0.00766292	24	0.0064
Ethnicity (SA)	SPINK4	0.473112	0.1263,0.8199	0.00851425	25	0.00666667
Ethnicity (SA)	SOST	0.284439	0.0717,0.4972	0.00982533	26	0.00693333
Ethnicity (SA)	EFEMP1	0.273145	0.0635,0.4828	0.0117193	27	0.0072
Ethnicity (SA)	IL17RB	-0.414733	-0.7354,-0.094	0.0123224	28	0.00746667
Ethnicity (SA)	TNFSF10	0.23185	0.0522,0.4115	0.0124846	29	0.00773333
Ethnicity (SA)	MZB1	0.377144	0.0821,0.6722	0.0133167	30	0.008
Ethnicity (SA)	SPARCL1	0.287262	0.0615,0.513	0.0137127	31	0.00826667
Ethnicity (SA)	RETN	-0.351461	-0.6288,-0.0741	0.0140666	32	0.00853333
Ethnicity (SA)	ADA2	0.33807	0.0711,0.6051	0.0141485	33	0.0088
Ethnicity (SA)	LCN2	-0.263924	-0.4735,-0.0543	0.0146628	34	0.00906667
Ethnicity (SA)	ISM1	0.346413	0.0678,0.625	0.0158753	35	0.00933333
Ethnicity (SA)	IL18R1	0.272202	0.0533,0.4912	0.0158808	36	0.0096
Ethnicity (SA)	CCL24	-0.558819	-1.0084,-0.1093	0.0158941	37	0.00986667
Ethnicity (SA)	ADAM23	0.278186	0.0544,0.502	0.0159278	38	0.0101333
Ethnicity (SA)	DECR1	0.408749	0.0776,0.7399	0.0166168	39	0.0104
Ethnicity (SA)	TNFSF11	0.428129	0.0791,0.7771	0.0172486	40	0.0106667
Ethnicity (SA)	CHIT1	-0.571891	-1.0397,-0.104	0.0176903	41	0.0109333
Ethnicity (SA)	KRT19	0.442792	0.0791,0.8065	0.0180611	42	0.0112
Ethnicity (SA)	DPP10	0.286521	0.0465,0.5265	0.0202973	43	0.0114667
Ethnicity (SA)	CEACAM8	-0.500366	-0.9198,-0.0809	0.0203699	44	0.0117333
Ethnicity (SA)	PTGDS	0.263848	0.0424,0.4853	0.0205191	45	0.012
Ethnicity (SA)	LILRB1	0.202114	0.03,0.3743	0.022328	46	0.0122667
Ethnicity (SA)	ADAMTS13	-0.222003	-0.4113,-0.0327	0.0224733	47	0.0125333
Ethnicity (SA)	ANGPTL2	-0.294063	-0.5491,-0.039	0.0247427	48	0.0128
Ethnicity (SA)	MARCO	0.188459	0.0211,0.3558	0.0280681	49	0.0130667
Ethnicity (SA)	NFASC	0.190881	0.0207,0.361	0.0286839	50	0.0133333
Ethnicity (SA)	CDSN	0.318781	0.0276,0.61	0.0325519	51	0.0136
Ethnicity (SA)	CLEC4D	-0.339023	-0.6492,-0.0288	0.0328341	52	0.0138667
Ethnicity (SA)	BOC	0.221703	0.0186,0.4248	0.0330418	53	0.0141333
Ethnicity (SA)	NPTXR	0.209736	0.0173,0.4021	0.0332679	54	0.0144
Ethnicity (SA)	GPR37	0.393458	0.0302,0.7567	0.0343539	55	0.0146667
Ethnicity (SA)	IGFBP6	0.202736	0.0154,0.39	0.0344781	56	0.0149333
Ethnicity (SA)	MET	-0.160515	-0.3101,-0.011	0.0359581	57	0.0152
Ethnicity (SA)	MILR1	0.337051	0.021,0.6531	0.0371208	58	0.0154667
Ethnicity (SA)	FCGR2A	0.211765	0.002,0.4215	0.0479496	59	0.0157333
Ethnicity (SA)	TGFBR3	0.240642	-0.0022,0.4835	0.0520106	60	0.016
Ethnicity (SA)	LRP11	0.239994	-0.0031,0.4831	0.0528575	61	0.0162667
Ethnicity (SA)	IFNLR1	0.215818	-0.0031,0.4347	0.0532081	62	0.0165333
Ethnicity (SA)	EPHA1	0.181891	-0.0046,0.3684	0.0557326	63	0.0168
Ethnicity (SA)	SSC5D	-0.242804	-0.4933,0.0076	0.0571301	64	0.0170667
Ethnicity (SA)	LGALS4	0.250539	-0.0084,0.5095	0.0575794	65	0.0173333
Ethnicity (SA)	GP2	0.654009	-0.0226,1.3306	0.0578402	66	0.0176
Ethnicity (SA)	COLEC12	0.149905	-0.0057,0.3055	0.0586441	67	0.0178667
Ethnicity (SA)	APOM	-0.203603	-0.4157,0.0085	0.0595098	68	0.0181333
Ethnicity (SA)	SIGLEC1	0.250772	-0.0114,0.513	0.0604404	69	0.0184
Ethnicity (SA)	CLEC5A	-0.194847	-0.3998,0.0101	0.0619045	70	0.0186667
Ethnicity (SA)	TINAGL1	0.140766	-0.0096,0.2911	0.0658118	71	0.0189333
Ethnicity (SA)	CTSC	-0.294781	-0.6109,0.0213	0.0668859	72	0.0192
Ethnicity (SA)	ANGPTL1	-0.167644	-0.3497,0.0144	0.0703012	73	0.0194667
Ethnicity (SA)	CCL7	0.28784	-0.0252,0.6009	0.0706695	74	0.0197333
Ethnicity (SA)	WFIKKN2	0.20667	-0.0186,0.432	0.0713417	75	0.02
Ethnicity (SA)	TCN2	0.166812	-0.0153,0.3489	0.0717175	76	0.0202667
Ethnicity (SA)	SCG3	0.19949	-0.0208,0.4198	0.0748779	77	0.0205333
Ethnicity (SA)	CLEC4A	0.178836	-0.0189,0.3765	0.0751895	78	0.0208
Ethnicity (SA)	IL32	0.230328	-0.0301,0.4907	0.0816732	79	0.0210667
Ethnicity (SA)	CD163	0.238371	-0.0314,0.5082	0.0820449	80	0.0213333
Ethnicity (SA)	HCLS1	0.164489	-0.0229,0.3519	0.0839683	81	0.0216
Ethnicity (SA)	XG	0.17216	-0.0242,0.3685	0.0843219	82	0.0218667
Ethnicity (SA)	USP8	0.346675	-0.0496,0.7429	0.0849776	83	0.0221333
Ethnicity (SA)	LEP	0.349888	-0.0516,0.7514	0.0861828	84	0.0224
Ethnicity (SA)	PTPRM	0.148571	-0.0221,0.3193	0.0865401	85	0.0226667
Ethnicity (SA)	PLAT	0.264287	-0.0437,0.5723	0.0909771	86	0.0229333
Ethnicity (SA)	PLA2G1B	0.288469	-0.0483,0.6252	0.0914979	87	0.0232
Ethnicity (SA)	UMOD	-0.271011	-0.5876,0.0456	0.0917398	88	0.0234667
Ethnicity (SA)	AXL	0.141464	-0.0242,0.3071	0.0924706	89	0.0237333
Ethnicity (SA)	IL5RA	0.309346	-0.0563,0.675	0.0954535	90	0.024
Ethnicity (SA)	DPP7	0.308047	-0.0575,0.6736	0.0967087	91	0.0242667
Ethnicity (SA)	CCL20	0.409686	-0.0774,0.8968	0.097335	92	0.0245333
Ethnicity (SA)	CTSZ	0.17489	-0.0347,0.3845	0.099974	93	0.0248
Ethnicity (SA)	LY6D	0.179836	-0.0369,0.3965	0.101733	94	0.0250667
Ethnicity (SA)	VSIR	0.291166	-0.0631,0.6454	0.10501	95	0.0253333
Ethnicity (SA)	TLR3	0.242445	-0.0537,0.5386	0.10639	96	0.0256
Ethnicity (SA)	FCN2	-0.218341	-0.4871,0.0504	0.10892	97	0.0258667
Ethnicity (SA)	CRTAC1	0.134784	-0.0312,0.3008	0.1091	98	0.0261333
Ethnicity (SA)	CD59	0.0992927	-0.0234,0.222	0.110401	99	0.0264
Ethnicity (SA)	DPP4	0.138674	-0.0347,0.3121	0.114446	100	0.0266667
Ethnicity (SA)	CD48	0.143189	-0.0376,0.324	0.117852	101	0.0269333
Ethnicity (SA)	DEFA1_DEFA1B	-0.261847	-0.5933,0.0697	0.118867	102	0.0272
Ethnicity (SA)	MMP1	-0.353105	-0.8047,0.0985	0.122539	103	0.0274667
Ethnicity (SA)	CXCL16	0.126037	-0.0355,0.2876	0.12333	104	0.0277333
Ethnicity (SA)	LGMN	-0.173962	-0.3987,0.0508	0.126218	105	0.028
Ethnicity (SA)	SSC4D	0.507853	-0.1573,1.173	0.131247	106	0.0282667
Ethnicity (SA)	SIGLEC7	-0.103548	-0.242,0.0349	0.139156	107	0.0285333
Ethnicity (SA)	CCL25	0.210729	-0.0744,0.4959	0.143937	108	0.0288
Ethnicity (SA)	CD6	0.211869	-0.076,0.4998	0.145566	109	0.0290667
Ethnicity (SA)	CD4	0.118899	-0.0427,0.2805	0.14568	110	0.0293333
Ethnicity (SA)	SFTPD	-0.341636	-0.806,0.1227	0.145682	111	0.0296
Ethnicity (SA)	NPPC	0.21726	-0.0785,0.5131	0.146338	112	0.0298667
Ethnicity (SA)	IL1RL1	-0.216707	-0.5118,0.0784	0.146451	113	0.0301333
Ethnicity (SA)	SPRY2	0.384779	-0.1414,0.911	0.14811	114	0.0304
Ethnicity (SA)	ROBO1	0.12332	-0.0455,0.2921	0.148526	115	0.0306667
Ethnicity (SA)	CXCL10	0.275567	-0.1046,0.6558	0.151641	116	0.0309333
Ethnicity (SA)	MFAP5	0.150865	-0.0583,0.36	0.153562	117	0.0312
Ethnicity (SA)	GZMA	0.167367	-0.0648,0.3995	0.153794	118	0.0314667
Ethnicity (SA)	LGALS9	0.130258	-0.0513,0.3118	0.155622	119	0.0317333
Ethnicity (SA)	CSTB	-0.205814	-0.4937,0.0821	0.157207	120	0.032
Ethnicity (SA)	CSF3	0.25657	-0.1066,0.6197	0.162001	121	0.0322667
Ethnicity (SA)	IL6R	-0.143884	-0.3478,0.06	0.16251	122	0.0325333
Ethnicity (SA)	IRAK4	0.24048	-0.1032,0.5841	0.165957	123	0.0328
Ethnicity (SA)	FAM3C	0.106797	-0.0465,0.2601	0.167747	124	0.0330667
Ethnicity (SA)	NOTCH1	-0.086336	-0.2104,0.0378	0.168404	125	0.0333333
Ethnicity (SA)	CCL14	-0.188015	-0.4616,0.0856	0.173578	126	0.0336
Ethnicity (SA)	CD209	0.182606	-0.0835,0.4487	0.174104	127	0.0338667
Ethnicity (SA)	PSMG3	0.197881	-0.0944,0.4902	0.179908	128	0.0341333
Ethnicity (SA)	PRDX3	0.236262	-0.1142,0.5867	0.181729	129	0.0344
Ethnicity (SA)	FIS1	-0.222353	-0.5541,0.1094	0.18423	130	0.0346667
Ethnicity (SA)	LBP	0.257133	-0.1321,0.6463	0.190441	131	0.0349333
Ethnicity (SA)	PTPRF	-0.130102	-0.328,0.0678	0.19266	132	0.0352
Ethnicity (SA)	EPO	0.306552	-0.1676,0.7807	0.199933	133	0.0354667
Ethnicity (SA)	VASN	0.130374	-0.0723,0.333	0.202174	134	0.0357333
Ethnicity (SA)	NELL2	0.150055	-0.0852,0.3853	0.205917	135	0.036
Ethnicity (SA)	SERPINA11	0.182197	-0.1054,0.4698	0.209067	136	0.0362667
Ethnicity (SA)	FAP	0.136125	-0.0799,0.3521	0.21136	137	0.0365333
Ethnicity (SA)	METAP1D	0.206333	-0.1223,0.535	0.213046	138	0.0368
Ethnicity (SA)	COL9A1	-0.232448	-0.6037,0.1388	0.21424	139	0.0370667
Ethnicity (SA)	PPIB	-0.138841	-0.3606,0.0829	0.214299	140	0.0373333
Ethnicity (SA)	BTN2A1	0.0992586	-0.06,0.2585	0.216311	141	0.0376
Ethnicity (SA)	VEGFD	-0.17029	-0.4435,0.1029	0.216347	142	0.0378667
Ethnicity (SA)	ITGA11	0.148016	-0.0896,0.3856	0.2166	143	0.0381333
Ethnicity (SA)	CST6	0.184699	-0.113,0.4824	0.218409	144	0.0384
Ethnicity (SA)	IL18	0.18091	-0.1111,0.4729	0.219032	145	0.0386667
Ethnicity (SA)	IL16	0.184865	-0.1158,0.4856	0.222555	146	0.0389333
Ethnicity (SA)	CELA3A	0.246751	-0.1593,0.6528	0.227814	147	0.0392
Ethnicity (SA)	EIF4G1	-0.122788	-0.3253,0.0797	0.228835	148	0.0394667
Ethnicity (SA)	QDPR	-0.148254	-0.3935,0.097	0.230249	149	0.0397333
Ethnicity (SA)	CTRC	0.265846	-0.175,0.7067	0.231287	150	0.04
Ethnicity (SA)	COL6A3	0.108447	-0.0715,0.2884	0.231748	151	0.0402667
Ethnicity (SA)	CDON	0.111305	-0.0735,0.2961	0.232045	152	0.0405333
Ethnicity (SA)	TBC1D5	-0.276635	-0.7426,0.1893	0.238568	153	0.0408
Ethnicity (SA)	SH2D1A	0.370756	-0.2577,0.9992	0.241506	154	0.0410667
Ethnicity (SA)	SDC4	-0.133206	-0.3592,0.0928	0.241866	155	0.0413333
Ethnicity (SA)	HSPA1A	-0.185182	-0.5033,0.133	0.247786	156	0.0416
Ethnicity (SA)	PLIN3	-0.159274	-0.4332,0.1147	0.248291	157	0.0418667
Ethnicity (SA)	FOXO1	0.292575	-0.215,0.8001	0.252321	158	0.0421333
Ethnicity (SA)	MGMT	0.125492	-0.0928,0.3438	0.253618	159	0.0424
Ethnicity (SA)	ESM1	-0.128907	-0.3534,0.0956	0.254133	160	0.0426667
Ethnicity (SA)	EIF4EBP1	0.201138	-0.1507,0.553	0.25627	161	0.0429333
Ethnicity (SA)	TIE1	0.141054	-0.1069,0.389	0.258511	162	0.0432
Ethnicity (SA)	NBN	0.339731	-0.2615,0.941	0.261702	163	0.0434667
Ethnicity (SA)	IL10RB	0.0907577	-0.0712,0.2527	0.2656	164	0.0437333
Ethnicity (SA)	GDF15	0.13172	-0.1052,0.3686	0.269303	165	0.044
Ethnicity (SA)	ATP5IF1	0.232895	-0.1873,0.6531	0.270829	166	0.0442667
Ethnicity (SA)	PDCD6	0.152893	-0.1246,0.4304	0.273573	167	0.0445333
Ethnicity (SA)	NCR1	-0.134474	-0.3786,0.1096	0.273629	168	0.0448
Ethnicity (SA)	NECTIN2	0.0940009	-0.0775,0.2655	0.276122	169	0.0450667
Ethnicity (SA)	GMPR	0.0757925	-0.0626,0.2141	0.276301	170	0.0453333
Ethnicity (SA)	TGFA	0.166457	-0.1428,0.4757	0.284665	171	0.0456
Ethnicity (SA)	MSMB	-0.231638	-0.6656,0.2024	0.288711	172	0.0458667
Ethnicity (SA)	DBNL	-0.166561	-0.4797,0.1466	0.290335	173	0.0461333
Ethnicity (SA)	LDLR	-0.156396	-0.4532,0.1404	0.294869	174	0.0464
Ethnicity (SA)	TRIM5	0.210646	-0.1915,0.6128	0.297692	175	0.0466667
Ethnicity (SA)	MMP7	0.0984327	-0.0914,0.2883	0.302609	176	0.0469333
Ethnicity (SA)	KYAT1	-0.127226	-0.3747,0.1203	0.306657	177	0.0472
Ethnicity (SA)	SIRPA	-0.110501	-0.326,0.105	0.307889	178	0.0474667
Ethnicity (SA)	ST6GAL1	-0.105723	-0.3125,0.1011	0.309349	179	0.0477333
Ethnicity (SA)	SKAP2	-0.104836	-0.3109,0.1012	0.311606	180	0.048
Ethnicity (SA)	MVK	0.181796	-0.1787,0.5423	0.315803	181	0.0482667
Ethnicity (SA)	CD93	-0.0866167	-0.2605,0.0873	0.321757	182	0.0485333
Ethnicity (SA)	ITGB1BP2	0.179228	-0.1862,0.5446	0.329138	183	0.0488
Ethnicity (SA)	LSP1	0.183411	-0.1916,0.5584	0.330456	184	0.0490667
Ethnicity (SA)	ITIH3	0.127735	-0.1352,0.3907	0.333697	185	0.0493333
Ethnicity (SA)	DNAJA2	-0.115719	-0.354,0.1225	0.333854	186	0.0496
Ethnicity (SA)	PDLIM7	-0.13961	-0.4292,0.1499	0.33732	187	0.0498667
Ethnicity (SA)	NFATC1	-0.188322	-0.5871,0.2104	0.347239	188	0.0501333
Ethnicity (SA)	DLK1	0.167932	-0.1885,0.5244	0.348399	189	0.0504
Ethnicity (SA)	REG3A	0.203599	-0.2314,0.6386	0.351513	190	0.0506667
Ethnicity (SA)	CST3	0.0820339	-0.094,0.258	0.353488	191	0.0509333
Ethnicity (SA)	PLXNB3	0.10805	-0.1262,0.3423	0.35844	192	0.0512
Ethnicity (SA)	PLTP	-0.108852	-0.3449,0.1272	0.358626	193	0.0514667
Ethnicity (SA)	CORO1A	-0.193607	-0.6148,0.2275	0.36011	194	0.0517333
Ethnicity (SA)	GH1	-0.410359	-1.307,0.4862	0.362057	195	0.052
Ethnicity (SA)	FCAR	-0.123338	-0.3938,0.1471	0.363855	196	0.0522667
Ethnicity (SA)	YTHDF3	0.142033	-0.1749,0.459	0.372284	197	0.0525333
Ethnicity (SA)	CES1	-0.229305	-0.7413,0.2827	0.372553	198	0.0528
Ethnicity (SA)	EGF	0.176897	-0.2187,0.5725	0.373301	199	0.0530667
Ethnicity (SA)	RABGAP1L	0.137963	-0.1708,0.4467	0.37365	200	0.0533333
Ethnicity (SA)	HGF	0.0909852	-0.1128,0.2948	0.37396	201	0.0536
Ethnicity (SA)	GSTA1	0.194109	-0.2491,0.6373	0.383104	202	0.0538667
Ethnicity (SA)	WNT9A	0.0794555	-0.1065,0.2655	0.394823	203	0.0541333
Ethnicity (SA)	FCGR3B	-0.150876	-0.5043,0.2025	0.395128	204	0.0544
Ethnicity (SA)	LEPR	0.100664	-0.1358,0.3371	0.396488	205	0.0546667
Ethnicity (SA)	MANF	-0.0748453	-0.2518,0.1021	0.39957	206	0.0549333
Ethnicity (SA)	AGXT	0.18865	-0.2584,0.6357	0.400578	207	0.0552
Ethnicity (SA)	CDH1	0.0989134	-0.1368,0.3346	0.403166	208	0.0554667
Ethnicity (SA)	LACTB2	-0.0981069	-0.3343,0.1381	0.407943	209	0.0557333
Ethnicity (SA)	SERPINA12	0.228872	-0.3237,0.7815	0.40859	210	0.056
Ethnicity (SA)	CCL22	-0.117869	-0.4021,0.1663	0.408647	211	0.0562667
Ethnicity (SA)	CLC	0.155652	-0.2229,0.5342	0.412657	212	0.0565333
Ethnicity (SA)	TIMP3	-0.274211	-0.9467,0.3983	0.416507	213	0.0568
Ethnicity (SA)	ARHGEF12	-0.148284	-0.5152,0.2187	0.420671	214	0.0570667
Ethnicity (SA)	TNFRSF14	0.0656861	-0.0983,0.2297	0.424723	215	0.0573333
Ethnicity (SA)	ENPP7	0.234293	-0.3558,0.8244	0.428818	216	0.0576
Ethnicity (SA)	GYS1	-0.194423	-0.6848,0.296	0.429484	217	0.0578667
Ethnicity (SA)	LGALS3	-0.077152	-0.2723,0.118	0.430842	218	0.0581333
Ethnicity (SA)	IL15	0.0749311	-0.1147,0.2646	0.43102	219	0.0584
Ethnicity (SA)	FCRL3	-0.180227	-0.6374,0.2769	0.432006	220	0.0586667
Ethnicity (SA)	ADGRE5	-0.0704555	-0.2495,0.1086	0.432824	221	0.0589333
Ethnicity (SA)	DNPH1	-0.0820131	-0.2906,0.1265	0.433155	222	0.0592
Ethnicity (SA)	IGSF8	0.064066	-0.0995,0.2276	0.434991	223	0.0594667
Ethnicity (SA)	CST7	0.2205	-0.3496,0.7906	0.440401	224	0.0597333
Ethnicity (SA)	LY75	-0.0880297	-0.3165,0.1405	0.442515	225	0.06
Ethnicity (SA)	LAT	0.087512	-0.1405,0.3155	0.444201	226	0.0602667
Ethnicity (SA)	GZMH	0.342548	-0.551,1.2361	0.444607	227	0.0605333
Ethnicity (SA)	NADK	-0.138554	-0.5005,0.2234	0.445385	228	0.0608
Ethnicity (SA)	CCL23	-0.0983044	-0.3576,0.161	0.449731	229	0.0610667
Ethnicity (SA)	HPCAL1	0.0631501	-0.105,0.2313	0.454099	230	0.0613333
Ethnicity (SA)	DFFA	0.133906	-0.2237,0.4915	0.455321	231	0.0616
Ethnicity (SA)	CCL17	-0.169704	-0.6329,0.2935	0.465078	232	0.0618667
Ethnicity (SA)	MPHOSPH8	0.121985	-0.2112,0.4552	0.465408	233	0.0621333
Ethnicity (SA)	CASP2	-0.109798	-0.4108,0.1912	0.466958	234	0.0624
Ethnicity (SA)	ADAM15	0.0732547	-0.1278,0.2743	0.46752	235	0.0626667
Ethnicity (SA)	MYO9B	-0.230921	-0.8651,0.4032	0.467804	236	0.0629333
Ethnicity (SA)	NCK2	0.145681	-0.2551,0.5465	0.468584	237	0.0632
Ethnicity (SA)	IGFBP2	0.127393	-0.2256,0.4804	0.471768	238	0.0634667
Ethnicity (SA)	FETUB	-0.0707168	-0.2673,0.1258	0.473096	239	0.0637333
Ethnicity (SA)	TPP1	-0.0797212	-0.3022,0.1427	0.474869	240	0.064
Ethnicity (SA)	NRCAM	0.093911	-0.1711,0.3589	0.47971	241	0.0642667
Ethnicity (SA)	CD83	-0.0592661	-0.2269,0.1083	0.48073	242	0.0645333
Ethnicity (SA)	RARRES2	0.0747009	-0.1408,0.2902	0.48928	243	0.0648
Ethnicity (SA)	CLUL1	-0.10605	-0.4181,0.206	0.49791	244	0.0650667
Ethnicity (SA)	CDH5	-0.0823636	-0.3288,0.1641	0.505012	245	0.0653333
Ethnicity (SA)	SOD1	-0.0721886	-0.2887,0.1443	0.505898	246	0.0656
Ethnicity (SA)	DKK3	0.0673581	-0.1371,0.2718	0.510999	247	0.0658667
Ethnicity (SA)	GLO1	0.0832759	-0.1696,0.3361	0.511192	248	0.0661333
Ethnicity (SA)	VASH1	0.166623	-0.3414,0.6746	0.512894	249	0.0664
Ethnicity (SA)	COL4A1	-0.0842254	-0.3427,0.1743	0.515661	250	0.0666667
Ethnicity (SA)	GOPC	0.106211	-0.2207,0.4331	0.516873	251	0.0669333
Ethnicity (SA)	ADGRG2	-0.0522629	-0.2147,0.1102	0.520921	252	0.0672
Ethnicity (SA)	ACOX1	0.132392	-0.2843,0.5491	0.526165	253	0.0674667
Ethnicity (SA)	CSF1	0.0517309	-0.1114,0.2149	0.52694	254	0.0677333
Ethnicity (SA)	SLAMF7	0.10874	-0.2382,0.4557	0.531697	255	0.068
Ethnicity (SA)	SIT1	0.0905749	-0.1994,0.3806	0.533154	256	0.0682667
Ethnicity (SA)	IL6	0.100881	-0.2224,0.4242	0.533526	257	0.0685333
Ethnicity (SA)	ADH4	0.163607	-0.363,0.6903	0.535337	258	0.0688
Ethnicity (SA)	QPCT	-0.0527266	-0.2229,0.1174	0.536335	259	0.0690667
Ethnicity (SA)	ADA	0.086928	-0.196,0.3698	0.539762	260	0.0693333
Ethnicity (SA)	ICAM1	0.0518473	-0.1173,0.221	0.54077	261	0.0696
Ethnicity (SA)	CD40LG	0.0835043	-0.1915,0.3585	0.544505	262	0.0698667
Ethnicity (SA)	CRELD2	0.0870383	-0.2096,0.3837	0.558148	263	0.0701333
Ethnicity (SA)	PRKAB1	-0.0971457	-0.4316,0.2373	0.562126	264	0.0704
Ethnicity (SA)	LGALS1	-0.0739429	-0.329,0.1811	0.562842	265	0.0706667
Ethnicity (SA)	PARP1	0.181305	-0.4466,0.8092	0.564373	266	0.0709333
Ethnicity (SA)	PTPRS	0.047965	-0.12,0.2159	0.568586	267	0.0712
Ethnicity (SA)	ITGB2	0.0494197	-0.1236,0.2225	0.568667	268	0.0714667
Ethnicity (SA)	ZBTB17	0.103588	-0.2672,0.4744	0.57707	269	0.0717333
Ethnicity (SA)	SCGB3A2	0.127521	-0.3293,0.5843	0.577337	270	0.072
Ethnicity (SA)	NRP1	-0.0546941	-0.2513,0.1419	0.578674	271	0.0722667
Ethnicity (SA)	DNER	0.0550805	-0.1439,0.2541	0.580554	272	0.0725333
Ethnicity (SA)	IRAG2	-0.20097	-0.9279,0.5259	0.581005	273	0.0728
Ethnicity (SA)	FUCA1	-0.120695	-0.5575,0.3161	0.581211	274	0.0730667
Ethnicity (SA)	PRSS8	0.0719407	-0.1904,0.3343	0.584151	275	0.0733333
Ethnicity (SA)	CEBPB	-0.0920332	-0.4286,0.2445	0.585133	276	0.0736
Ethnicity (SA)	HNRNPK	0.0937535	-0.2501,0.4376	0.586259	277	0.0738667
Ethnicity (SA)	ANXA4	0.0765794	-0.2075,0.3607	0.590494	278	0.0741333
Ethnicity (SA)	PRKAR1A	-0.107514	-0.5081,0.2931	0.592073	279	0.0744
Ethnicity (SA)	AGRN	0.0585677	-0.1641,0.2813	0.599532	280	0.0746667
Ethnicity (SA)	VCAM1	0.0490967	-0.1407,0.2389	0.605503	281	0.0749333
Ethnicity (SA)	WASF1	-0.129667	-0.6316,0.3722	0.605969	282	0.0752
Ethnicity (SA)	CASP3	-0.0843137	-0.4118,0.2431	0.607192	283	0.0754667
Ethnicity (SA)	C1QA	-0.0420889	-0.207,0.1228	0.610357	284	0.0757333
Ethnicity (SA)	IL3RA	0.0528754	-0.1564,0.2622	0.613933	285	0.076
Ethnicity (SA)	BANK1	0.0750512	-0.2223,0.3724	0.614281	286	0.0762667
Ethnicity (SA)	CA13	0.055136	-0.1634,0.2736	0.614385	287	0.0765333
Ethnicity (SA)	F2R	0.0536652	-0.1595,0.2668	0.615212	288	0.0768
Ethnicity (SA)	NFATC3	-0.0991137	-0.4936,0.2954	0.615877	289	0.0770667
Ethnicity (SA)	PTX3	-0.0642842	-0.3268,0.1982	0.624863	290	0.0773333
Ethnicity (SA)	TYMP	-0.0668494	-0.3462,0.2125	0.632769	291	0.0776
Ethnicity (SA)	CDHR5	0.0547362	-0.1758,0.2852	0.63532	292	0.0778667
Ethnicity (SA)	TNC	-0.0681472	-0.3569,0.2206	0.63744	293	0.0781333
Ethnicity (SA)	PCSK9	-0.0810083	-0.4272,0.2652	0.640306	294	0.0784
Ethnicity (SA)	PNLIPRP2	0.132601	-0.4448,0.71	0.640332	295	0.0786667
Ethnicity (SA)	TNFRSF13B	0.0460786	-0.1539,0.246	0.645363	296	0.0789333
Ethnicity (SA)	PLA2G4A	-0.0684128	-0.3719,0.235	0.652511	297	0.0792
Ethnicity (SA)	BCR	-0.0998939	-0.5446,0.3448	0.653702	298	0.0794667
Ethnicity (SA)	STK11	-0.0802736	-0.44,0.2795	0.655818	299	0.0797333
Ethnicity (SA)	PSPN	0.136082	-0.4778,0.75	0.657823	300	0.08
Ethnicity (SA)	CD40	0.0694254	-0.2458,0.3847	0.660025	301	0.0802667
Ethnicity (SA)	NTRK2	0.0354771	-0.1261,0.197	0.660928	302	0.0805333
Ethnicity (SA)	IL4R	0.0676557	-0.2596,0.3949	0.679605	303	0.0808
Ethnicity (SA)	LTBP2	-0.0467196	-0.2731,0.1797	0.680169	304	0.0810667
Ethnicity (SA)	NUB1	0.0821757	-0.3162,0.4806	0.680311	305	0.0813333
Ethnicity (SA)	HEXIM1	-0.07824	-0.4613,0.3048	0.683229	306	0.0816
Ethnicity (SA)	DOK2	-0.0643754	-0.3799,0.2511	0.683556	307	0.0818667
Ethnicity (SA)	NUDC	0.0355754	-0.1412,0.2124	0.687698	308	0.0821333
Ethnicity (SA)	FADD	-0.0606454	-0.3678,0.2465	0.693213	309	0.0824
Ethnicity (SA)	RNASET2	0.0391022	-0.1612,0.2394	0.696572	310	0.0826667
Ethnicity (SA)	ADGRE2	-0.033845	-0.2098,0.1421	0.700828	311	0.0829333
Ethnicity (SA)	PON3	-0.0451156	-0.2814,0.1912	0.702852	312	0.0832
Ethnicity (SA)	SMOC2	0.0419997	-0.1809,0.2649	0.706523	313	0.0834667
Ethnicity (SA)	MEP1B	0.127927	-0.5583,0.8142	0.709566	314	0.0837333
Ethnicity (SA)	CLEC7A	-0.0532811	-0.3421,0.2356	0.712348	315	0.084
Ethnicity (SA)	SAMD9L	0.0544325	-0.2453,0.3542	0.716753	316	0.0842667
Ethnicity (SA)	HMOX1	0.0496784	-0.2268,0.3261	0.719555	317	0.0845333
Ethnicity (SA)	ACY1	-0.0505411	-0.3351,0.2341	0.722726	318	0.0848
Ethnicity (SA)	CD200R1	0.0381122	-0.1774,0.2536	0.723828	319	0.0850667
Ethnicity (SA)	IRAK1	-0.0719089	-0.4803,0.3364	0.724946	320	0.0853333
Ethnicity (SA)	SNAP23	-0.0347771	-0.244,0.1744	0.739782	321	0.0856
Ethnicity (SA)	CD69	0.04943	-0.2509,0.3498	0.742287	322	0.0858667
Ethnicity (SA)	BACH1	-0.0635624	-0.4675,0.3404	0.753194	323	0.0861333
Ethnicity (SA)	GLOD4	-0.0239849	-0.1796,0.1316	0.758025	324	0.0864
Ethnicity (SA)	AXIN1	0.0513534	-0.2887,0.3914	0.762806	325	0.0866667
Ethnicity (SA)	ANGPT1	0.0457206	-0.2665,0.3579	0.769775	326	0.0869333
Ethnicity (SA)	SNX9	-0.0410868	-0.3392,0.2571	0.782992	327	0.0872
Ethnicity (SA)	GUSB	0.0416788	-0.2635,0.3469	0.784916	328	0.0874667
Ethnicity (SA)	CXCL1	0.0670982	-0.4312,0.5654	0.787842	329	0.0877333
Ethnicity (SA)	CNST	-0.0580828	-0.5013,0.3851	0.793391	330	0.088
Ethnicity (SA)	GRAP2	0.070341	-0.4734,0.6141	0.795967	331	0.0882667
Ethnicity (SA)	LAMA4	0.0308575	-0.208,0.2697	0.796213	332	0.0885333
Ethnicity (SA)	AK1	0.0282559	-0.2028,0.2593	0.806886	333	0.0888
Ethnicity (SA)	AHCY	0.0383365	-0.2777,0.3544	0.808423	334	0.0890667
Ethnicity (SA)	CCL16	0.0382334	-0.2833,0.3597	0.812119	335	0.0893333
Ethnicity (SA)	NCF2	-0.075379	-0.7201,0.5694	0.815235	336	0.0896
Ethnicity (SA)	CD84	-0.0155985	-0.151,0.1198	0.817872	337	0.0898667
Ethnicity (SA)	PDGFB	-0.0328255	-0.3282,0.2626	0.824236	338	0.0901333
Ethnicity (SA)	SPINT2	-0.0347892	-0.3484,0.2789	0.824538	339	0.0904
Ethnicity (SA)	SMPDL3A	0.0417268	-0.3356,0.4191	0.82508	340	0.0906667
Ethnicity (SA)	CLIP2	-0.0265158	-0.2726,0.2195	0.829458	341	0.0909333
Ethnicity (SA)	SELP	0.0270685	-0.227,0.2812	0.831388	342	0.0912
Ethnicity (SA)	CKMT1A_CKMT1B	-0.0319384	-0.3871,0.3232	0.857346	343	0.0914667
Ethnicity (SA)	GGH	0.0179801	-0.2086,0.2445	0.873937	344	0.0917333
Ethnicity (SA)	EGLN1	0.0419912	-0.4883,0.5723	0.874222	345	0.092
Ethnicity (SA)	ARNT	-0.0477103	-0.7041,0.6087	0.88447	346	0.0922667
Ethnicity (SA)	PPP1R9B	-0.0297626	-0.453,0.3935	0.888205	347	0.0925333
Ethnicity (SA)	TIA1	-0.0401963	-0.6211,0.5407	0.889974	348	0.0928
Ethnicity (SA)	SRPK2	0.0264769	-0.3773,0.4303	0.895712	349	0.0930667
Ethnicity (SA)	CRKL	-0.0108295	-0.1796,0.1579	0.897905	350	0.0933333
Ethnicity (SA)	CD2AP	-0.0190444	-0.3289,0.2908	0.902191	351	0.0936
Ethnicity (SA)	CXCL8	-0.018399	-0.3261,0.2893	0.904847	352	0.0938667
Ethnicity (SA)	GLRX	0.0105789	-0.1825,0.2036	0.912755	353	0.0941333
Ethnicity (SA)	DAG1	0.00885897	-0.1733,0.191	0.922536	354	0.0944
Ethnicity (SA)	CDH17	0.0196798	-0.3852,0.4246	0.922591	355	0.0946667
Ethnicity (SA)	PIK3AP1	-0.0204206	-0.4591,0.4182	0.925846	356	0.0949333
Ethnicity (SA)	ENTPD5	0.00885837	-0.187,0.2047	0.927935	357	0.0952
Ethnicity (SA)	ICA1	0.018083	-0.3824,0.4186	0.928077	358	0.0954667
Ethnicity (SA)	PSIP1	0.0238935	-0.5947,0.6425	0.938446	359	0.0957333
Ethnicity (SA)	MCAM	0.00775651	-0.2001,0.2156	0.940514	360	0.096
Ethnicity (SA)	IKBKG	0.0121389	-0.3269,0.3512	0.942935	361	0.0962667
Ethnicity (SA)	ACP5	-0.00831681	-0.2436,0.227	0.943664	362	0.0965333
Ethnicity (SA)	PPP1R2	0.00621278	-0.2698,0.2822	0.964099	363	0.0968
Ethnicity (SA)	CTSB	0.00625225	-0.3309,0.3434	0.970425	364	0.0970667
Ethnicity (SA)	THOP1	0.00355207	-0.1903,0.1974	0.970778	365	0.0973333
Ethnicity (SA)	PLPBP	0.00336682	-0.2041,0.2109	0.974123	366	0.0976
Ethnicity (SA)	DIABLO	0.00511524	-0.3515,0.3617	0.977121	367	0.0978667
Ethnicity (SA)	CRHBP	0.00125533	-0.1693,0.1718	0.98826	368	0.0981333
Ethnicity (SA)	CA1	-0.00269517	-0.4236,0.4182	0.989785	369	0.0984
Ethnicity (SA)	FASLG	-0.00127514	-0.2257,0.2231	0.990936	370	0.0986667
Ethnicity (SA)	HSD11B1	-0.00114564	-0.2167,0.2144	0.991522	371	0.0989333
Ethnicity (SA)	COMT	-0.000942984	-0.3096,0.3077	0.995127	372	0.0992
Ethnicity (SA)	CDH2	0.000359155	-0.2235,0.2242	0.99744	373	0.0994667
Ethnicity (SA)	BAG6	-0.000316374	-0.2839,0.2832	0.99822	374	0.0997333
Ethnicity (SA)	IGFBP1	0.000263352	-0.5486,0.5491	0.999235	375	0.1

## Sheet: Ethnicity x time_BMI_adj
Term	Protein	Beta coefficient	95% CI	Nominal P_value	Rank	Benjamini-Hochberg threshold
Ethnicity (SA) x time	NOTCH1	0.0049755	0.0015,0.0085	0.00577101	1	0.000266667
Ethnicity (SA) x time	MPHOSPH8	-0.0130614	-0.0229,-0.0032	0.00973244	2	0.000533333
Ethnicity (SA) x time	FCRL6	-0.00501564	-0.009,-0.001	0.0137561	3	0.0008
Ethnicity (SA) x time	CORO1A	0.0145243	0.0029,0.0262	0.0149037	4	0.00106667
Ethnicity (SA) x time	PPIB	0.00817722	0.0016,0.0148	0.0157513	5	0.00133333
Ethnicity (SA) x time	SELP	0.00761687	0.0011,0.0141	0.0218505	6	0.0016
Ethnicity (SA) x time	HSPA1A	0.00888087	0.0011,0.0167	0.0258102	7	0.00186667
Ethnicity (SA) x time	LCN2	0.0048367	5e-04,0.0092	0.030173	8	0.00213333
Ethnicity (SA) x time	NFASC	-0.0028015	-0.0054,-2e-04	0.0344861	9	0.0024
Ethnicity (SA) x time	RNASET2	0.00424799	3e-04,0.0082	0.035545	10	0.00266667
Ethnicity (SA) x time	PDCD6	0.0046226	2e-04,0.009	0.0397054	11	0.00293333
Ethnicity (SA) x time	CRTAC1	0.00308522	1e-04,0.0061	0.0425806	12	0.0032
Ethnicity (SA) x time	CD79B	-0.00375725	-0.0074,-1e-04	0.0446664	13	0.00346667
Ethnicity (SA) x time	LEPR	-0.00744435	-0.0148,-1e-04	0.0469176	14	0.00373333
Ethnicity (SA) x time	PSPN	-0.00759545	-0.0152,0	0.0496391	15	0.004
Ethnicity (SA) x time	CD59	0.00308535	-1e-04,0.0062	0.0555479	16	0.00426667
Ethnicity (SA) x time	IFNLR1	-0.00422474	-0.0086,1e-04	0.057293	17	0.00453333
Ethnicity (SA) x time	IGSF8	0.00380206	-2e-04,0.0078	0.0598258	18	0.0048
Ethnicity (SA) x time	FETUB	0.00407535	-2e-04,0.0083	0.0606573	19	0.00506667
Ethnicity (SA) x time	CLIP2	0.00486493	-3e-04,0.01	0.0627424	20	0.00533333
Ethnicity (SA) x time	MET	0.00365586	-2e-04,0.0075	0.063638	21	0.0056
Ethnicity (SA) x time	PLA2G4A	0.0065753	-5e-04,0.0136	0.0677829	22	0.00586667
Ethnicity (SA) x time	LGALS3	0.0037568	-3e-04,0.0078	0.0684437	23	0.00613333
Ethnicity (SA) x time	ADAMTS13	0.00416564	-3e-04,0.0087	0.0684898	24	0.0064
Ethnicity (SA) x time	GYS1	0.0111826	-9e-04,0.0232	0.0686559	25	0.00666667
Ethnicity (SA) x time	TBC1D5	0.013104	-0.001,0.0273	0.0691019	26	0.00693333
Ethnicity (SA) x time	DNAJA2	0.00557889	-5e-04,0.0116	0.0705305	27	0.0072
Ethnicity (SA) x time	RETN	0.00434247	-4e-04,0.0091	0.0745127	28	0.00746667
Ethnicity (SA) x time	SOD1	0.00510329	-5e-04,0.0107	0.0751888	29	0.00773333
Ethnicity (SA) x time	FIS1	0.00855645	-0.001,0.0181	0.0789191	30	0.008
Ethnicity (SA) x time	PRTN3	0.00711478	-8e-04,0.0151	0.0794255	31	0.00826667
Ethnicity (SA) x time	FASLG	-0.00282701	-0.006,4e-04	0.0809768	32	0.00853333
Ethnicity (SA) x time	CCL20	-0.01034	-0.0221,0.0014	0.0839473	33	0.0088
Ethnicity (SA) x time	CSTB	0.0036053	-6e-04,0.0078	0.0902104	34	0.00906667
Ethnicity (SA) x time	SLAMF7	-0.00359336	-0.0078,6e-04	0.0911084	35	0.00933333
Ethnicity (SA) x time	TIMP3	0.0108443	-0.0021,0.0237	0.0986949	36	0.0096
Ethnicity (SA) x time	CCL25	-0.00296394	-0.0065,6e-04	0.102447	37	0.00986667
Ethnicity (SA) x time	DKK3	0.00366822	-8e-04,0.0081	0.105957	38	0.0101333
Ethnicity (SA) x time	FCRL3	-0.00446674	-0.0099,0.001	0.106775	39	0.0104
Ethnicity (SA) x time	SFTPD	-0.00506305	-0.0112,0.0011	0.106897	40	0.0106667
Ethnicity (SA) x time	DPP7	0.00626718	-0.0014,0.0139	0.10775	41	0.0109333
Ethnicity (SA) x time	FUCA1	0.00325999	-8e-04,0.0073	0.116246	42	0.0112
Ethnicity (SA) x time	RARRES2	0.00419328	-0.0011,0.0095	0.118154	43	0.0114667
Ethnicity (SA) x time	EIF4G1	0.00429531	-0.0012,0.0098	0.122522	44	0.0117333
Ethnicity (SA) x time	KYAT1	0.0053669	-0.0015,0.0122	0.123398	45	0.012
Ethnicity (SA) x time	PDLIM7	0.0065419	-0.0018,0.0149	0.123599	46	0.0122667
Ethnicity (SA) x time	IGFBP6	0.00322332	-9e-04,0.0073	0.124191	47	0.0125333
Ethnicity (SA) x time	MILR1	-0.00354048	-0.0081,0.001	0.125776	48	0.0128
Ethnicity (SA) x time	DNPH1	0.00456106	-0.0013,0.0104	0.126015	49	0.0130667
Ethnicity (SA) x time	GGH	0.00293758	-9e-04,0.0067	0.127747	50	0.0133333
Ethnicity (SA) x time	PDGFB	0.00547699	-0.0016,0.0126	0.127784	51	0.0136
Ethnicity (SA) x time	ADGRE5	0.00337301	-0.001,0.0077	0.128278	52	0.0138667
Ethnicity (SA) x time	SPINK4	-0.00355298	-0.0082,0.0011	0.129548	53	0.0141333
Ethnicity (SA) x time	ST6GAL1	0.00442287	-0.0013,0.0102	0.130099	54	0.0144
Ethnicity (SA) x time	MFAP5	0.0047082	-0.0015,0.011	0.138023	55	0.0146667
Ethnicity (SA) x time	CD2AP	0.00627259	-0.0021,0.0146	0.140272	56	0.0149333
Ethnicity (SA) x time	SIRPA	0.00233481	-8e-04,0.0055	0.142472	57	0.0152
Ethnicity (SA) x time	CKMT1A_CKMT1B	0.00663518	-0.0023,0.0156	0.143977	58	0.0154667
Ethnicity (SA) x time	LTBP2	0.00300629	-0.001,0.0071	0.144051	59	0.0157333
Ethnicity (SA) x time	TNFSF10	-0.00290695	-0.0068,0.001	0.145069	60	0.016
Ethnicity (SA) x time	CD6	-0.00262264	-0.0062,9e-04	0.145077	61	0.0162667
Ethnicity (SA) x time	ESM1	0.00371803	-0.0013,0.0088	0.147636	62	0.0165333
Ethnicity (SA) x time	SAMD9L	0.00545855	-0.002,0.0129	0.148783	63	0.0168
Ethnicity (SA) x time	ARHGEF12	0.00795389	-0.003,0.0189	0.15162	64	0.0170667
Ethnicity (SA) x time	TNFRSF14	0.00335611	-0.0013,0.008	0.152199	65	0.0173333
Ethnicity (SA) x time	PTPRM	-0.00205946	-0.0049,8e-04	0.152639	66	0.0176
Ethnicity (SA) x time	MANF	0.00401005	-0.0015,0.0095	0.153376	67	0.0178667
Ethnicity (SA) x time	LBP	0.00524436	-0.002,0.0125	0.154611	68	0.0181333
Ethnicity (SA) x time	ENTPD6	-0.00308724	-0.0074,0.0012	0.1563	69	0.0184
Ethnicity (SA) x time	CCL23	0.00390299	-0.0016,0.0094	0.160049	70	0.0186667
Ethnicity (SA) x time	LY6D	0.00355628	-0.0014,0.0085	0.160268	71	0.0189333
Ethnicity (SA) x time	MARCO	-0.00169297	-0.0041,7e-04	0.160738	72	0.0192
Ethnicity (SA) x time	TNFRSF11A	-0.00253437	-0.0061,0.0011	0.166271	73	0.0194667
Ethnicity (SA) x time	SKAP2	0.00458675	-0.002,0.0111	0.16849	74	0.0197333
Ethnicity (SA) x time	CDH17	-0.00499901	-0.0121,0.0021	0.168644	75	0.02
Ethnicity (SA) x time	CLEC5A	0.00280839	-0.0012,0.0069	0.172415	76	0.0202667
Ethnicity (SA) x time	GUSB	0.00480023	-0.0021,0.0117	0.173131	77	0.0205333
Ethnicity (SA) x time	ITGB2	0.00327532	-0.0015,0.008	0.174172	78	0.0208
Ethnicity (SA) x time	BACH1	0.00849456	-0.0038,0.0208	0.175109	79	0.0210667
Ethnicity (SA) x time	SNX9	0.00533817	-0.0025,0.0132	0.180167	80	0.0213333
Ethnicity (SA) x time	CCL11	-0.00242247	-0.006,0.0011	0.180176	81	0.0216
Ethnicity (SA) x time	DIABLO	0.00653402	-0.0032,0.0162	0.184018	82	0.0218667
Ethnicity (SA) x time	CSF1	0.00297176	-0.0014,0.0074	0.185348	83	0.0221333
Ethnicity (SA) x time	LAMA4	0.00463463	-0.0023,0.0115	0.185921	84	0.0224
Ethnicity (SA) x time	LDLR	0.00334236	-0.0016,0.0083	0.18603	85	0.0226667
Ethnicity (SA) x time	IL18R1	-0.00153145	-0.0039,8e-04	0.196882	86	0.0229333
Ethnicity (SA) x time	LGMN	0.00317891	-0.0017,0.008	0.197706	87	0.0232
Ethnicity (SA) x time	IL12RB1	-0.00316418	-0.008,0.0017	0.198113	88	0.0234667
Ethnicity (SA) x time	IRAG2	0.0141015	-0.008,0.0362	0.20872	89	0.0237333
Ethnicity (SA) x time	CRKL	0.00329743	-0.0019,0.0085	0.211885	90	0.024
Ethnicity (SA) x time	TINAGL1	-0.0027218	-0.0071,0.0016	0.219256	91	0.0242667
Ethnicity (SA) x time	PLTP	0.00376297	-0.0023,0.0098	0.221331	92	0.0245333
Ethnicity (SA) x time	GMPR	0.00174856	-0.0011,0.0046	0.22637	93	0.0248
Ethnicity (SA) x time	BOC	-0.00288215	-0.0076,0.0018	0.227444	94	0.0250667
Ethnicity (SA) x time	LAT	0.00426068	-0.0027,0.0112	0.228376	95	0.0253333
Ethnicity (SA) x time	AGXT	-0.00553948	-0.0146,0.0036	0.230672	96	0.0256
Ethnicity (SA) x time	LILRB1	0.00180577	-0.0012,0.0048	0.232855	97	0.0258667
Ethnicity (SA) x time	XG	0.0030641	-0.002,0.0081	0.233009	98	0.0261333
Ethnicity (SA) x time	CASP3	0.00581858	-0.0038,0.0155	0.234222	99	0.0264
Ethnicity (SA) x time	QPCT	0.00213927	-0.0014,0.0057	0.235188	100	0.0266667
Ethnicity (SA) x time	WNT9A	-0.00245985	-0.0066,0.0016	0.236099	101	0.0269333
Ethnicity (SA) x time	IL18	0.00349357	-0.0024,0.0094	0.241208	102	0.0272
Ethnicity (SA) x time	LGALS1	0.00357133	-0.0024,0.0096	0.241643	103	0.0274667
Ethnicity (SA) x time	THOP1	0.00288613	-0.002,0.0078	0.242604	104	0.0277333
Ethnicity (SA) x time	PON3	0.00198363	-0.0014,0.0053	0.243717	105	0.028
Ethnicity (SA) x time	VSIR	0.00547998	-0.0038,0.0148	0.245152	106	0.0282667
Ethnicity (SA) x time	DPP10	-0.00194009	-0.0052,0.0014	0.247253	107	0.0285333
Ethnicity (SA) x time	CCL22	0.0037336	-0.0026,0.0101	0.247718	108	0.0288
Ethnicity (SA) x time	PLXNB3	0.00397835	-0.0028,0.0108	0.248557	109	0.0290667
Ethnicity (SA) x time	LEP	0.00520674	-0.0037,0.0141	0.250644	110	0.0293333
Ethnicity (SA) x time	SNAP23	0.00375602	-0.0027,0.0103	0.254574	111	0.0296
Ethnicity (SA) x time	CD69	0.00498908	-0.0037,0.0137	0.257556	112	0.0298667
Ethnicity (SA) x time	NFATC1	0.00652009	-0.0048,0.0179	0.25823	113	0.0301333
Ethnicity (SA) x time	CEACAM8	0.005706	-0.0043,0.0157	0.259065	114	0.0304
Ethnicity (SA) x time	AK1	0.00368104	-0.0028,0.0101	0.259396	115	0.0306667
Ethnicity (SA) x time	CDH5	0.00432837	-0.0033,0.0119	0.262587	116	0.0309333
Ethnicity (SA) x time	HEXIM1	0.00604264	-0.0047,0.0168	0.266259	117	0.0312
Ethnicity (SA) x time	CA1	0.00782094	-0.0061,0.0217	0.267349	118	0.0314667
Ethnicity (SA) x time	ADAM15	-0.00307634	-0.0086,0.0024	0.26831	119	0.0317333
Ethnicity (SA) x time	HNRNPK	-0.00489026	-0.0138,0.004	0.278236	120	0.032
Ethnicity (SA) x time	NADK	0.00521503	-0.0043,0.0148	0.281407	121	0.0322667
Ethnicity (SA) x time	DECR1	0.00419737	-0.0035,0.0119	0.282021	122	0.0325333
Ethnicity (SA) x time	FAM3C	0.00230821	-0.0021,0.0067	0.29849	123	0.0328
Ethnicity (SA) x time	USP8	-0.00565776	-0.0164,0.0051	0.301059	124	0.0330667
Ethnicity (SA) x time	MYO9B	0.0103221	-0.0094,0.03	0.301103	125	0.0333333
Ethnicity (SA) x time	COLEC12	0.00198601	-0.0018,0.0058	0.305452	126	0.0336
Ethnicity (SA) x time	ACOX1	-0.00609181	-0.0179,0.0057	0.308076	127	0.0338667
Ethnicity (SA) x time	CST6	0.00199904	-0.0019,0.0059	0.309956	128	0.0341333
Ethnicity (SA) x time	APOM	0.00270629	-0.0026,0.008	0.31296	129	0.0344
Ethnicity (SA) x time	CCL14	0.00248309	-0.0025,0.0074	0.321942	130	0.0346667
Ethnicity (SA) x time	PRSS8	-0.0024233	-0.0073,0.0024	0.322853	131	0.0349333
Ethnicity (SA) x time	COL6A3	0.0023684	-0.0024,0.0071	0.325894	132	0.0352
Ethnicity (SA) x time	SOST	0.00233818	-0.0024,0.007	0.326261	133	0.0354667
Ethnicity (SA) x time	ADH4	-0.00472776	-0.0142,0.0048	0.326529	134	0.0357333
Ethnicity (SA) x time	PLPBP	0.00282633	-0.0029,0.0085	0.326621	135	0.036
Ethnicity (SA) x time	CST3	0.00215351	-0.0022,0.0065	0.330505	136	0.0362667
Ethnicity (SA) x time	CRELD2	0.00411636	-0.0043,0.0125	0.3352	137	0.0365333
Ethnicity (SA) x time	BTN2A1	0.00209094	-0.0022,0.0064	0.33629	138	0.0368
Ethnicity (SA) x time	CDHR5	-0.00273167	-0.0084,0.0029	0.339646	139	0.0370667
Ethnicity (SA) x time	ATP5IF1	0.00566916	-0.0061,0.0175	0.342743	140	0.0373333
Ethnicity (SA) x time	AGRN	0.00281271	-0.0031,0.0087	0.34635	141	0.0376
Ethnicity (SA) x time	PRDX3	0.00414461	-0.0046,0.0129	0.351507	142	0.0378667
Ethnicity (SA) x time	SRPK2	0.00451265	-0.0051,0.0141	0.352241	143	0.0381333
Ethnicity (SA) x time	CLC	-0.00417956	-0.0131,0.0047	0.355066	144	0.0384
Ethnicity (SA) x time	CASP2	0.00374996	-0.0043,0.0118	0.35719	145	0.0386667
Ethnicity (SA) x time	CCL24	0.00259306	-0.003,0.0082	0.357413	146	0.0389333
Ethnicity (SA) x time	SCG3	0.00199852	-0.0023,0.0063	0.359756	147	0.0392
Ethnicity (SA) x time	KRT19	-0.00267455	-0.0084,0.0031	0.360762	148	0.0394667
Ethnicity (SA) x time	DBNL	0.0040073	-0.0047,0.0127	0.364854	149	0.0397333
Ethnicity (SA) x time	GHRL	-0.00360378	-0.0115,0.0043	0.366054	150	0.04
Ethnicity (SA) x time	SIT1	-0.00319886	-0.0102,0.0038	0.367354	151	0.0402667
Ethnicity (SA) x time	PRKAB1	0.00382961	-0.0046,0.0123	0.370654	152	0.0405333
Ethnicity (SA) x time	TIE1	-0.00334007	-0.0108,0.0042	0.378958	153	0.0408
Ethnicity (SA) x time	IL3RA	-0.0020146	-0.0065,0.0025	0.379337	154	0.0410667
Ethnicity (SA) x time	SPON2	0.00208898	-0.0026,0.0068	0.379664	155	0.0413333
Ethnicity (SA) x time	TLR3	-0.00155167	-0.0051,0.002	0.387703	156	0.0416
Ethnicity (SA) x time	SERPINA11	0.00313781	-0.0041,0.0104	0.391148	157	0.0418667
Ethnicity (SA) x time	IL15	0.00142691	-0.0019,0.0047	0.395343	158	0.0421333
Ethnicity (SA) x time	CXCL14	-0.00201796	-0.0067,0.0027	0.396702	159	0.0424
Ethnicity (SA) x time	WFIKKN2	0.00229926	-0.0031,0.0077	0.402163	160	0.0426667
Ethnicity (SA) x time	SCGB3A2	0.00392015	-0.0053,0.0132	0.403596	161	0.0429333
Ethnicity (SA) x time	LY75	-0.00148685	-0.005,0.002	0.404704	162	0.0432
Ethnicity (SA) x time	CHIT1	0.0019672	-0.0027,0.0066	0.406542	163	0.0434667
Ethnicity (SA) x time	GSTA1	0.00360003	-0.005,0.0122	0.406822	164	0.0437333
Ethnicity (SA) x time	GLRX	0.00218184	-0.003,0.0074	0.408758	165	0.044
Ethnicity (SA) x time	LACTB2	0.00254444	-0.0036,0.0087	0.412291	166	0.0442667
Ethnicity (SA) x time	CA13	0.00226196	-0.0032,0.0077	0.413311	167	0.0445333
Ethnicity (SA) x time	IL6R	0.00152635	-0.0022,0.0052	0.41445	168	0.0448
Ethnicity (SA) x time	CXCL8	0.00153442	-0.0022,0.0053	0.424629	169	0.0450667
Ethnicity (SA) x time	PSMG3	0.00289249	-0.0043,0.01	0.424687	170	0.0453333
Ethnicity (SA) x time	CD4	-0.00170461	-0.0059,0.0025	0.42629	171	0.0456
Ethnicity (SA) x time	BCR	0.00529933	-0.0079,0.0185	0.427863	172	0.0458667
Ethnicity (SA) x time	VEGFD	-0.00153819	-0.0054,0.0023	0.431218	173	0.0461333
Ethnicity (SA) x time	CRHBP	0.0019376	-0.0029,0.0068	0.431971	174	0.0464
Ethnicity (SA) x time	NUDC	0.00189193	-0.0029,0.0066	0.432012	175	0.0466667
Ethnicity (SA) x time	ANGPTL2	0.00222784	-0.0034,0.0079	0.434873	176	0.0469333
Ethnicity (SA) x time	SSC4D	-0.00369179	-0.0131,0.0057	0.436251	177	0.0472
Ethnicity (SA) x time	SDC4	0.00212011	-0.0033,0.0075	0.437254	178	0.0474667
Ethnicity (SA) x time	CXCL16	0.00149795	-0.0023,0.0053	0.437444	179	0.0477333
Ethnicity (SA) x time	PPP1R2	0.0029778	-0.0047,0.0106	0.441848	180	0.048
Ethnicity (SA) x time	ITGB1BP2	-0.00360077	-0.0129,0.0057	0.444694	181	0.0482667
Ethnicity (SA) x time	IRAK4	-0.0041557	-0.0152,0.0069	0.456843	182	0.0485333
Ethnicity (SA) x time	PPP1R9B	0.00391847	-0.0066,0.0144	0.461245	183	0.0488
Ethnicity (SA) x time	TIA1	-0.00572026	-0.0211,0.0096	0.461575	184	0.0490667
Ethnicity (SA) x time	VASN	-0.00213704	-0.0079,0.0036	0.462033	185	0.0493333
Ethnicity (SA) x time	GZMH	0.0093154	-0.0159,0.0346	0.465832	186	0.0496
Ethnicity (SA) x time	PTPRS	0.00133589	-0.0023,0.005	0.465889	187	0.0498667
Ethnicity (SA) x time	PRKAR1A	0.00405759	-0.007,0.0151	0.467412	188	0.0501333
Ethnicity (SA) x time	TCN2	0.00144925	-0.0025,0.0054	0.468337	189	0.0504
Ethnicity (SA) x time	NRCAM	-0.0017377	-0.0065,0.003	0.4725	190	0.0506667
Ethnicity (SA) x time	PLIN3	0.00286626	-0.005,0.0108	0.47414	191	0.0509333
Ethnicity (SA) x time	NECTIN2	0.00152124	-0.0027,0.0057	0.475992	192	0.0512
Ethnicity (SA) x time	FABP2	-0.00219532	-0.0083,0.0039	0.477877	193	0.0514667
Ethnicity (SA) x time	ICA1	0.00339608	-0.0061,0.0129	0.478444	194	0.0517333
Ethnicity (SA) x time	TPP1	0.00214675	-0.0038,0.0081	0.479578	195	0.052
Ethnicity (SA) x time	CCL17	0.00238897	-0.0044,0.0092	0.485349	196	0.0522667
Ethnicity (SA) x time	IL32	0.00144928	-0.0027,0.0056	0.485474	197	0.0525333
Ethnicity (SA) x time	NBN	0.00601115	-0.0113,0.0233	0.492446	198	0.0528
Ethnicity (SA) x time	PLA2G1B	0.00145266	-0.0027,0.0056	0.493902	199	0.0530667
Ethnicity (SA) x time	EGF	0.00389571	-0.0074,0.0152	0.495896	200	0.0533333
Ethnicity (SA) x time	IGFBP3	0.00111085	-0.0021,0.0044	0.498977	201	0.0536
Ethnicity (SA) x time	WASF1	0.00500896	-0.0097,0.0197	0.499785	202	0.0538667
Ethnicity (SA) x time	IL5RA	0.00107234	-0.0021,0.0042	0.500616	203	0.0541333
Ethnicity (SA) x time	ANGPT1	0.00288252	-0.0056,0.0113	0.501274	204	0.0544
Ethnicity (SA) x time	CD40LG	0.00211259	-0.0041,0.0084	0.503663	205	0.0546667
Ethnicity (SA) x time	PCSK9	0.00372048	-0.0073,0.0148	0.506049	206	0.0549333
Ethnicity (SA) x time	TGFA	0.00149098	-0.003,0.006	0.511867	207	0.0552
Ethnicity (SA) x time	FAP	-0.0018697	-0.0076,0.0038	0.517707	208	0.0554667
Ethnicity (SA) x time	KYNU	-0.00125967	-0.0051,0.0026	0.518809	209	0.0557333
Ethnicity (SA) x time	AXIN1	0.00303282	-0.0063,0.0124	0.52288	210	0.056
Ethnicity (SA) x time	FABP9	-0.00133894	-0.0055,0.0028	0.525182	211	0.0562667
Ethnicity (SA) x time	AHCY	0.00246568	-0.0052,0.0101	0.525883	212	0.0565333
Ethnicity (SA) x time	AMY2A	0.00216268	-0.0046,0.0089	0.526625	213	0.0568
Ethnicity (SA) x time	FABP1	-0.00274091	-0.0114,0.0059	0.529572	214	0.0570667
Ethnicity (SA) x time	EPHA1	-0.00127275	-0.0053,0.0028	0.533606	215	0.0573333
Ethnicity (SA) x time	MMP7	-0.0014937	-0.0063,0.0033	0.536785	216	0.0576
Ethnicity (SA) x time	HCLS1	-0.00166888	-0.007,0.0037	0.53992	217	0.0578667
Ethnicity (SA) x time	PNLIPRP2	-0.00255064	-0.0109,0.0058	0.541899	218	0.0581333
Ethnicity (SA) x time	EFEMP1	0.0016184	-0.0036,0.0069	0.543732	219	0.0584
Ethnicity (SA) x time	AXL	0.000976286	-0.0022,0.0042	0.545012	220	0.0586667
Ethnicity (SA) x time	AMY2B	0.00209112	-0.0048,0.009	0.548922	221	0.0589333
Ethnicity (SA) x time	SMPDL3A	0.00143521	-0.0033,0.0062	0.55024	222	0.0592
Ethnicity (SA) x time	CD200R1	0.000838983	-0.002,0.0036	0.555445	223	0.0594667
Ethnicity (SA) x time	SPINT2	0.0029061	-0.0069,0.0127	0.557826	224	0.0597333
Ethnicity (SA) x time	QDPR	0.00189471	-0.0046,0.0084	0.56255	225	0.06
Ethnicity (SA) x time	GDF15	0.00156436	-0.0038,0.0069	0.562866	226	0.0602667
Ethnicity (SA) x time	IKBKG	0.00296838	-0.0072,0.0131	0.562963	227	0.0605333
Ethnicity (SA) x time	IL17RB	0.00141379	-0.0034,0.0062	0.563188	228	0.0608
Ethnicity (SA) x time	COL9A1	-0.00159165	-0.0071,0.0039	0.569904	229	0.0610667
Ethnicity (SA) x time	GZMA	-0.00143692	-0.0064,0.0036	0.57067	230	0.0613333
Ethnicity (SA) x time	METAP1D	0.00241043	-0.006,0.0109	0.573466	231	0.0616
Ethnicity (SA) x time	CCL26	0.00246164	-0.0062,0.0111	0.574977	232	0.0618667
Ethnicity (SA) x time	GRAP2	0.00503652	-0.013,0.0231	0.581529	233	0.0621333
Ethnicity (SA) x time	PTX3	-0.00163187	-0.0076,0.0044	0.590945	234	0.0624
Ethnicity (SA) x time	DOK2	0.00238545	-0.0064,0.0112	0.592029	235	0.0626667
Ethnicity (SA) x time	COL4A1	-0.00184898	-0.0087,0.005	0.5927	236	0.0629333
Ethnicity (SA) x time	CXCL1	0.0023623	-0.0064,0.0111	0.593575	237	0.0632
Ethnicity (SA) x time	ADAM23	-0.000677733	-0.0032,0.0019	0.599922	238	0.0634667
Ethnicity (SA) x time	HMOX1	-0.00137989	-0.0066,0.0038	0.600922	239	0.0637333
Ethnicity (SA) x time	CTRC	-0.00211037	-0.0101,0.0059	0.602288	240	0.064
Ethnicity (SA) x time	CLEC7A	-0.000824196	-0.004,0.0023	0.602781	241	0.0642667
Ethnicity (SA) x time	NCF2	-0.00494787	-0.0238,0.0139	0.603905	242	0.0645333
Ethnicity (SA) x time	DFFA	-0.00270125	-0.0131,0.0077	0.60654	243	0.0648
Ethnicity (SA) x time	SPRY2	-0.00428025	-0.0208,0.0122	0.608712	244	0.0650667
Ethnicity (SA) x time	TYMP	0.00228214	-0.0065,0.0111	0.609607	245	0.0653333
Ethnicity (SA) x time	PARP1	0.00483005	-0.0141,0.0237	0.613717	246	0.0656
Ethnicity (SA) x time	CCL28	0.00184088	-0.0054,0.0091	0.614825	247	0.0658667
Ethnicity (SA) x time	CELA3A	-0.00180847	-0.009,0.0054	0.61824	248	0.0661333
Ethnicity (SA) x time	STK11	0.00218029	-0.0067,0.011	0.626449	249	0.0664
Ethnicity (SA) x time	SPARCL1	-0.00164818	-0.0084,0.0051	0.63023	250	0.0666667
Ethnicity (SA) x time	CDH1	0.00131123	-0.0042,0.0068	0.635691	251	0.0669333
Ethnicity (SA) x time	ENTPD5	-0.00133039	-0.0069,0.0043	0.638386	252	0.0672
Ethnicity (SA) x time	SMOC2	0.00128048	-0.0041,0.0067	0.641235	253	0.0674667
Ethnicity (SA) x time	CLEC4D	0.00109003	-0.0036,0.0058	0.646012	254	0.0677333
Ethnicity (SA) x time	NUB1	0.0021963	-0.0074,0.0118	0.65198	255	0.068
Ethnicity (SA) x time	ENPP7	-0.00154243	-0.0083,0.0053	0.653907	256	0.0682667
Ethnicity (SA) x time	TRIM5	0.00149194	-0.0052,0.0082	0.660579	257	0.0685333
Ethnicity (SA) x time	CES1	-0.00142751	-0.0079,0.005	0.662895	258	0.0688
Ethnicity (SA) x time	TFRC	-0.00168462	-0.0094,0.006	0.664642	259	0.0690667
Ethnicity (SA) x time	CEBPB	-0.00224387	-0.0125,0.0081	0.666706	260	0.0693333
Ethnicity (SA) x time	ANXA4	0.00144375	-0.0053,0.0081	0.669921	261	0.0696
Ethnicity (SA) x time	SERPINA12	-0.00204741	-0.0116,0.0076	0.673171	262	0.0698667
Ethnicity (SA) x time	NCK2	0.00284527	-0.0105,0.0162	0.673288	263	0.0701333
Ethnicity (SA) x time	CNST	0.00285695	-0.0106,0.0163	0.674378	264	0.0704
Ethnicity (SA) x time	CTSC	0.00150709	-0.0056,0.0086	0.674577	265	0.0706667
Ethnicity (SA) x time	SSC5D	0.000902716	-0.0034,0.0052	0.675452	266	0.0709333
Ethnicity (SA) x time	EGLN1	0.00309275	-0.0116,0.0177	0.676506	267	0.0712
Ethnicity (SA) x time	IL10RB	0.000827988	-0.0032,0.0048	0.681269	268	0.0714667
Ethnicity (SA) x time	IRAK1	0.00238084	-0.0091,0.0138	0.681462	269	0.0717333
Ethnicity (SA) x time	GP2	-0.00176943	-0.0103,0.0068	0.681632	270	0.072
Ethnicity (SA) x time	DNER	0.000825734	-0.0032,0.0049	0.68855	271	0.0722667
Ethnicity (SA) x time	DAG1	0.00107992	-0.0043,0.0064	0.690419	272	0.0725333
Ethnicity (SA) x time	TGFBR3	0.00139553	-0.0056,0.0084	0.691981	273	0.0728
Ethnicity (SA) x time	ARNT	-0.00151387	-0.0091,0.006	0.692191	274	0.0730667
Ethnicity (SA) x time	LGALS9	-0.000796181	-0.0048,0.0032	0.693685	275	0.0733333
Ethnicity (SA) x time	GH1	-0.00421171	-0.0254,0.017	0.693837	276	0.0736
Ethnicity (SA) x time	RABGAP1L	-0.00156012	-0.0098,0.0067	0.708181	277	0.0738667
Ethnicity (SA) x time	IGFBP1	0.00185713	-0.008,0.0117	0.709187	278	0.0741333
Ethnicity (SA) x time	NPTXR	0.000844107	-0.0037,0.0053	0.710739	279	0.0744
Ethnicity (SA) x time	ICAM1	0.000642188	-0.0028,0.0041	0.713183	280	0.0746667
Ethnicity (SA) x time	CD40	0.00171107	-0.0076,0.0111	0.717577	281	0.0749333
Ethnicity (SA) x time	ISM1	-0.00119085	-0.0077,0.0054	0.719698	282	0.0752
Ethnicity (SA) x time	CD163	0.00066996	-0.003,0.0044	0.72051	283	0.0754667
Ethnicity (SA) x time	ACY1	0.0010244	-0.0047,0.0068	0.723868	284	0.0757333
Ethnicity (SA) x time	CA5A	-0.00147133	-0.0097,0.0068	0.724618	285	0.076
Ethnicity (SA) x time	IL1RL1	-0.00100828	-0.0067,0.0047	0.726663	286	0.0762667
Ethnicity (SA) x time	PSIP1	0.00318629	-0.0149,0.0213	0.728285	287	0.0765333
Ethnicity (SA) x time	VEGFA	-0.000810556	-0.0055,0.0038	0.730045	288	0.0768
Ethnicity (SA) x time	CDSN	0.000686238	-0.0033,0.0046	0.731435	289	0.0770667
Ethnicity (SA) x time	CSF3	0.00109267	-0.0052,0.0074	0.732667	290	0.0773333
Ethnicity (SA) x time	TNFSF11	0.00117119	-0.0057,0.008	0.736144	291	0.0776
Ethnicity (SA) x time	MEP1B	-0.00139171	-0.0096,0.0068	0.736479	292	0.0778667
Ethnicity (SA) x time	CST7	-0.000916145	-0.0063,0.0045	0.73736	293	0.0781333
Ethnicity (SA) x time	MSMB	-0.00104452	-0.0073,0.0052	0.742817	294	0.0784
Ethnicity (SA) x time	ADA	-0.000852101	-0.006,0.0043	0.742926	295	0.0786667
Ethnicity (SA) x time	CLEC4A	0.000531371	-0.0027,0.0037	0.743538	296	0.0789333
Ethnicity (SA) x time	MGMT	0.000868995	-0.0046,0.0063	0.75266	297	0.0792
Ethnicity (SA) x time	CLUL1	0.000626672	-0.0034,0.0046	0.756791	298	0.0794667
Ethnicity (SA) x time	DEFA1_DEFA1B	0.00112326	-0.0062,0.0085	0.763148	299	0.0797333
Ethnicity (SA) x time	SIGLEC7	0.000515577	-0.0029,0.0039	0.765978	300	0.08
Ethnicity (SA) x time	CD48	-0.000515782	-0.004,0.003	0.770239	301	0.0802667
Ethnicity (SA) x time	UMOD	0.000780438	-0.0046,0.0061	0.773269	302	0.0805333
Ethnicity (SA) x time	IL4R	-0.00124618	-0.0098,0.0073	0.773859	303	0.0808
Ethnicity (SA) x time	ADGRE2	0.000709017	-0.0042,0.0056	0.775247	304	0.0810667
Ethnicity (SA) x time	IGFBP2	-0.000882525	-0.0071,0.0053	0.778112	305	0.0813333
Ethnicity (SA) x time	GPR37	-0.00102763	-0.0083,0.0062	0.780015	306	0.0816
Ethnicity (SA) x time	PIK3AP1	-0.00171686	-0.0139,0.0105	0.781267	307	0.0818667
Ethnicity (SA) x time	CD84	0.000486467	-0.0032,0.0042	0.79561	308	0.0821333
Ethnicity (SA) x time	DLK1	-0.000828504	-0.0072,0.0055	0.795926	309	0.0824
Ethnicity (SA) x time	NELL2	-0.000963499	-0.0084,0.0064	0.796701	310	0.0826667
Ethnicity (SA) x time	TNFRSF13B	0.000557743	-0.0037,0.0048	0.796967	311	0.0829333
Ethnicity (SA) x time	BAG6	0.00106407	-0.0072,0.0093	0.799482	312	0.0832
Ethnicity (SA) x time	CDH2	-0.000639279	-0.0056,0.0043	0.799586	313	0.0834667
Ethnicity (SA) x time	COMT	0.000986496	-0.0068,0.0087	0.801662	314	0.0837333
Ethnicity (SA) x time	NPPC	0.000613089	-0.0043,0.0056	0.806428	315	0.084
Ethnicity (SA) x time	CCL13	0.000693058	-0.0049,0.0063	0.808045	316	0.0842667
Ethnicity (SA) x time	ADGRG2	-0.000500674	-0.0047,0.0037	0.815791	317	0.0845333
Ethnicity (SA) x time	MMP1	-0.000574483	-0.0055,0.0043	0.817275	318	0.0848
Ethnicity (SA) x time	ZBTB17	0.00126706	-0.0098,0.0123	0.820299	319	0.0850667
Ethnicity (SA) x time	EPO	0.000816714	-0.0063,0.0079	0.820321	320	0.0853333
Ethnicity (SA) x time	CCL7	0.000541986	-0.0043,0.0054	0.825244	321	0.0856
Ethnicity (SA) x time	FCAR	-0.000482245	-0.0049,0.0039	0.829531	322	0.0858667
Ethnicity (SA) x time	CTSZ	0.000409112	-0.0034,0.0042	0.829736	323	0.0861333
Ethnicity (SA) x time	MZB1	0.000526226	-0.0044,0.0055	0.833119	324	0.0864
Ethnicity (SA) x time	GOPC	0.000929699	-0.008,0.0098	0.836617	325	0.0866667
Ethnicity (SA) x time	VASH1	-0.00170009	-0.0182,0.0148	0.838098	326	0.0869333
Ethnicity (SA) x time	BANK1	0.000819425	-0.0073,0.0089	0.841652	327	0.0872
Ethnicity (SA) x time	CD93	0.000418649	-0.0039,0.0048	0.849279	328	0.0874667
Ethnicity (SA) x time	FCN2	-0.000530565	-0.0061,0.005	0.850254	329	0.0877333
Ethnicity (SA) x time	F2R	-0.000621351	-0.0072,0.0059	0.850817	330	0.088
Ethnicity (SA) x time	HGF	0.000294221	-0.0028,0.0034	0.851623	331	0.0882667
Ethnicity (SA) x time	FOXO1	-0.00150984	-0.0181,0.0151	0.857447	332	0.0885333
Ethnicity (SA) x time	PLAT	-0.000724409	-0.0088,0.0073	0.859132	333	0.0888
Ethnicity (SA) x time	LRP11	-0.00043194	-0.0053,0.0044	0.860387	334	0.0890667
Ethnicity (SA) x time	C1QA	0.000166917	-0.0017,0.002	0.860477	335	0.0893333
Ethnicity (SA) x time	REG3A	-0.000467675	-0.0059,0.005	0.864686	336	0.0896
Ethnicity (SA) x time	NCR1	-0.000275561	-0.0035,0.003	0.866433	337	0.0898667
Ethnicity (SA) x time	NFATC3	-0.00104329	-0.0134,0.0113	0.867358	338	0.0901333
Ethnicity (SA) x time	EIF4EBP1	0.000963336	-0.0105,0.0124	0.868039	339	0.0904
Ethnicity (SA) x time	CCL16	-0.000391264	-0.0053,0.0045	0.8743	340	0.0906667
Ethnicity (SA) x time	IL6	0.000391051	-0.0053,0.0061	0.893345	341	0.0909333
Ethnicity (SA) x time	TNC	-0.000382799	-0.006,0.0053	0.893375	342	0.0912
Ethnicity (SA) x time	CD209	0.000418222	-0.0059,0.0067	0.895683	343	0.0914667
Ethnicity (SA) x time	CXCL10	0.000542556	-0.008,0.009	0.899578	344	0.0917333
Ethnicity (SA) x time	CD83	0.000196305	-0.0032,0.0036	0.908715	345	0.092
Ethnicity (SA) x time	MCAM	0.000244455	-0.0043,0.0048	0.915401	346	0.0922667
Ethnicity (SA) x time	SH2D1A	0.000880065	-0.0158,0.0175	0.916748	347	0.0925333
Ethnicity (SA) x time	LSP1	-0.000619031	-0.0125,0.0113	0.917991	348	0.0928
Ethnicity (SA) x time	ITGA11	0.000218968	-0.0046,0.005	0.927881	349	0.0930667
Ethnicity (SA) x time	PTPRF	-0.000194744	-0.0045,0.0041	0.928889	350	0.0933333
Ethnicity (SA) x time	ACP5	-0.000233109	-0.0055,0.0051	0.930512	351	0.0936
Ethnicity (SA) x time	ROBO1	0.000189371	-0.0041,0.0045	0.930878	352	0.0938667
Ethnicity (SA) x time	CCL15	-0.000261029	-0.0071,0.0066	0.939772	353	0.0941333
Ethnicity (SA) x time	ITIH3	0.000224717	-0.0058,0.0062	0.940775	354	0.0944
Ethnicity (SA) x time	YTHDF3	0.000285374	-0.0079,0.0085	0.945051	355	0.0946667
Ethnicity (SA) x time	ADA2	-0.000124596	-0.0042,0.004	0.951942	356	0.0949333
Ethnicity (SA) x time	PTGDS	-0.000126066	-0.0043,0.0041	0.952889	357	0.0952
Ethnicity (SA) x time	NTRK2	0.00012197	-0.0043,0.0046	0.956695	358	0.0954667
Ethnicity (SA) x time	SIGLEC1	-9.97413e-05	-0.0043,0.0041	0.962497	359	0.0957333
Ethnicity (SA) x time	FADD	0.000178684	-0.0078,0.0081	0.964572	360	0.096
Ethnicity (SA) x time	FCGR3B	0.000108267	-0.0053,0.0055	0.968482	361	0.0962667
Ethnicity (SA) x time	HSD11B1	-5.39362e-05	-0.0041,0.004	0.979125	362	0.0965333
Ethnicity (SA) x time	LGALS4	-6.05691e-05	-0.0049,0.0047	0.980073	363	0.0968
Ethnicity (SA) x time	ANGPTL1	6.70637e-05	-0.0056,0.0057	0.981174	364	0.0970667
Ethnicity (SA) x time	NRP1	4.90136e-05	-0.0042,0.0043	0.981605	365	0.0973333
Ethnicity (SA) x time	HPCAL1	-3.92264e-05	-0.0041,0.004	0.984658	366	0.0976
Ethnicity (SA) x time	GLO1	-6.33628e-05	-0.0066,0.0065	0.984774	367	0.0978667
Ethnicity (SA) x time	IL16	8.66766e-05	-0.0094,0.0096	0.985654	368	0.0981333
Ethnicity (SA) x time	CTSB	-4.92243e-05	-0.0062,0.0061	0.987413	369	0.0984
Ethnicity (SA) x time	DPP4	-2.10186e-05	-0.0035,0.0035	0.990512	370	0.0986667
Ethnicity (SA) x time	CDON	-3.22227e-05	-0.0054,0.0054	0.990602	371	0.0989333
Ethnicity (SA) x time	VCAM1	2.77931e-05	-0.0054,0.0054	0.991852	372	0.0992
Ethnicity (SA) x time	GLOD4	-2.13655e-05	-0.0049,0.0048	0.993043	373	0.0994667
Ethnicity (SA) x time	MVK	2.1405e-05	-0.0088,0.0088	0.996158	374	0.0997333
Ethnicity (SA) x time	FCGR2A	-7.28465e-06	-0.0035,0.0035	0.996755	375	0.1

## Sheet: Physical activityxtime_BMI_adj
Term	Protein	Beta	95% CI	Nominal P_value	Rank	Benjamini-Hochberg threshold
Physical activity x time	IL6	-0.0120456	-0.0178,-0.0063	4.64131e-05	1	0.000215517
Physical activity x time	CCL7	-0.00863131	-0.0135,-0.0038	0.000609175	2	0.000431034
Physical activity x time	FABP4	-0.00793317	-0.0127,-0.0032	0.00130044	3	0.000646552
Physical activity x time	CXCL6	-0.0104631	-0.0169,-0.004	0.00165526	4	0.000862069
Physical activity x time	CSF3	-0.0101662	-0.0165,-0.0039	0.00184755	5	0.00107759
Physical activity x time	LPL	0.0111964	0.0031,0.0193	0.00727074	6	0.0012931
Physical activity x time	CCL3	-0.0053919	-0.0093,-0.0015	0.00731272	7	0.00150862
Physical activity x time	NPPB	0.0217708	0.0052,0.0383	0.0105569	8	0.00172414
Physical activity x time	AMY2B	0.00896215	0.0021,0.0158	0.01121	9	0.00193966
Physical activity x time	EIF4G1	-0.0070682	-0.0125,-0.0016	0.0117266	10	0.00215517
Physical activity x time	AMY2A	0.00843022	0.0017,0.0152	0.0147061	11	0.00237069
Physical activity x time	IL1RN	-0.00870147	-0.016,-0.0014	0.0203465	12	0.00258621
Physical activity x time	SCGB3A2	0.0108332	0.0016,0.0201	0.0222158	13	0.00280172
Physical activity x time	OSM	-0.0124422	-0.0231,-0.0017	0.023129	14	0.00301724
Physical activity x time	MYO9B	-0.0228314	-0.0425,-0.0032	0.0233585	15	0.00323276
Physical activity x time	NFATC3	-0.014299	-0.0266,-0.002	0.023541	16	0.00344828
Physical activity x time	CXCL10	-0.00970856	-0.0182,-0.0012	0.0255158	17	0.00366379
Physical activity x time	HGF	-0.00351765	-0.0066,-4e-04	0.0268627	18	0.00387931
Physical activity x time	DNAJA2	-0.00684147	-0.0129,-8e-04	0.0270299	19	0.00409483
Physical activity x time	TBC1D5	-0.0157798	-0.0299,-0.0016	0.0290296	20	0.00431034
Physical activity x time	STX8	-0.0164521	-0.0315,-0.0014	0.0322722	21	0.00452586
Physical activity x time	IRAK1	-0.0124966	-0.024,-0.001	0.032832	22	0.00474138
Physical activity x time	ITGB6	0.00372245	3e-04,0.0072	0.0345298	23	0.0049569
Physical activity x time	NT_proBNP	0.0116748	8e-04,0.0225	0.0354515	24	0.00517241
Physical activity x time	WASF1	-0.0157281	-0.0304,-0.0011	0.0355319	25	0.00538793
Physical activity x time	SELE	-0.00399508	-0.0077,-2e-04	0.0370446	26	0.00560345
Physical activity x time	SSC4D	-0.00992685	-0.0193,-5e-04	0.0382416	27	0.00581897
Physical activity x time	AGRP	-0.00523232	-0.0102,-3e-04	0.0386309	28	0.00603448
Physical activity x time	SAMD9L	-0.00776283	-0.0152,-3e-04	0.0408568	29	0.00625
Physical activity x time	PLXNA4	-0.011014	-0.0217,-3e-04	0.0439619	30	0.00646552
Physical activity x time	NUDC	-0.0048196	-0.0096,-1e-04	0.046808	31	0.00668103
Physical activity x time	CASP2	-0.00811769	-0.0161,-1e-04	0.0476233	32	0.00689655
Physical activity x time	CLEC4D	-0.00468866	-0.0094,0	0.0498881	33	0.00711207
Physical activity x time	SIGLEC10	-0.00255719	-0.0051,0	0.0516469	34	0.00732759
Physical activity x time	PRKAB1	-0.00835799	-0.0168,1e-04	0.052123	35	0.0075431
Physical activity x time	DDC	0.00518582	-1e-04,0.0105	0.0561034	36	0.00775862
Physical activity x time	APLP1	0.00792136	-2e-04,0.0161	0.0562916	37	0.00797414
Physical activity x time	CD4	-0.00407228	-0.0083,2e-04	0.0588514	38	0.00818966
Physical activity x time	SMPDL3A	0.00454618	-2e-04,0.0093	0.0602431	39	0.00840517
Physical activity x time	VEGFD	0.00365147	-2e-04,0.0075	0.0631902	40	0.00862069
Physical activity x time	SUSD1	-0.00990737	-0.0204,6e-04	0.0644995	41	0.00883621
Physical activity x time	COL4A1	0.00640974	-4e-04,0.0132	0.0653233	42	0.00905172
Physical activity x time	NFATC1	-0.0104745	-0.0218,9e-04	0.0704052	43	0.00926724
Physical activity x time	CD209	0.00573082	-6e-04,0.012	0.0741891	44	0.00948276
Physical activity x time	UMOD	0.00482647	-5e-04,0.0102	0.0765467	45	0.00969828
Physical activity x time	VAMP5	-0.0120939	-0.0255,0.0013	0.076896	46	0.00991379
Physical activity x time	SERPINE1	-0.00472692	-0.01,5e-04	0.0782217	47	0.0101293
Physical activity x time	HEXIM1	-0.00960494	-0.0203,0.0011	0.0782672	48	0.0103448
Physical activity x time	CST6	-0.00338443	-0.0073,5e-04	0.0869326	49	0.0105603
Physical activity x time	TIMP3	-0.0111207	-0.024,0.0018	0.0904243	50	0.0107759
Physical activity x time	PPP1R9B	-0.00884054	-0.0193,0.0017	0.0979812	51	0.0109914
Physical activity x time	CORO1A	-0.00974621	-0.0214,0.0019	0.0995639	52	0.0112069
Physical activity x time	WFIKKN2	0.00448066	-9e-04,0.0099	0.103953	53	0.0114224
Physical activity x time	COL18A1	-0.00234808	-0.0052,5e-04	0.104347	54	0.0116379
Physical activity x time	IL1B	-0.00531311	-0.0118,0.0012	0.106522	55	0.0118534
Physical activity x time	TNFSF11	-0.0056068	-0.0125,0.0013	0.108434	56	0.012069
Physical activity x time	HSPB1	-0.00343868	-0.0077,8e-04	0.108899	57	0.0122845
Physical activity x time	TFF3	0.00591349	-0.0014,0.0132	0.109723	58	0.0125
Physical activity x time	MNDA	-0.0203126	-0.0458,0.0052	0.117375	59	0.0127155
Physical activity x time	SLC39A5	-0.00411578	-0.0093,0.0011	0.118322	60	0.012931
Physical activity x time	PDLIM7	-0.00656275	-0.0149,0.0018	0.122111	61	0.0131466
Physical activity x time	GHRL	0.00616543	-0.0017,0.014	0.122993	62	0.0133621
Physical activity x time	MANF	-0.00433223	-0.0099,0.0012	0.123054	63	0.0135776
Physical activity x time	SRPK2	-0.00746573	-0.017,0.0021	0.124929	64	0.0137931
Physical activity x time	PON3	0.00259879	-8e-04,0.006	0.127467	65	0.0140086
Physical activity x time	PAG1	-0.0126973	-0.0293,0.0039	0.133502	66	0.0142241
Physical activity x time	TNFSF10	-0.00298785	-0.0069,9e-04	0.134079	67	0.0144397
Physical activity x time	COMT	-0.00582099	-0.0136,0.0019	0.139733	68	0.0146552
Physical activity x time	ART3	0.00421091	-0.0015,0.0099	0.143377	69	0.0148707
Physical activity x time	CNTN1	0.00409941	-0.0014,0.0096	0.144482	70	0.0150862
Physical activity x time	ENAH	-0.00658655	-0.0156,0.0024	0.149839	71	0.0153017
Physical activity x time	CLUL1	0.00289039	-0.0011,0.0069	0.154914	72	0.0155172
Physical activity x time	PSMG3	-0.00512081	-0.0123,0.002	0.158562	73	0.0157328
Physical activity x time	CLEC4A	0.00229191	-9e-04,0.0055	0.159684	74	0.0159483
Physical activity x time	MARCO	-0.00166331	-0.004,7e-04	0.168067	75	0.0161638
Physical activity x time	TNF	0.00396498	-0.0017,0.0097	0.172765	76	0.0163793
Physical activity x time	TNFRSF11A	-0.00247557	-0.0061,0.0011	0.175981	77	0.0165948
Physical activity x time	CLEC1A	0.00388864	-0.0018,0.0096	0.177817	78	0.0168103
Physical activity x time	MZB1	-0.00336014	-0.0083,0.0016	0.180132	79	0.0170259
Physical activity x time	AXIN1	-0.00636707	-0.0157,0.003	0.181005	80	0.0172414
Physical activity x time	TIA1	0.0103827	-0.0049,0.0257	0.181797	81	0.0174569
Physical activity x time	TNNI3	0.0112609	-0.0055,0.028	0.185667	82	0.0176724
Physical activity x time	CCL17	-0.0045401	-0.0113,0.0022	0.186028	83	0.0178879
Physical activity x time	PPIB	-0.00442942	-0.011,0.0022	0.186558	84	0.0181034
Physical activity x time	GGH	-0.00253231	-0.0063,0.0013	0.188528	85	0.018319
Physical activity x time	DNER	0.00269892	-0.0014,0.0068	0.191597	86	0.0185345
Physical activity x time	FCGR3B	-0.0035474	-0.009,0.0019	0.197092	87	0.01875
Physical activity x time	MERTK	0.00259922	-0.0014,0.0066	0.197696	88	0.0189655
Physical activity x time	EGLN1	-0.00955463	-0.0242,0.0051	0.198718	89	0.019181
Physical activity x time	NPPC	-0.00320649	-0.0081,0.0017	0.201306	90	0.0193966
Physical activity x time	CCL4	-0.00337799	-0.0086,0.0018	0.201615	91	0.0196121
Physical activity x time	CDH17	0.00458441	-0.0026,0.0117	0.206103	92	0.0198276
Physical activity x time	IL12B	-0.00276941	-0.0071,0.0016	0.209291	93	0.0200431
Physical activity x time	CST7	-0.0034184	-0.0088,0.002	0.212125	94	0.0202586
Physical activity x time	SFTPD	0.00386228	-0.0023,0.01	0.217207	95	0.0204741
Physical activity x time	PDGFB	-0.00440628	-0.0115,0.0027	0.219497	96	0.0206897
Physical activity x time	SEMA7A	-0.00198892	-0.0052,0.0012	0.219778	97	0.0209052
Physical activity x time	TCN2	0.00245534	-0.0015,0.0064	0.220098	98	0.0211207
Physical activity x time	CPA1	0.0030756	-0.0019,0.008	0.221466	99	0.0213362
Physical activity x time	DPT	-0.00215749	-0.0056,0.0013	0.221534	100	0.0215517
Physical activity x time	CCL15	0.00420355	-0.0026,0.011	0.22483	101	0.0217672
Physical activity x time	CA5A	-0.00507153	-0.0133,0.0032	0.225498	102	0.0219828
Physical activity x time	SPARCL1	0.00414655	-0.0026,0.0109	0.226741	103	0.0221983
Physical activity x time	NID1	-0.00334639	-0.0088,0.0021	0.228221	104	0.0224138
Physical activity x time	BOC	0.00283598	-0.0019,0.0075	0.23453	105	0.0226293
Physical activity x time	PLA2G1B	0.00252101	-0.0017,0.0067	0.23606	106	0.0228448
Physical activity x time	CCL13	-0.00333561	-0.009,0.0023	0.243372	107	0.0230603
Physical activity x time	TGFB1	-0.00309901	-0.0083,0.0021	0.244019	108	0.0232759
Physical activity x time	GSTA1	-0.00503267	-0.0136,0.0035	0.246796	109	0.0234914
Physical activity x time	IGFBPL1	0.00315888	-0.0022,0.0086	0.24964	110	0.0237069
Physical activity x time	HPCAL1	-0.002344	-0.0064,0.0017	0.25175	111	0.0239224
Physical activity x time	REG3A	0.00315122	-0.0023,0.0086	0.252179	112	0.0241379
Physical activity x time	ICA1	-0.00542854	-0.0149,0.004	0.257636	113	0.0243534
Physical activity x time	RARRES2	-0.00302271	-0.0083,0.0023	0.258577	114	0.024569
Physical activity x time	CSTB	-0.0023805	-0.0066,0.0018	0.261448	115	0.0247845
Physical activity x time	TPP1	-0.00339036	-0.0094,0.0026	0.264793	116	0.025
Physical activity x time	FBP1	-0.0101121	-0.028,0.0078	0.264948	117	0.0252155
Physical activity x time	TRIM21	-0.00679558	-0.0188,0.0052	0.265035	118	0.025431
Physical activity x time	DAG1	-0.00301804	-0.0084,0.0023	0.266597	119	0.0256466
Physical activity x time	ST6GAL1	-0.00322605	-0.009,0.0025	0.268175	120	0.0258621
Physical activity x time	FCN2	-0.00309232	-0.0086,0.0025	0.272391	121	0.0260776
Physical activity x time	IGFBP1	0.00546817	-0.0044,0.0153	0.272613	122	0.0262931
Physical activity x time	MEGF10	0.00237801	-0.0019,0.0067	0.275344	123	0.0265086
Physical activity x time	EGFR	0.00176025	-0.0014,0.005	0.276879	124	0.0267241
Physical activity x time	CLIP2	-0.00281304	-0.0079,0.0023	0.279243	125	0.0269397
Physical activity x time	ADH4	-0.00519636	-0.0147,0.0043	0.280794	126	0.0271552
Physical activity x time	SKAP2	-0.00358299	-0.0101,0.003	0.280869	127	0.0273707
Physical activity x time	IKBKG	-0.00553094	-0.0157,0.0046	0.281825	128	0.0275862
Physical activity x time	AZU1	-0.00933615	-0.0265,0.0078	0.2833	129	0.0278017
Physical activity x time	ACE2	-0.00283928	-0.0081,0.0024	0.284271	130	0.0280172
Physical activity x time	LAP3	-0.00706574	-0.0202,0.0061	0.289279	131	0.0282328
Physical activity x time	TNFRSF11B	0.00351969	-0.0031,0.0101	0.29267	132	0.0284483
Physical activity x time	GP2	0.00451898	-0.004,0.013	0.295157	133	0.0286638
Physical activity x time	DCN	0.00274661	-0.0024,0.0079	0.295651	134	0.0288793
Physical activity x time	SNAP23	-0.00341518	-0.0099,0.0031	0.299771	135	0.0290948
Physical activity x time	ADAMTS16	0.00276259	-0.0025,0.008	0.300291	136	0.0293103
Physical activity x time	CDHR5	0.00293311	-0.0027,0.0086	0.304972	137	0.0295259
Physical activity x time	CNST	-0.00692514	-0.0204,0.0065	0.309067	138	0.0297414
Physical activity x time	DECR1	-0.00396472	-0.0117,0.0037	0.309249	139	0.0299569
Physical activity x time	CCL5	-0.00368049	-0.0109,0.0035	0.311557	140	0.0301724
Physical activity x time	ITGA11	0.00245066	-0.0023,0.0072	0.31187	141	0.0303879
Physical activity x time	PTN	-0.00379771	-0.0112,0.0036	0.31392	142	0.0306034
Physical activity x time	ARHGEF12	-0.00556414	-0.0165,0.0053	0.314524	143	0.030819
Physical activity x time	LBP	-0.00366403	-0.0109,0.0036	0.318523	144	0.0310345
Physical activity x time	RNASE3	-0.0102639	-0.0306,0.0101	0.320115	145	0.03125
Physical activity x time	VEGFA	-0.00233534	-0.007,0.0023	0.320775	146	0.0314655
Physical activity x time	ADA2	-0.00204691	-0.0061,0.002	0.323104	147	0.031681
Physical activity x time	TFPI	-0.00227469	-0.0069,0.0023	0.331649	148	0.0318966
Physical activity x time	GPR37	-0.00357321	-0.0108,0.0037	0.331855	149	0.0321121
Physical activity x time	CGREF1	0.00271812	-0.0028,0.0082	0.332103	150	0.0323276
Physical activity x time	CCL22	-0.0031215	-0.0095,0.0032	0.333254	151	0.0325431
Physical activity x time	GRAP2	0.00876055	-0.0093,0.0268	0.337834	152	0.0327586
Physical activity x time	SOD1	-0.00269983	-0.0083,0.0029	0.343863	153	0.0329741
Physical activity x time	CXADR	-0.0018378	-0.0057,0.002	0.345509	154	0.0331897
Physical activity x time	TANK	0.00611829	-0.0067,0.0189	0.346768	155	0.0334052
Physical activity x time	CHI3L1	-0.00261768	-0.0081,0.0029	0.347986	156	0.0336207
Physical activity x time	SSC5D	-0.00201972	-0.0063,0.0022	0.349558	157	0.0338362
Physical activity x time	SORT1	-0.00225343	-0.007,0.0025	0.350335	158	0.0340517
Physical activity x time	ACOX1	-0.00556365	-0.0173,0.0062	0.35132	159	0.0342672
Physical activity x time	CLEC4G	-0.00163333	-0.0051,0.0019	0.357434	160	0.0344828
Physical activity x time	CXCL17	-0.00368509	-0.0116,0.0043	0.359609	161	0.0346983
Physical activity x time	NCF2	-0.00854283	-0.0274,0.0103	0.370486	162	0.0349138
Physical activity x time	CCL14	-0.00223836	-0.0072,0.0027	0.371632	163	0.0351293
Physical activity x time	METAP1D	-0.00380267	-0.0123,0.0047	0.374814	164	0.0353448
Physical activity x time	CD83	-0.00152105	-0.0049,0.0019	0.374845	165	0.0355603
Physical activity x time	NRCAM	0.00213939	-0.0026,0.0069	0.376615	166	0.0357759
Physical activity x time	CEBPB	-0.0046024	-0.0149,0.0057	0.377392	167	0.0359914
Physical activity x time	IRAK4	0.00492936	-0.0061,0.016	0.37752	168	0.0362069
Physical activity x time	CD160	0.00163796	-0.0021,0.0054	0.385666	169	0.0364224
Physical activity x time	IFNLR1	-0.00191057	-0.0063,0.0024	0.38663	170	0.0366379
Physical activity x time	LILRB4	-0.0017607	-0.0058,0.0023	0.386854	171	0.0368534
Physical activity x time	PLAT	-0.00353403	-0.0116,0.0045	0.387159	172	0.037069
Physical activity x time	IL18R1	-0.00100842	-0.0033,0.0013	0.394192	173	0.0372845
Physical activity x time	SCGB1A1	-0.00214563	-0.0071,0.0028	0.394387	174	0.0375
Physical activity x time	SCARF1	-0.00272134	-0.009,0.0036	0.394484	175	0.0377155
Physical activity x time	LGMN	-0.00209511	-0.007,0.0028	0.394769	176	0.037931
Physical activity x time	CCL18	-0.00246772	-0.0082,0.0033	0.394772	177	0.0381466
Physical activity x time	TLR3	0.00151948	-0.002,0.0051	0.397312	178	0.0383621
Physical activity x time	LGALS9	-0.00170714	-0.0057,0.0023	0.398843	179	0.0385776
Physical activity x time	KYAT1	-0.00292307	-0.0098,0.0039	0.399415	180	0.0387931
Physical activity x time	PRSS27	0.00268366	-0.0037,0.0091	0.406239	181	0.0390086
Physical activity x time	CCN2	-0.00218951	-0.0074,0.003	0.40734	182	0.0392241
Physical activity x time	HLA_E	0.001929	-0.0027,0.0065	0.407509	183	0.0394397
Physical activity x time	PI3	0.00289189	-0.004,0.0098	0.4083	184	0.0396552
Physical activity x time	ENPP7	0.00283386	-0.004,0.0096	0.410184	185	0.0398707
Physical activity x time	TYMP	-0.00367664	-0.0125,0.0051	0.410758	186	0.0400862
Physical activity x time	CCL16	-0.00201461	-0.0069,0.0029	0.415916	187	0.0403017
Physical activity x time	ACP5	0.00215524	-0.0031,0.0074	0.420644	188	0.0405172
Physical activity x time	DPP7	-0.00312326	-0.0108,0.0045	0.42065	189	0.0407328
Physical activity x time	CXCL9	-0.00309252	-0.0107,0.0045	0.422616	190	0.0409483
Physical activity x time	LDLR	-0.00200952	-0.007,0.003	0.425315	191	0.0411638
Physical activity x time	VASH1	-0.00664974	-0.0231,0.0098	0.425699	192	0.0413793
Physical activity x time	FCAR	-0.00176845	-0.0062,0.0027	0.430112	193	0.0415948
Physical activity x time	RCOR1	-0.00413725	-0.0145,0.0062	0.430903	194	0.0418103
Physical activity x time	XG	0.00199322	-0.0031,0.0071	0.436823	195	0.0420259
Physical activity x time	FLT3LG	0.0011524	-0.0018,0.0041	0.44313	196	0.0422414
Physical activity x time	AMN	-0.00256753	-0.0092,0.0041	0.443793	197	0.0424569
Physical activity x time	CEACAM21	-0.00148748	-0.0053,0.0024	0.445853	198	0.0426724
Physical activity x time	EFEMP1	0.00202699	-0.0032,0.0073	0.447016	199	0.0428879
Physical activity x time	CRHBP	0.00183261	-0.003,0.0067	0.457055	200	0.0431034
Physical activity x time	MET	0.0014552	-0.0024,0.0053	0.457237	201	0.043319
Physical activity x time	SIT1	-0.00263212	-0.0096,0.0044	0.457721	202	0.0435345
Physical activity x time	CD79B	-0.00137765	-0.005,0.0023	0.457872	203	0.04375
Physical activity x time	NUB1	-0.00361314	-0.0132,0.006	0.458299	204	0.0439655
Physical activity x time	FADD	0.00298021	-0.005,0.0109	0.45906	205	0.044181
Physical activity x time	AHCY	0.00285981	-0.0048,0.0105	0.461772	206	0.0443966
Physical activity x time	PDGFA	-0.00267401	-0.01,0.0046	0.468439	207	0.0446121
Physical activity x time	CEP43	0.00407373	-0.007,0.0152	0.468492	208	0.0448276
Physical activity x time	LEP	-0.00326924	-0.0122,0.0057	0.469555	209	0.0450431
Physical activity x time	CPB1	0.00201312	-0.0035,0.0075	0.472702	210	0.0452586
Physical activity x time	SIGLEC7	-0.00123549	-0.0047,0.0022	0.475952	211	0.0454741
Physical activity x time	PLXNB3	-0.0024402	-0.0092,0.0044	0.478064	212	0.0456897
Physical activity x time	DNPH1	-0.00209121	-0.008,0.0038	0.480961	213	0.0459052
Physical activity x time	TIMP1	-0.00150966	-0.0058,0.0027	0.482521	214	0.0461207
Physical activity x time	MSTN	0.00227022	-0.0041,0.0087	0.48255	215	0.0463362
Physical activity x time	MCAM	0.00161168	-0.0029,0.0062	0.484043	216	0.0465517
Physical activity x time	ISM1	-0.0022859	-0.0088,0.0043	0.49099	217	0.0467672
Physical activity x time	PAPPA	-0.00227458	-0.0088,0.0043	0.494444	218	0.0469828
Physical activity x time	ESM1	-0.00174377	-0.0068,0.0033	0.495356	219	0.0471983
Physical activity x time	FETUB	0.00143858	-0.0028,0.0057	0.504744	220	0.0474138
Physical activity x time	IGSF8	-0.00133114	-0.0053,0.0026	0.506804	221	0.0476293
Physical activity x time	BANK1	-0.00271674	-0.0108,0.0054	0.507965	222	0.0478448
Physical activity x time	LY9	0.000793148	-0.0016,0.0032	0.508174	223	0.0480603
Physical activity x time	PTPRS	0.00120907	-0.0024,0.0048	0.509065	224	0.0482759
Physical activity x time	EIF4EBP1	0.00379388	-0.0077,0.0153	0.513015	225	0.0484914
Physical activity x time	LGALS4	0.00158208	-0.0032,0.0064	0.51444	226	0.0487069
Physical activity x time	DOK2	-0.00288274	-0.0117,0.0059	0.517037	227	0.0489224
Physical activity x time	VSTM2L	-0.00224338	-0.0091,0.0046	0.518198	228	0.0491379
Physical activity x time	TNFSF13	-0.00188453	-0.0077,0.0039	0.519238	229	0.0493534
Physical activity x time	SIGLEC1	-0.00136286	-0.0056,0.0028	0.520872	230	0.049569
Physical activity x time	TGFA	-0.00144055	-0.0059,0.003	0.52599	231	0.0497845
Physical activity x time	GZMA	-0.00160447	-0.0066,0.0034	0.526441	232	0.05
Physical activity x time	TNFRSF13B	-0.00136757	-0.0057,0.0029	0.528342	233	0.0502155
Physical activity x time	CLEC7A	-0.000994778	-0.0041,0.0021	0.529539	234	0.050431
Physical activity x time	PCDH17	0.00211265	-0.0045,0.0088	0.530421	235	0.0506466
Physical activity x time	CCL27	-0.00199351	-0.0083,0.0043	0.531147	236	0.0508621
Physical activity x time	KIT	0.0011009	-0.0024,0.0046	0.53157	237	0.0510776
Physical activity x time	PSIP1	-0.005679	-0.0238,0.0124	0.535512	238	0.0512931
Physical activity x time	PRSS2	0.00143199	-0.0032,0.006	0.538121	239	0.0515086
Physical activity x time	VCAM1	-0.00166169	-0.007,0.0037	0.541754	240	0.0517241
Physical activity x time	OLR1	-0.00358327	-0.0152,0.008	0.542327	241	0.0519397
Physical activity x time	MB	0.00221892	-0.005,0.0095	0.546168	242	0.0521552
Physical activity x time	IL4R	0.00259315	-0.006,0.0112	0.549912	243	0.0523707
Physical activity x time	SELP	-0.00195942	-0.0084,0.0045	0.550713	244	0.0525862
Physical activity x time	CDH2	-0.00147837	-0.0065,0.0035	0.557252	245	0.0528017
Physical activity x time	SLAMF1	0.00220416	-0.0052,0.0096	0.557343	246	0.0530172
Physical activity x time	CTSD	-0.00149744	-0.0065,0.0035	0.557797	247	0.0532328
Physical activity x time	ITM2A	0.00414021	-0.0099,0.0182	0.560064	248	0.0534483
Physical activity x time	KLRD1	-0.000948011	-0.0042,0.0023	0.563093	249	0.0536638
Physical activity x time	COLEC12	-0.0011151	-0.0049,0.0027	0.56424	250	0.0538793
Physical activity x time	CES1	-0.00188683	-0.0084,0.0046	0.56457	251	0.0540948
Physical activity x time	BCR	0.00383608	-0.0094,0.017	0.565514	252	0.0543103
Physical activity x time	CTSO	-0.0009229	-0.0041,0.0023	0.568315	253	0.0545259
Physical activity x time	CA4	0.000908716	-0.0023,0.0041	0.570278	254	0.0547414
Physical activity x time	CD22	-0.000712445	-0.0032,0.0018	0.573933	255	0.0549569
Physical activity x time	ENPP5	-0.00173357	-0.0078,0.0044	0.575202	256	0.0551724
Physical activity x time	HYOU1	-0.00163012	-0.0074,0.0041	0.57556	257	0.0553879
Physical activity x time	PREB	-0.00157167	-0.0071,0.004	0.576098	258	0.0556034
Physical activity x time	ACY1	-0.00161023	-0.0073,0.0041	0.578722	259	0.055819
Physical activity x time	GLO1	-0.00184151	-0.0084,0.0047	0.579071	260	0.0560345
Physical activity x time	SERPINB8	-0.00380805	-0.0174,0.0098	0.579234	261	0.05625
Physical activity x time	ADGRG2	0.00117486	-0.0031,0.0054	0.584669	262	0.0564655
Physical activity x time	CD2AP	-0.0023107	-0.0107,0.0061	0.585236	263	0.056681
Physical activity x time	CEACAM8	-0.00273426	-0.0127,0.0072	0.587387	264	0.0568966
Physical activity x time	IL2RA	0.0011682	-0.0031,0.0055	0.590639	265	0.0571121
Physical activity x time	CXCL16	0.00103395	-0.0028,0.0048	0.591577	266	0.0573276
Physical activity x time	COMP	0.00127465	-0.0035,0.006	0.594144	267	0.0575431
Physical activity x time	MEGF9	0.000794349	-0.0022,0.0038	0.596369	268	0.0577586
Physical activity x time	CCL21	-0.00185105	-0.0088,0.0051	0.596424	269	0.0579741
Physical activity x time	PLAUR	-0.00108536	-0.0051,0.003	0.596791	270	0.0581897
Physical activity x time	PLXNB2	-0.000951738	-0.0045,0.0026	0.599023	271	0.0584052
Physical activity x time	CANT1	0.000919413	-0.0026,0.0044	0.605807	272	0.0586207
Physical activity x time	HCLS1	-0.00140327	-0.0068,0.004	0.606062	273	0.0588362
Physical activity x time	SIRPB1	-0.00128127	-0.0062,0.0036	0.607022	274	0.0590517
Physical activity x time	PRKAR1A	-0.00285157	-0.0139,0.0082	0.609044	275	0.0592672
Physical activity x time	SULT2A1	-0.00273687	-0.0133,0.0079	0.610118	276	0.0594828
Physical activity x time	HNRNPK	-0.00224736	-0.0111,0.0066	0.617038	277	0.0596983
Physical activity x time	AGRN	-0.0014857	-0.0074,0.0044	0.618246	278	0.0599138
Physical activity x time	MFAP5	0.0015733	-0.0047,0.0078	0.618429	279	0.0601293
Physical activity x time	ZBTB17	-0.00277356	-0.0138,0.0082	0.618877	280	0.0603448
Physical activity x time	DBNL	-0.00218823	-0.0109,0.0065	0.619987	281	0.0605603
Physical activity x time	NELL2	0.00185333	-0.0055,0.0092	0.620151	282	0.0607759
Physical activity x time	CXCL14	-0.00117535	-0.0059,0.0035	0.620986	283	0.0609914
Physical activity x time	IL16	-0.00237572	-0.0119,0.0071	0.622102	284	0.0612069
Physical activity x time	PROC	0.00128842	-0.0039,0.0065	0.622577	285	0.0614224
Physical activity x time	CRKL	-0.00129062	-0.0065,0.0039	0.623909	286	0.0616379
Physical activity x time	CD93	0.0010637	-0.0033,0.0054	0.629228	287	0.0618534
Physical activity x time	IL32	-0.000997602	-0.0051,0.0031	0.630733	288	0.062069
Physical activity x time	NADK	-0.00228698	-0.0118,0.0073	0.635806	289	0.0622845
Physical activity x time	TNFRSF13C	-0.00102681	-0.0054,0.0034	0.643584	290	0.0625
Physical activity x time	DPP4	0.000817956	-0.0027,0.0043	0.643594	291	0.0627155
Physical activity x time	CTSH	0.00144204	-0.0047,0.0076	0.644793	292	0.062931
Physical activity x time	PON2	0.00231496	-0.0076,0.0123	0.646016	293	0.0631466
Physical activity x time	F7	0.00117095	-0.0039,0.0062	0.648329	294	0.0633621
Physical activity x time	RAB6A	0.00209989	-0.007,0.0112	0.648572	295	0.0635776
Physical activity x time	SOST	-0.00106779	-0.0058,0.0036	0.653274	296	0.0637931
Physical activity x time	F2R	-0.00148234	-0.008,0.005	0.653637	297	0.0640086
Physical activity x time	SPRY2	0.00374063	-0.0128,0.0203	0.654435	298	0.0642241
Physical activity x time	LTBR	0.00103803	-0.0036,0.0057	0.659156	299	0.0644397
Physical activity x time	LACTB2	-0.00136268	-0.0075,0.0048	0.66019	300	0.0646552
Physical activity x time	SPINT2	-0.00215695	-0.0119,0.0076	0.663283	301	0.0648707
Physical activity x time	YTHDF3	-0.00179949	-0.01,0.0064	0.663862	302	0.0650862
Physical activity x time	IL10RB	0.000874167	-0.0031,0.0049	0.664449	303	0.0653017
Physical activity x time	NPDC1	-0.000844002	-0.0047,0.003	0.665706	304	0.0655172
Physical activity x time	FAM3C	0.00095678	-0.0034,0.0053	0.665716	305	0.0657328
Physical activity x time	ITGB2	0.0010348	-0.0037,0.0058	0.666364	306	0.0659483
Physical activity x time	EPHA1	-0.00087736	-0.0049,0.0032	0.667598	307	0.0661638
Physical activity x time	USP8	0.00233862	-0.0084,0.0131	0.668223	308	0.0663793
Physical activity x time	LILRA5	-0.000816294	-0.0047,0.003	0.675557	309	0.0665948
Physical activity x time	NBN	-0.00362667	-0.0209,0.0136	0.678147	310	0.0668103
Physical activity x time	TNFRSF10C	0.000837036	-0.0032,0.0048	0.678614	311	0.0670259
Physical activity x time	PRCP	-0.000799792	-0.0046,0.003	0.680093	312	0.0672414
Physical activity x time	MPHOSPH8	-0.00202228	-0.0118,0.0078	0.684094	313	0.0674569
Physical activity x time	SNX9	-0.00161194	-0.0095,0.0062	0.684471	314	0.0676724
Physical activity x time	LAMP3	-0.000907206	-0.0054,0.0035	0.686802	315	0.0678879
Physical activity x time	DKK3	0.000897941	-0.0036,0.0054	0.690585	316	0.0681034
Physical activity x time	CD244	-0.000683433	-0.0041,0.0027	0.691354	317	0.068319
Physical activity x time	CCL23	-0.00109537	-0.0066,0.0044	0.692089	318	0.0685345
Physical activity x time	SDC1	-0.00108353	-0.0065,0.0043	0.692443	319	0.06875
Physical activity x time	CD40	-0.00184203	-0.0112,0.0075	0.696768	320	0.0689655
Physical activity x time	ANGPTL4	-0.00113345	-0.0069,0.0046	0.69832	321	0.069181
Physical activity x time	NTF3	0.00123397	-0.0051,0.0075	0.698409	322	0.0693966
Physical activity x time	DEFA1_DEFA1B	-0.00143875	-0.0088,0.0059	0.699372	323	0.0696121
Physical activity x time	HSPG2	-0.000720972	-0.0044,0.003	0.700798	324	0.0698276
Physical activity x time	LEPR	0.00142655	-0.0059,0.0088	0.700801	325	0.0700431
Physical activity x time	LSP1	-0.00225853	-0.0141,0.0096	0.707081	326	0.0702586
Physical activity x time	TREM2	-0.00112397	-0.0071,0.0048	0.708568	327	0.0704741
Physical activity x time	CR2	-0.000722381	-0.0046,0.0031	0.709864	328	0.0706897
Physical activity x time	CDH5	0.00140092	-0.0062,0.009	0.716001	329	0.0709052
Physical activity x time	NOTCH3	0.000807191	-0.0036,0.0053	0.720039	330	0.0711207
Physical activity x time	B4GALT1	0.000910336	-0.0041,0.006	0.722062	331	0.0713362
Physical activity x time	LRRN1	0.000682339	-0.0031,0.0045	0.723196	332	0.0715517
Physical activity x time	BTN2A1	0.000740589	-0.0035,0.005	0.732855	333	0.0717672
Physical activity x time	QPCT	0.000610487	-0.0029,0.0042	0.733968	334	0.0719828
Physical activity x time	NCR1	-0.000551006	-0.0038,0.0027	0.736534	335	0.0721983
Physical activity x time	TGFBI	-0.000639685	-0.0044,0.0032	0.739823	336	0.0724138
Physical activity x time	CD69	-0.00145646	-0.0101,0.0072	0.740253	337	0.0726293
Physical activity x time	FABP1	0.00143651	-0.0072,0.01	0.741617	338	0.0728448
Physical activity x time	DFFA	-0.00169468	-0.0121,0.0087	0.746435	339	0.0730603
Physical activity x time	ITGB1	0.00113427	-0.0059,0.0082	0.750566	340	0.0732759
Physical activity x time	AK1	0.00102827	-0.0054,0.0075	0.752015	341	0.0734914
Physical activity x time	REN	-0.00111855	-0.0082,0.0059	0.75321	342	0.0737069
Physical activity x time	CTSZ	-0.000586204	-0.0043,0.0032	0.757962	343	0.0739224
Physical activity x time	IGFBP2	-0.000960697	-0.0072,0.0052	0.759	344	0.0741379
Physical activity x time	FAP	0.000861185	-0.0048,0.0066	0.765436	345	0.0743534
Physical activity x time	GYS1	0.00178996	-0.0103,0.0138	0.76891	346	0.074569
Physical activity x time	LRP11	-0.000720889	-0.0056,0.0041	0.76908	347	0.0747845
Physical activity x time	SPON1	0.00079864	-0.0047,0.0063	0.772449	348	0.075
Physical activity x time	C2	-0.000737516	-0.0058,0.0043	0.773401	349	0.0752155
Physical activity x time	IL18BP	-0.000924812	-0.0073,0.0055	0.775123	350	0.075431
Physical activity x time	KITLG	0.000593025	-0.0035,0.0047	0.775693	351	0.0756466
Physical activity x time	HSD11B1	0.000582615	-0.0035,0.0047	0.77736	352	0.0758621
Physical activity x time	PRDX3	-0.0012548	-0.01,0.0075	0.777384	353	0.0760776
Physical activity x time	MATN2	0.000589826	-0.0036,0.0048	0.783112	354	0.0762931
Physical activity x time	HMOX1	0.000724412	-0.0045,0.0059	0.783477	355	0.0765086
Physical activity x time	FASLG	0.000436406	-0.0027,0.0036	0.786136	356	0.0767241
Physical activity x time	FAS	-0.000593243	-0.005,0.0038	0.789345	357	0.0769397
Physical activity x time	LHPP	-0.000928985	-0.0078,0.006	0.789863	358	0.0771552
Physical activity x time	CD59	-0.000424039	-0.0036,0.0027	0.79071	359	0.0773707
Physical activity x time	VSIR	0.00121742	-0.0081,0.0105	0.795515	360	0.0775862
Physical activity x time	GDF15	0.000696165	-0.0046,0.006	0.796624	361	0.0778017
Physical activity x time	CD48	-0.000452898	-0.0039,0.003	0.797543	362	0.0780172
Physical activity x time	CNTNAP2	0.00052374	-0.0036,0.0046	0.801881	363	0.0782328
Physical activity x time	CKAP4	-0.000359494	-0.0032,0.0025	0.802626	364	0.0784483
Physical activity x time	APOM	0.000661691	-0.0046,0.006	0.804648	365	0.0786638
Physical activity x time	IL12RB1	0.000589898	-0.0042,0.0054	0.809615	366	0.0788793
Physical activity x time	IGFBP7	0.000728073	-0.0053,0.0068	0.811411	367	0.0790948
Physical activity x time	PRTN3	-0.000948492	-0.0089,0.007	0.813799	368	0.0793103
Physical activity x time	CHRDL1	-0.000690558	-0.0066,0.0052	0.817345	369	0.0795259
Physical activity x time	S100A11	-0.00131556	-0.0131,0.0105	0.825106	370	0.0797414
Physical activity x time	IGFBP6	-0.000459957	-0.0046,0.0037	0.8254	371	0.0799569
Physical activity x time	LILRB1	-0.000331296	-0.0033,0.0027	0.826177	372	0.0801724
Physical activity x time	PLTP	-0.000644722	-0.0067,0.0054	0.833424	373	0.0803879
Physical activity x time	CCL20	-0.00124098	-0.013,0.0105	0.834539	374	0.0806034
Physical activity x time	GUSB	-0.000716875	-0.0076,0.0062	0.838009	375	0.080819
Physical activity x time	TNFSF13B	0.000382256	-0.0033,0.0041	0.838856	376	0.0810345
Physical activity x time	ANXA4	-0.000687938	-0.0074,0.006	0.838984	377	0.08125
Physical activity x time	ATP5IF1	-0.00119687	-0.013,0.0106	0.84089	378	0.0814655
Physical activity x time	PPP1R2	-0.000772207	-0.0084,0.0069	0.84168	379	0.081681
Physical activity x time	LIFR	0.000310864	-0.0028,0.0035	0.845301	380	0.0818966
Physical activity x time	BSG	0.000196894	-0.0018,0.0022	0.84548	381	0.0821121
Physical activity x time	MCFD2	0.000642339	-0.0059,0.0072	0.846938	382	0.0823276
Physical activity x time	AGXT	-0.000884958	-0.01,0.0082	0.847587	383	0.0825431
Physical activity x time	PRSS8	0.000468826	-0.0044,0.0053	0.847966	384	0.0827586
Physical activity x time	IL1RL2	-0.000321806	-0.0037,0.003	0.850185	385	0.0829741
Physical activity x time	CTSB	0.000584656	-0.0056,0.0068	0.851339	386	0.0831897
Physical activity x time	MPIG6B	-0.000656803	-0.0076,0.0063	0.851664	387	0.0834052
Physical activity x time	BACH1	-0.00116453	-0.0135,0.0112	0.851856	388	0.0836207
Physical activity x time	ANG	-0.000366053	-0.0043,0.0036	0.854516	389	0.0838362
Physical activity x time	CXCL1	-0.000807193	-0.0095,0.0079	0.855101	390	0.0840517
Physical activity x time	CD163	-0.000340882	-0.004,0.0034	0.855499	391	0.0842672
Physical activity x time	SEMA3F	0.00039399	-0.004,0.0048	0.860531	392	0.0844828
Physical activity x time	CLTA	0.000848541	-0.0089,0.0106	0.863014	393	0.0846983
Physical activity x time	CD58	0.000280908	-0.003,0.0036	0.865164	394	0.0849138
Physical activity x time	ACAN	-0.000465805	-0.0059,0.005	0.865684	395	0.0851293
Physical activity x time	NTRK2	0.000355631	-0.0041,0.0048	0.87415	396	0.0853448
Physical activity x time	CRTAC1	0.000238521	-0.0027,0.0032	0.874248	397	0.0855603
Physical activity x time	COL1A1	-0.000397998	-0.0055,0.0047	0.876488	398	0.0857759
Physical activity x time	LILRB2	0.000266498	-0.0031,0.0037	0.876613	399	0.0859914
Physical activity x time	IL17RB	-0.00037458	-0.0052,0.0045	0.878109	400	0.0862069
Physical activity x time	PIK3AP1	0.00094664	-0.0113,0.0132	0.878233	401	0.0864224
Physical activity x time	GOPC	-0.000656057	-0.0096,0.0083	0.88425	402	0.0866379
Physical activity x time	MMP7	0.000343048	-0.0044,0.0051	0.887031	403	0.0868534
Physical activity x time	PLPBP	-0.000406691	-0.0061,0.0053	0.88748	404	0.087069
Physical activity x time	TIMD4	-0.0002642	-0.004,0.0035	0.889371	405	0.0872845
Physical activity x time	LCN2	-0.00030072	-0.0047,0.0041	0.891616	406	0.0875
Physical activity x time	CRELD2	0.000553758	-0.0079,0.009	0.89659	407	0.0877155
Physical activity x time	MVK	0.000575939	-0.0082,0.0094	0.896889	408	0.087931
Physical activity x time	TGFBR3	-0.000443043	-0.0074,0.0065	0.899832	409	0.0881466
Physical activity x time	COL6A3	0.000285275	-0.0045,0.005	0.905563	410	0.0883621
Physical activity x time	CSF1	-0.000264187	-0.0047,0.0042	0.905862	411	0.0885776
Physical activity x time	ENG	0.000175379	-0.0028,0.0031	0.906213	412	0.0887931
Physical activity x time	GLOD4	0.000286031	-0.0046,0.0051	0.906993	413	0.0890086
Physical activity x time	CTSL	0.000361859	-0.0059,0.0066	0.908613	414	0.0892241
Physical activity x time	PLIN3	0.000453717	-0.0074,0.0084	0.909616	415	0.0894397
Physical activity x time	FCRL1	-0.000202955	-0.0038,0.0034	0.911871	416	0.0896552
Physical activity x time	BTN3A2	-0.000294098	-0.0056,0.005	0.912794	417	0.0898707
Physical activity x time	PTPRF	-0.000232934	-0.0045,0.0041	0.914968	418	0.0900862
Physical activity x time	KLRB1	0.000139302	-0.0026,0.0028	0.918652	419	0.0903017
Physical activity x time	CCN3	-0.000262731	-0.0054,0.0049	0.919688	420	0.0905172
Physical activity x time	PCSK9	-0.000554944	-0.0116,0.0105	0.920846	421	0.0907328
Physical activity x time	S100P	-0.000288406	-0.0061,0.0055	0.921896	422	0.0909483
Physical activity x time	PARP1	-0.00092806	-0.0198,0.018	0.922703	423	0.0911638
Physical activity x time	F9	-0.000134417	-0.0029,0.0027	0.924311	424	0.0913793
Physical activity x time	LGALS1	-0.000284821	-0.0063,0.0057	0.925347	425	0.0915948
Physical activity x time	SHMT1	-0.000305228	-0.0068,0.0062	0.92652	426	0.0918103
Physical activity x time	RETN	-0.000213788	-0.005,0.0046	0.929516	427	0.0920259
Physical activity x time	RNASET2	-0.000170834	-0.0041,0.0038	0.931937	428	0.0922414
Physical activity x time	IL19	0.000262415	-0.0061,0.0066	0.934924	429	0.0924569
Physical activity x time	CD46	0.000176467	-0.0041,0.0045	0.935359	430	0.0926724
Physical activity x time	RABGAP1L	0.000331367	-0.0079,0.0086	0.936592	431	0.0928879
Physical activity x time	PSPN	-0.000295218	-0.0079,0.0073	0.938537	432	0.0931034
Physical activity x time	QDPR	-0.000245029	-0.0067,0.0062	0.940212	433	0.093319
Physical activity x time	IL18	-0.000219938	-0.0061,0.0057	0.940987	434	0.0935345
Physical activity x time	TYRO3	0.000140613	-0.0038,0.0041	0.944028	435	0.09375
Physical activity x time	ICAM1	-0.000119632	-0.0036,0.0033	0.945376	436	0.0939655
Physical activity x time	CA1	0.000431081	-0.0135,0.0143	0.951085	437	0.094181
Physical activity x time	GH1	0.000620265	-0.0206,0.0218	0.953742	438	0.0943966
Physical activity x time	GLRX	-0.000150192	-0.0054,0.0051	0.954563	439	0.0946121
Physical activity x time	LAIR1	-0.000116949	-0.0044,0.0041	0.956489	440	0.0948276
Physical activity x time	NFASC	7.13638e-05	-0.0025,0.0027	0.956592	441	0.0950431
Physical activity x time	CST3	0.000107555	-0.0043,0.0045	0.96114	442	0.0952586
Physical activity x time	CTF1	-0.000224955	-0.0094,0.0089	0.961202	443	0.0954741
Physical activity x time	TIE1	0.00015192	-0.0073,0.0076	0.967997	444	0.0956897
Physical activity x time	PTGDS	-8.38989e-05	-0.0043,0.0041	0.968629	445	0.0959052
Physical activity x time	LAT	0.000118811	-0.0068,0.0071	0.973102	446	0.0961207
Physical activity x time	KYNU	6.42905e-05	-0.0038,0.0039	0.973692	447	0.0963362
Physical activity x time	ANGPTL2	-8.86264e-05	-0.0057,0.0055	0.975177	448	0.0965517
Physical activity x time	C1QTNF1	-0.000105281	-0.007,0.0068	0.975869	449	0.0967672
Physical activity x time	CCDC80	-8.06138e-05	-0.0056,0.0054	0.976853	450	0.0969828
Physical activity x time	THOP1	-6.87133e-05	-0.0049,0.0048	0.977729	451	0.0971983
Physical activity x time	OSCAR	-6.67803e-05	-0.0048,0.0047	0.977826	452	0.0974138
Physical activity x time	CD6	-4.60544e-05	-0.0036,0.0035	0.979477	453	0.0976293
Physical activity x time	TNFRSF4	4.14456e-05	-0.0036,0.0037	0.982283	454	0.0978448
Physical activity x time	FSTL3	4.90502e-05	-0.0046,0.0047	0.983201	455	0.0980603
Physical activity x time	OMD	-6.48181e-05	-0.0076,0.0075	0.98647	456	0.0982759
Physical activity x time	TNFRSF14	2.62181e-05	-0.0046,0.0046	0.99103	457	0.0984914
Physical activity x time	PROK1	-3.01945e-05	-0.0075,0.0075	0.993653	458	0.0987069
Physical activity x time	PILRB	-1.46258e-05	-0.0038,0.0038	0.993901	459	0.0989224
Physical activity x time	STK11	2.21902e-05	-0.0088,0.0089	0.996043	460	0.0991379
Physical activity x time	PGF	5.82449e-06	-0.0032,0.0032	0.997148	461	0.0993534
Physical activity x time	SPON2	7.85147e-06	-0.0047,0.0047	0.99736	462	0.099569
Physical activity x time	SH2D1A	2.15916e-05	-0.0166,0.0167	0.997954	463	0.0997845
Physical activity x time	NECTIN2	-7.34786e-07	-0.0042,0.0042	0.999725	464	0.1
