# Supplementary material for: Proteomics insights: exploring the inflammatory and metabolic signatures of ethnicity and change in physical activity in non-diabetic hyperglycaemia
Source: eBioMedicine. 2025 Nov 3;121:106006. doi: 10.1016/j.ebiom.2025.106006 (PMC12677085; doi:10.1016/j.ebiom.2025.106006)
Supplement: Supplementary File 3 — Gene Ontology (GO) enrichment analysis and pathway analysis using the Kyoto Encyclopaedia of Genes and Genomes (KEGG) for the validation phase (PROPELS). [file mmc3.xlsx]

## Sheet: GO_Biological Processes
ID	Description	GeneRatio	BgRatio	pvalue	p.adjust	qvalue	geneID	Count
GO:0019730	antimicrobial humoral response	7/16	185/18805	8.449e-11	5.0525e-08	3.095e-08	CCL28/CCL15/PRTN3/CCL13/CXCL14/CCL11/CCL26	7
GO:0061844	antimicrobial humoral immune response mediated by antimicrobial peptide	6/16	136/18805	9.66262e-10	2.88912e-07	1.76979e-07	CCL28/CCL15/CCL13/CXCL14/CCL11/CCL26	6
GO:0006959	humoral immune response	7/16	309/18805	3.04571e-09	6.07111e-07	3.71897e-07	CCL28/CCL15/PRTN3/CCL13/CXCL14/CCL11/CCL26	7
GO:0060326	cell chemotaxis	7/16	325/18805	4.32202e-09	6.46142e-07	3.95806e-07	TNFRSF11A/CCL28/CCL15/CCL13/CXCL14/CCL11/CCL26	7
GO:0097529	myeloid leukocyte migration	6/16	237/18805	2.71063e-08	3.24192e-06	1.9859e-06	TNFRSF11A/CCL28/PRTN3/CCL13/CCL11/CCL26	6
GO:0006935	chemotaxis	7/16	466/18805	5.17279e-08	4.55052e-06	2.78751e-06	TNFRSF11A/CCL28/CCL15/CCL13/CXCL14/CCL11/CCL26	7
GO:0042330	taxis	7/16	468/18805	5.3267e-08	4.55052e-06	2.78751e-06	TNFRSF11A/CCL28/CCL15/CCL13/CXCL14/CCL11/CCL26	7
GO:0097530	granulocyte migration	5/16	149/18805	1.18868e-07	8.88536e-06	5.44289e-06	CCL28/PRTN3/CCL13/CCL11/CCL26	5
GO:0050900	leukocyte migration	6/16	395/18805	5.54168e-07	3.61988e-05	2.21742e-05	TNFRSF11A/CCL28/PRTN3/CCL13/CCL11/CCL26	6
GO:0070098	chemokine-mediated signaling pathway	4/16	83/18805	6.16658e-07	3.61988e-05	2.21742e-05	CCL15/CCL13/CCL11/CCL26	4
GO:0048245	eosinophil chemotaxis	3/16	21/18805	6.65863e-07	3.61988e-05	2.21742e-05	CCL13/CCL11/CCL26	3
GO:1990868	response to chemokine	4/16	92/18805	9.33339e-07	4.29336e-05	2.62998e-05	CCL15/CCL13/CCL11/CCL26	4
GO:1990869	cellular response to chemokine	4/16	92/18805	9.33339e-07	4.29336e-05	2.62998e-05	CCL15/CCL13/CCL11/CCL26	4
GO:0030595	leukocyte chemotaxis	5/16	234/18805	1.11652e-06	4.5811e-05	2.80624e-05	TNFRSF11A/CCL28/CCL13/CCL11/CCL26	5
GO:0072677	eosinophil migration	3/16	25/18805	1.14911e-06	4.5811e-05	2.80624e-05	CCL13/CCL11/CCL26	3
GO:0031640	killing of cells of another organism	4/16	119/18805	2.61606e-06	9.20238e-05	5.63708e-05	CCL28/CCL13/CXCL14/CCL11	4
GO:0141061	disruption of cell in another organism	4/16	119/18805	2.61606e-06	9.20238e-05	5.63708e-05	CCL28/CCL13/CXCL14/CCL11	4
GO:0071621	granulocyte chemotaxis	4/16	122/18805	2.88922e-06	9.3943e-05	5.75465e-05	CCL28/CCL13/CCL11/CCL26	4
GO:0141060	disruption of anatomical structure in another organism	4/16	123/18805	2.98481e-06	9.3943e-05	5.75465e-05	CCL28/CCL13/CXCL14/CCL11	4
GO:0007586	digestion	4/16	144/18805	5.58752e-06	0.000167067	0.00010234	GHRL/FABP2/AMY2A/FABP1	4
GO:0001906	cell killing	4/16	263/18805	5.96169e-05	0.00169766	0.00103993	CCL28/CCL13/CXCL14/CCL11	4
GO:0001938	positive regulation of endothelial cell proliferation	3/16	108/18805	9.76986e-05	0.00265562	0.00162675	GHRL/CCL11/CCL26	3
GO:0022600	digestive system process	3/16	112/18805	0.000108845	0.00282996	0.00173354	GHRL/FABP2/FABP1	3
GO:0045780	positive regulation of bone resorption	2/16	19/18805	0.000115085	0.00286753	0.00175656	TNFRSF11A/TFRC	2
GO:0043547	positive regulation of GTPase activity	3/16	117/18805	0.000123905	0.0029638	0.00181553	PRTN3/CCL11/CCL26	3
GO:0015908	fatty acid transport	3/16	121/18805	0.000136886	0.00314837	0.00192859	TNFRSF11A/FABP2/FABP1	3
GO:0007584	response to nutrient	3/16	169/18805	0.00036638	0.00811465	0.00497077	CCL28/FABP1/TFRC	3
GO:0043087	regulation of GTPase activity	3/16	172/18805	0.000385759	0.00823872	0.00504678	PRTN3/CCL11/CCL26	3
GO:0001936	regulation of endothelial cell proliferation	3/16	180/18805	0.00044064	0.00908631	0.00556598	GHRL/CCL11/CCL26	3
GO:0015718	monocarboxylic acid transport	3/16	186/18805	0.00048494	0.00922553	0.00565126	TNFRSF11A/FABP2/FABP1	3
GO:0008154	actin polymerization or depolymerization	3/16	187/18805	0.000492591	0.00922553	0.00565126	GHRL/CCL11/CCL26	3
GO:0051345	positive regulation of hydrolase activity	3/16	188/18805	0.000500319	0.00922553	0.00565126	PRTN3/CCL11/CCL26	3
GO:0006869	lipid transport	4/16	460/18805	0.000509101	0.00922553	0.00565126	GHRL/TNFRSF11A/FABP2/FABP1	4
GO:0045124	regulation of bone resorption	2/16	43/18805	0.000600536	0.010132	0.00620657	TNFRSF11A/TFRC	2
GO:0010876	lipid localization	4/16	482/18805	0.000607142	0.010132	0.00620657	GHRL/TNFRSF11A/FABP2/FABP1	4
GO:0001935	endothelial cell proliferation	3/16	203/18805	0.00062574	0.010132	0.00620657	GHRL/CCL11/CCL26	3
GO:0050892	intestinal absorption	2/16	44/18805	0.00062882	0.010132	0.00620657	FABP2/FABP1	2
GO:0031334	positive regulation of protein-containing complex assembly	3/16	205/18805	0.000643842	0.010132	0.00620657	CCL11/CCL26/TFRC	3
GO:0006953	acute-phase response	2/16	48/18805	0.000748312	0.0114741	0.00702868	TNFRSF11A/TFRC	2
GO:0050679	positive regulation of epithelial cell proliferation	3/16	218/18805	0.000769727	0.0115074	0.00704908	GHRL/CCL11/CCL26	3
GO:0046850	regulation of bone remodeling	2/16	51/18805	0.000844574	0.0123184	0.00754588	TNFRSF11A/TFRC	2
GO:0030838	positive regulation of actin filament polymerization	2/16	52/18805	0.000877922	0.0124999	0.00765706	CCL11/CCL26	2
GO:0140353	lipid export from cell	2/16	53/18805	0.000911898	0.0126817	0.00776843	GHRL/TNFRSF11A	2
GO:0002548	monocyte chemotaxis	2/16	54/18805	0.000946501	0.0128638	0.00787996	TNFRSF11A/CCL26	2
GO:0002573	myeloid leukocyte differentiation	3/16	250/18805	0.00114377	0.0151994	0.00931066	TNFRSF11A/PRTN3/TFRC	3
GO:0015909	long-chain fatty acid transport	2/16	67/18805	0.00145302	0.0184873	0.0113247	FABP2/FABP1	2
GO:0045453	bone resorption	2/16	67/18805	0.00145302	0.0184873	0.0113247	TNFRSF11A/TFRC	2
GO:0045123	cellular extravasation	2/16	76/18805	0.00186462	0.02323	0.01423	CCL28/PRTN3	2
GO:0006874	intracellular calcium ion homeostasis	3/16	306/18805	0.00204175	0.0249177	0.0152638	CCL15/CCL13/CCL11	3
GO:0032370	positive regulation of lipid transport	2/16	88/18805	0.00248962	0.029192	0.0178821	GHRL/TNFRSF11A	2
GO:0034103	regulation of tissue remodeling	2/16	88/18805	0.00248962	0.029192	0.0178821	TNFRSF11A/TFRC	2
GO:0055074	calcium ion homeostasis	3/16	331/18805	0.00255271	0.0293562	0.0179827	CCL15/CCL13/CCL11	3
GO:0051336	regulation of hydrolase activity	3/16	334/18805	0.00261888	0.0294495	0.0180398	PRTN3/CCL11/CCL26	3
GO:0046849	bone remodeling	2/16	91/18805	0.00265932	0.0294495	0.0180398	TNFRSF11A/TFRC	2
GO:0032273	positive regulation of protein polymerization	2/16	92/18805	0.00271707	0.0295419	0.0180964	CCL11/CCL26	2
GO:0046942	carboxylic acid transport	3/16	360/18805	0.0032374	0.0342311	0.0209689	TNFRSF11A/FABP2/FABP1	3
GO:0015849	organic acid transport	3/16	361/18805	0.00326283	0.0342311	0.0209689	TNFRSF11A/FABP2/FABP1	3
GO:1990266	neutrophil migration	2/16	107/18805	0.0036537	0.0376709	0.023076	CCL28/PRTN3	2
GO:0002526	acute inflammatory response	2/16	111/18805	0.00392554	0.0397876	0.0243726	TNFRSF11A/TFRC	2
GO:0030316	osteoclast differentiation	2/16	113/18805	0.0040649	0.0398493	0.0244104	TNFRSF11A/TFRC	2
GO:1905954	positive regulation of lipid localization	2/16	113/18805	0.0040649	0.0398493	0.0244104	GHRL/TNFRSF11A	2
GO:0051092	positive regulation of NF-kappaB transcription factor activity	2/16	120/18805	0.00457063	0.0440844	0.0270047	TNFRSF11A/TFRC	2
GO:0050678	regulation of epithelial cell proliferation	3/16	410/18805	0.00466437	0.0442745	0.0271211	GHRL/CCL11/CCL26	3
GO:0030833	regulation of actin filament polymerization	2/16	127/18805	0.00510407	0.0476912	0.0292141	CCL11/CCL26	2
GO:0043254	regulation of protein-containing complex assembly	3/16	431/18805	0.00536149	0.0493257	0.0302153	CCL11/CCL26/TFRC	3
GO:0030879	mammary gland development	2/16	137/18805	0.0059136	0.0535808	0.0328219	TNFRSF11A/CCL11	2
GO:0008360	regulation of cell shape	2/16	139/18805	0.00608214	0.0542854	0.0332535	CCL13/CCL11	2
GO:0030099	myeloid cell differentiation	3/16	455/18805	0.00623199	0.0548048	0.0335717	TNFRSF11A/PRTN3/TFRC	3
GO:0007015	actin filament organization	3/16	463/18805	0.00654	0.05668	0.0347204	GHRL/CCL11/CCL26	3
GO:0008064	regulation of actin polymerization or depolymerization	2/16	146/18805	0.00668928	0.0570791	0.0349648	CCL11/CCL26	2
GO:0015711	organic anion transport	3/16	469/18805	0.00677695	0.0570791	0.0349648	TNFRSF11A/FABP2/FABP1	3
GO:0030832	regulation of actin filament length	2/16	149/18805	0.00695763	0.057787	0.0353985	CCL11/CCL26	2
GO:0050673	epithelial cell proliferation	3/16	488/18805	0.00756121	0.0613704	0.0375935	GHRL/CCL11/CCL26	3
GO:0030041	actin filament polymerization	2/16	156/18805	0.00760266	0.0613704	0.0375935	CCL11/CCL26	2
GO:0032368	regulation of lipid transport	2/16	157/18805	0.00769695	0.0613704	0.0375935	GHRL/TNFRSF11A	2
GO:0008343	adult feeding behavior	1/16	10/18805	0.00847789	0.0625899	0.0383406	GHRL	1
GO:0019835	cytolysis	1/16	10/18805	0.00847789	0.0625899	0.0383406	CCL28	1
GO:0031652	positive regulation of heat generation	1/16	10/18805	0.00847789	0.0625899	0.0383406	TNFRSF11A	1
GO:1903010	regulation of bone development	1/16	10/18805	0.00847789	0.0625899	0.0383406	GHRL	1
GO:1904179	positive regulation of adipose tissue development	1/16	10/18805	0.00847789	0.0625899	0.0383406	GHRL	1
GO:2000253	positive regulation of feeding behavior	1/16	10/18805	0.00847789	0.0625899	0.0383406	GHRL	1
GO:0007204	positive regulation of cytosolic calcium ion concentration	2/16	170/18805	0.00897093	0.0648202	0.0397068	GHRL/CCL28	2
GO:0001660	fever generation	1/16	11/18805	0.00932197	0.0648202	0.0397068	TNFRSF11A	1
GO:0032000	positive regulation of fatty acid beta-oxidation	1/16	11/18805	0.00932197	0.0648202	0.0397068	FABP1	1
GO:0060123	regulation of growth hormone secretion	1/16	11/18805	0.00932197	0.0648202	0.0397068	GHRL	1
GO:2000849	regulation of glucocorticoid secretion	1/16	11/18805	0.00932197	0.0648202	0.0397068	GHRL	1
GO:1902905	positive regulation of supramolecular fiber organization	2/16	177/18805	0.00969359	0.0658284	0.0403244	CCL11/CCL26	2
GO:0002551	mast cell chemotaxis	1/16	12/18805	0.0101654	0.0658284	0.0403244	CCL11	1
GO:0014831	gastro-intestinal system smooth muscle contraction	1/16	12/18805	0.0101654	0.0658284	0.0403244	GHRL	1
GO:0042754	negative regulation of circadian rhythm	1/16	12/18805	0.0101654	0.0658284	0.0403244	GHRL	1
GO:2000833	positive regulation of steroid hormone secretion	1/16	12/18805	0.0101654	0.0658284	0.0403244	GHRL	1
GO:0001659	temperature homeostasis	2/16	184/18805	0.0104415	0.0658284	0.0403244	GHRL/TNFRSF11A	2
GO:0051495	positive regulation of cytoskeleton organization	2/16	186/18805	0.0106598	0.0658284	0.0403244	CCL11/CCL26	2
GO:1905952	regulation of lipid localization	2/16	189/18805	0.0109911	0.0658284	0.0403244	GHRL/TNFRSF11A	2
GO:0001696	gastric acid secretion	1/16	13/18805	0.0110081	0.0658284	0.0403244	GHRL	1
GO:0030252	growth hormone secretion	1/16	13/18805	0.0110081	0.0658284	0.0403244	GHRL	1
GO:0031650	regulation of heat generation	1/16	13/18805	0.0110081	0.0658284	0.0403244	TNFRSF11A	1
GO:0035933	glucocorticoid secretion	1/16	13/18805	0.0110081	0.0658284	0.0403244	GHRL	1
GO:0048521	negative regulation of behavior	1/16	13/18805	0.0110081	0.0658284	0.0403244	GHRL	1
GO:1904995	negative regulation of leukocyte adhesion to vascular endothelial cell	1/16	13/18805	0.0110081	0.0658284	0.0403244	CCL28	1
GO:0045766	positive regulation of angiogenesis	2/16	192/18805	0.0113269	0.066407	0.0406788	GHRL/CCL11	2
GO:0048771	tissue remodeling	2/16	192/18805	0.0113269	0.066407	0.0406788	TNFRSF11A/TFRC	2
GO:0051091	positive regulation of DNA-binding transcription factor activity	2/16	195/18805	0.0116673	0.0668527	0.0409518	TNFRSF11A/TFRC	2
GO:1904018	positive regulation of vasculature development	2/16	195/18805	0.0116673	0.0668527	0.0409518	GHRL/CCL11	2
GO:0032308	positive regulation of prostaglandin secretion	1/16	14/18805	0.0118501	0.0668527	0.0409518	TNFRSF11A	1
GO:0072672	neutrophil extravasation	1/16	14/18805	0.0118501	0.0668527	0.0409518	PRTN3	1
GO:0032271	regulation of protein polymerization	2/16	199/18805	0.0121281	0.067164	0.0411425	CCL11/CCL26	2
GO:0002520	immune system development	2/16	202/18805	0.012479	0.067164	0.0411425	TNFRSF11A/TFRC	2
GO:0010635	regulation of mitochondrial fusion	1/16	15/18805	0.0126915	0.067164	0.0411425	TFRC	1
GO:0032306	regulation of prostaglandin secretion	1/16	15/18805	0.0126915	0.067164	0.0411425	TNFRSF11A	1
GO:0045187	regulation of circadian sleep/wake cycle, sleep	1/16	15/18805	0.0126915	0.067164	0.0411425	GHRL	1
GO:0060456	positive regulation of digestive system process	1/16	15/18805	0.0126915	0.067164	0.0411425	GHRL	1
GO:0097531	mast cell migration	1/16	15/18805	0.0126915	0.067164	0.0411425	CCL11	1
GO:0007623	circadian rhythm	2/16	207/18805	0.0130736	0.0685793	0.0420095	GHRL/TNFRSF11A	2
GO:0046321	positive regulation of fatty acid oxidation	1/16	16/18805	0.0135322	0.0691648	0.0423681	FABP1	1
GO:0051969	regulation of transmission of nerve impulse	1/16	16/18805	0.0135322	0.0691648	0.0423681	GHRL	1
GO:1904177	regulation of adipose tissue development	1/16	16/18805	0.0135322	0.0691648	0.0423681	GHRL	1
GO:0010042	response to manganese ion	1/16	17/18805	0.0143723	0.0716218	0.0438733	TFRC	1
GO:0032095	regulation of response to food	1/16	17/18805	0.0143723	0.0716218	0.0438733	GHRL	1
GO:0050802	circadian sleep/wake cycle, sleep	1/16	17/18805	0.0143723	0.0716218	0.0438733	GHRL	1
GO:0031649	heat generation	1/16	18/18805	0.0152116	0.0733594	0.0449376	TNFRSF11A	1
GO:0042753	positive regulation of circadian rhythm	1/16	18/18805	0.0152116	0.0733594	0.0449376	GHRL	1
GO:1903236	regulation of leukocyte tethering or rolling	1/16	18/18805	0.0152116	0.0733594	0.0449376	CCL28	1
GO:2000846	regulation of corticosteroid hormone secretion	1/16	18/18805	0.0152116	0.0733594	0.0449376	GHRL	1
GO:0071674	mononuclear cell migration	2/16	230/18805	0.0159657	0.0749852	0.0459335	TNFRSF11A/CCL26	2
GO:0032310	prostaglandin secretion	1/16	19/18805	0.0160503	0.0749852	0.0459335	TNFRSF11A	1
GO:0042749	regulation of circadian sleep/wake cycle	1/16	19/18805	0.0160503	0.0749852	0.0459335	GHRL	1
GO:0045217	cell-cell junction maintenance	1/16	19/18805	0.0160503	0.0749852	0.0459335	PRTN3	1
GO:0022410	circadian sleep/wake cycle process	1/16	20/18805	0.0168884	0.0759342	0.0465149	GHRL	1
GO:0031998	regulation of fatty acid beta-oxidation	1/16	20/18805	0.0168884	0.0759342	0.0465149	FABP1	1
GO:0032305	positive regulation of icosanoid secretion	1/16	20/18805	0.0168884	0.0759342	0.0465149	TNFRSF11A	1
GO:0060749	mammary gland alveolus development	1/16	20/18805	0.0168884	0.0759342	0.0465149	TNFRSF11A	1
GO:0061377	mammary gland lobule development	1/16	20/18805	0.0168884	0.0759342	0.0465149	TNFRSF11A	1
GO:0002544	chronic inflammatory response	1/16	21/18805	0.0177257	0.0779411	0.0477442	CCL11	1
GO:0035930	corticosteroid hormone secretion	1/16	21/18805	0.0177257	0.0779411	0.0477442	GHRL	1
GO:0048535	lymph node development	1/16	21/18805	0.0177257	0.0779411	0.0477442	TNFRSF11A	1
GO:0022604	regulation of cell morphogenesis	2/16	247/18805	0.0182647	0.0797247	0.0488368	CCL13/CCL11	2
GO:0032303	regulation of icosanoid secretion	1/16	22/18805	0.0185624	0.0798585	0.0489188	TNFRSF11A	1
GO:0050765	negative regulation of phagocytosis	1/16	22/18805	0.0185624	0.0798585	0.0489188	PRTN3	1
GO:0042745	circadian sleep/wake cycle	1/16	23/18805	0.0193984	0.0822714	0.0503968	GHRL	1
GO:0060444	branching involved in mammary gland duct morphogenesis	1/16	23/18805	0.0193984	0.0822714	0.0503968	CCL11	1
GO:0014821	phasic smooth muscle contraction	1/16	24/18805	0.0202338	0.0823116	0.0504215	GHRL	1
GO:0030431	sleep	1/16	24/18805	0.0202338	0.0823116	0.0504215	GHRL	1
GO:0032098	regulation of appetite	1/16	24/18805	0.0202338	0.0823116	0.0504215	GHRL	1
GO:0098856	intestinal lipid absorption	1/16	24/18805	0.0202338	0.0823116	0.0504215	FABP2	1
GO:2000193	positive regulation of fatty acid transport	1/16	24/18805	0.0202338	0.0823116	0.0504215	TNFRSF11A	1
GO:2000831	regulation of steroid hormone secretion	1/16	24/18805	0.0202338	0.0823116	0.0504215	GHRL	1
GO:0046697	decidualization	1/16	25/18805	0.0210685	0.0848402	0.0519704	GHRL	1
GO:0110053	regulation of actin filament organization	2/16	267/18805	0.0211391	0.0848402	0.0519704	CCL11/CCL26	2
GO:0001894	tissue homeostasis	2/16	272/18805	0.0218857	0.0856059	0.0524394	TNFRSF11A/TFRC	2
GO:0060249	anatomical structure homeostasis	2/16	272/18805	0.0218857	0.0856059	0.0524394	TNFRSF11A/TFRC	2
GO:0048520	positive regulation of behavior	1/16	26/18805	0.0219025	0.0856059	0.0524394	GHRL	1
GO:0060259	regulation of feeding behavior	1/16	26/18805	0.0219025	0.0856059	0.0524394	GHRL	1
GO:0043507	positive regulation of JUN kinase activity	1/16	27/18805	0.0227359	0.0869999	0.0532934	TNFRSF11A	1
GO:0060396	growth hormone receptor signaling pathway	1/16	27/18805	0.0227359	0.0869999	0.0532934	GHRL	1
GO:1905564	positive regulation of vascular endothelial cell proliferation	1/16	27/18805	0.0227359	0.0869999	0.0532934	GHRL	1
GO:0051258	protein polymerization	2/16	282/18805	0.0234119	0.0869999	0.0532934	CCL11/CCL26	2
GO:0002675	positive regulation of acute inflammatory response	1/16	28/18805	0.0235685	0.0869999	0.0532934	TNFRSF11A	1
GO:0010818	T cell chemotaxis	1/16	28/18805	0.0235685	0.0869999	0.0532934	CCL26	1
GO:0050996	positive regulation of lipid catabolic process	1/16	28/18805	0.0235685	0.0869999	0.0532934	FABP1	1
GO:0060586	multicellular organismal-level iron ion homeostasis	1/16	28/18805	0.0235685	0.0869999	0.0532934	TFRC	1
GO:0071378	cellular response to growth hormone stimulus	1/16	28/18805	0.0235685	0.0869999	0.0532934	GHRL	1
GO:0042113	B cell activation	2/16	287/18805	0.0241912	0.0879008	0.0538453	CD79B/TFRC	2
GO:0010039	response to iron ion	1/16	29/18805	0.0244006	0.0879008	0.0538453	TFRC	1
GO:0035929	steroid hormone secretion	1/16	29/18805	0.0244006	0.0879008	0.0538453	GHRL	1
GO:0045830	positive regulation of isotype switching	1/16	29/18805	0.0244006	0.0879008	0.0538453	TFRC	1
GO:0015732	prostaglandin transport	1/16	30/18805	0.0252319	0.0892822	0.0546914	TNFRSF11A	1
GO:0045672	positive regulation of osteoclast differentiation	1/16	30/18805	0.0252319	0.0892822	0.0546914	TNFRSF11A	1
GO:1903672	positive regulation of sprouting angiogenesis	1/16	30/18805	0.0252319	0.0892822	0.0546914	GHRL	1
GO:1903532	positive regulation of secretion by cell	2/16	297/18805	0.025782	0.0906921	0.0555551	GHRL/TNFRSF11A	2
GO:0040018	positive regulation of multicellular organism growth	1/16	31/18805	0.0260626	0.091143	0.0558313	GHRL	1
GO:0048511	rhythmic process	2/16	303/18805	0.0267568	0.0924242	0.0566161	GHRL/TNFRSF11A	2
GO:0045987	positive regulation of smooth muscle contraction	1/16	32/18805	0.0268927	0.0924242	0.0566161	GHRL	1
GO:0060603	mammary gland duct morphogenesis	1/16	32/18805	0.0268927	0.0924242	0.0566161	CCL11	1
GO:0035774	positive regulation of insulin secretion involved in cellular response to glucose stimulus	1/16	33/18805	0.027722	0.0941919	0.0576989	GHRL	1
GO:0099170	postsynaptic modulation of chemical synaptic transmission	1/16	33/18805	0.027722	0.0941919	0.0576989	GHRL	1
GO:0032107	regulation of response to nutrient levels	1/16	34/18805	0.0285507	0.0953818	0.0584278	GHRL	1
GO:0050901	leukocyte tethering or rolling	1/16	34/18805	0.0285507	0.0953818	0.0584278	CCL28	1
GO:2000191	regulation of fatty acid transport	1/16	34/18805	0.0285507	0.0953818	0.0584278	TNFRSF11A	1
GO:0001666	response to hypoxia	2/16	316/18805	0.0289201	0.0956449	0.058589	FABP1/TFRC	2
GO:0001893	maternal placenta development	1/16	35/18805	0.0293788	0.0956449	0.058589	GHRL	1
GO:0008053	mitochondrial fusion	1/16	35/18805	0.0293788	0.0956449	0.058589	TFRC	1
GO:0046320	regulation of fatty acid oxidation	1/16	35/18805	0.0293788	0.0956449	0.058589	FABP1	1
GO:0070371	ERK1 and ERK2 cascade	2/16	319/18805	0.0294292	0.0956449	0.058589	TNFRSF11A/CCL11	2
GO:0051047	positive regulation of secretion	2/16	321/18805	0.0297706	0.0962315	0.0589484	GHRL/TNFRSF11A	2
GO:0046688	response to copper ion	1/16	37/18805	0.0310329	0.0997723	0.0611174	TFRC	1
GO:0036293	response to decreased oxygen levels	2/16	330/18805	0.0313269	0.100179	0.0613665	FABP1/TFRC	2
GO:0051090	regulation of DNA-binding transcription factor activity	2/16	332/18805	0.0316771	0.100272	0.0614233	TNFRSF11A/TFRC	2
GO:0043506	regulation of JUN kinase activity	1/16	38/18805	0.0318589	0.100272	0.0614233	TNFRSF11A	1
GO:0045191	regulation of isotype switching	1/16	38/18805	0.0318589	0.100272	0.0614233	TFRC	1
GO:0042755	eating behavior	1/16	39/18805	0.0326843	0.102331	0.0626847	GHRL	1
GO:0045923	positive regulation of fatty acid metabolic process	1/16	40/18805	0.0335091	0.102761	0.0629482	FABP1	1
GO:0060416	response to growth hormone	1/16	40/18805	0.0335091	0.102761	0.0629482	GHRL	1
GO:0070670	response to interleukin-4	1/16	40/18805	0.0335091	0.102761	0.0629482	CCL11	1
GO:1903524	positive regulation of blood circulation	1/16	40/18805	0.0335091	0.102761	0.0629482	GHRL	1
GO:1904994	regulation of leukocyte adhesion to vascular endothelial cell	1/16	41/18805	0.0343331	0.104445	0.0639796	CCL28	1
GO:0032956	regulation of actin cytoskeleton organization	2/16	348/18805	0.0345356	0.104445	0.0639796	CCL11/CCL26	2
GO:0002691	regulation of cellular extravasation	1/16	42/18805	0.0351566	0.104445	0.0639796	CCL28	1
GO:0032094	response to food	1/16	42/18805	0.0351566	0.104445	0.0639796	GHRL	1
GO:0044060	regulation of endocrine process	1/16	42/18805	0.0351566	0.104445	0.0639796	GHRL	1
GO:0046676	negative regulation of insulin secretion	1/16	42/18805	0.0351566	0.104445	0.0639796	GHRL	1
GO:0032535	regulation of cellular component size	2/16	353/18805	0.0354493	0.104445	0.0639796	CCL11/CCL26	2
GO:0002714	positive regulation of B cell mediated immunity	1/16	43/18805	0.0359793	0.104445	0.0639796	TFRC	1
GO:0002891	positive regulation of immunoglobulin mediated immune response	1/16	43/18805	0.0359793	0.104445	0.0639796	TFRC	1
GO:0044058	regulation of digestive system process	1/16	43/18805	0.0359793	0.104445	0.0639796	GHRL	1
GO:0046717	acid secretion	1/16	43/18805	0.0359793	0.104445	0.0639796	GHRL	1
GO:0032496	response to lipopolysaccharide	2/16	357/18805	0.036187	0.10454	0.0640381	TNFRSF11A/CCL28	2
GO:0070482	response to oxygen levels	2/16	358/18805	0.0363724	0.104571	0.0640567	FABP1/TFRC	2
GO:0032691	negative regulation of interleukin-1 beta production	1/16	44/18805	0.0368014	0.105298	0.0645021	GHRL	1
GO:0045765	regulation of angiogenesis	2/16	363/18805	0.0373051	0.106125	0.0650088	GHRL/CCL11	2
GO:0030574	collagen catabolic process	1/16	45/18805	0.0376229	0.106125	0.0650088	PRTN3	1
GO:0051602	response to electrical stimulus	1/16	45/18805	0.0376229	0.106125	0.0650088	GHRL	1
GO:0032892	positive regulation of organic acid transport	1/16	46/18805	0.0384437	0.106532	0.0652584	TNFRSF11A	1
GO:0048512	circadian behavior	1/16	46/18805	0.0384437	0.106532	0.0652584	GHRL	1
GO:0060443	mammary gland morphogenesis	1/16	46/18805	0.0384437	0.106532	0.0652584	CCL11	1
GO:1901342	regulation of vasculature development	2/16	372/18805	0.0390074	0.106532	0.0652584	GHRL/CCL11	2
GO:0030890	positive regulation of B cell proliferation	1/16	47/18805	0.0392638	0.106532	0.0652584	TFRC	1
GO:0048247	lymphocyte chemotaxis	1/16	47/18805	0.0392638	0.106532	0.0652584	CCL26	1
GO:0090278	negative regulation of peptide hormone secretion	1/16	47/18805	0.0392638	0.106532	0.0652584	GHRL	1
GO:0002673	regulation of acute inflammatory response	1/16	48/18805	0.0400833	0.106532	0.0652584	TNFRSF11A	1
GO:0002792	negative regulation of peptide secretion	1/16	48/18805	0.0400833	0.106532	0.0652584	GHRL	1
GO:0007622	rhythmic behavior	1/16	48/18805	0.0400833	0.106532	0.0652584	GHRL	1
GO:0032309	icosanoid secretion	1/16	48/18805	0.0400833	0.106532	0.0652584	TNFRSF11A	1
GO:0033138	positive regulation of peptidyl-serine phosphorylation	1/16	48/18805	0.0400833	0.106532	0.0652584	TFRC	1
GO:0097028	dendritic cell differentiation	1/16	48/18805	0.0400833	0.106532	0.0652584	PRTN3	1
GO:0002237	response to molecule of bacterial origin	2/16	379/18805	0.040352	0.106772	0.0654052	TNFRSF11A/CCL28	2
GO:0006509	membrane protein ectodomain proteolysis	1/16	49/18805	0.0409021	0.107751	0.0660048	PRTN3	1
GO:0045933	positive regulation of muscle contraction	1/16	51/18805	0.0425378	0.111568	0.0683433	GHRL	1
GO:0032970	regulation of actin filament-based process	2/16	392/18805	0.0428964	0.111624	0.0683771	CCL11/CCL26	2
GO:0032692	negative regulation of interleukin-1 production	1/16	52/18805	0.0433546	0.111624	0.0683771	GHRL	1
GO:0034331	cell junction maintenance	1/16	52/18805	0.0433546	0.111624	0.0683771	PRTN3	1
GO:1905562	regulation of vascular endothelial cell proliferation	1/16	52/18805	0.0433546	0.111624	0.0683771	GHRL	1
GO:1903037	regulation of leukocyte cell-cell adhesion	2/16	395/18805	0.0434921	0.111624	0.0683771	CCL28/TFRC	2
GO:1902903	regulation of supramolecular fiber organization	2/16	396/18805	0.0436914	0.111656	0.0683968	CCL11/CCL26	2
GO:0101023	vascular endothelial cell proliferation	1/16	53/18805	0.0441709	0.112401	0.0688531	GHRL	1
GO:0002204	somatic recombination of immunoglobulin genes involved in immune response	1/16	55/18805	0.0458013	0.115081	0.0704947	TFRC	1
GO:0002208	somatic diversification of immunoglobulins involved in immune response	1/16	55/18805	0.0458013	0.115081	0.0704947	TFRC	1
GO:0045190	isotype switching	1/16	55/18805	0.0458013	0.115081	0.0704947	TFRC	1
GO:0001954	positive regulation of cell-matrix adhesion	1/16	56/18805	0.0466156	0.11615	0.0711501	CCL28	1
GO:0002639	positive regulation of immunoglobulin production	1/16	56/18805	0.0466156	0.11615	0.0711501	TFRC	1
GO:0006631	fatty acid metabolic process	2/16	413/18805	0.0471328	0.116719	0.0714981	FABP2/FABP1	2
GO:0001934	positive regulation of protein phosphorylation	2/16	414/18805	0.0473383	0.116719	0.0714981	TNFRSF11A/TFRC	2
GO:0002686	negative regulation of leukocyte migration	1/16	57/18805	0.0474292	0.116719	0.0714981	CCL28	1
GO:0006826	iron ion transport	1/16	58/18805	0.0482421	0.117271	0.0718368	TFRC	1
GO:0061178	regulation of insulin secretion involved in cellular response to glucose stimulus	1/16	58/18805	0.0482421	0.117271	0.0718368	GHRL	1
GO:0061756	leukocyte adhesion to vascular endothelial cell	1/16	58/18805	0.0482421	0.117271	0.0718368	CCL28	1
GO:0040013	negative regulation of locomotion	2/16	421/18805	0.0487865	0.117338	0.0718776	GHRL/CCL28	2
GO:0002381	immunoglobulin production involved in immunoglobulin-mediated immune response	1/16	59/18805	0.0490544	0.117338	0.0718776	TFRC	1
GO:0060135	maternal process involved in female pregnancy	1/16	59/18805	0.0490544	0.117338	0.0718776	GHRL	1
GO:0060986	endocrine hormone secretion	1/16	59/18805	0.0490544	0.117338	0.0718776	GHRL	1
GO:0060612	adipose tissue development	1/16	61/18805	0.050677	0.120737	0.0739594	GHRL	1
GO:0007159	leukocyte cell-cell adhesion	2/16	433/18805	0.0513075	0.121218	0.0742545	CCL28/TFRC	2
GO:0002712	regulation of B cell mediated immunity	1/16	62/18805	0.0514874	0.121218	0.0742545	TFRC	1
GO:0002889	regulation of immunoglobulin mediated immune response	1/16	62/18805	0.0514874	0.121218	0.0742545	TFRC	1
GO:0042327	positive regulation of phosphorylation	2/16	437/18805	0.0521584	0.121687	0.0745418	TNFRSF11A/TFRC	2
GO:0006940	regulation of smooth muscle contraction	1/16	63/18805	0.0522971	0.121687	0.0745418	GHRL	1
GO:0016447	somatic recombination of immunoglobulin gene segments	1/16	63/18805	0.0522971	0.121687	0.0745418	TFRC	1
GO:0002763	positive regulation of myeloid leukocyte differentiation	1/16	64/18805	0.0531061	0.121958	0.0747078	TNFRSF11A	1
GO:0033619	membrane protein proteolysis	1/16	64/18805	0.0531061	0.121958	0.0747078	PRTN3	1
GO:1903670	regulation of sprouting angiogenesis	1/16	64/18805	0.0531061	0.121958	0.0747078	GHRL	1
GO:0050727	regulation of inflammatory response	2/16	442/18805	0.0532293	0.121958	0.0747078	GHRL/TNFRSF11A	2
GO:0040014	regulation of multicellular organism growth	1/16	65/18805	0.0539146	0.122589	0.0750941	GHRL	1
GO:0071715	icosanoid transport	1/16	65/18805	0.0539146	0.122589	0.0750941	TNFRSF11A	1
GO:0033135	regulation of peptidyl-serine phosphorylation	1/16	66/18805	0.0547223	0.123402	0.0755924	TFRC	1
GO:0051965	positive regulation of synapse assembly	1/16	66/18805	0.0547223	0.123402	0.0755924	GHRL	1
GO:0048732	gland development	2/16	451/18805	0.0551773	0.123402	0.0755924	TNFRSF11A/CCL11	2
GO:0050994	regulation of lipid catabolic process	1/16	67/18805	0.0555294	0.123402	0.0755924	FABP1	1
GO:0070301	cellular response to hydrogen peroxide	1/16	67/18805	0.0555294	0.123402	0.0755924	FABP1	1
GO:0051960	regulation of nervous system development	2/16	454/18805	0.0558323	0.123402	0.0755924	GHRL/CCL11	2
GO:0016445	somatic diversification of immunoglobulins	1/16	68/18805	0.0563359	0.123402	0.0755924	TFRC	1
GO:0030888	regulation of B cell proliferation	1/16	68/18805	0.0563359	0.123402	0.0755924	TFRC	1
GO:0032715	negative regulation of interleukin-6 production	1/16	68/18805	0.0563359	0.123402	0.0755924	GHRL	1
GO:0035773	insulin secretion involved in cellular response to glucose stimulus	1/16	68/18805	0.0563359	0.123402	0.0755924	GHRL	1
GO:0061180	mammary gland epithelium development	1/16	69/18805	0.0571417	0.124711	0.0763938	CCL11	1
GO:0043627	response to estrogen	1/16	70/18805	0.0579469	0.125291	0.0767495	GHRL	1
GO:0046888	negative regulation of hormone secretion	1/16	70/18805	0.0579469	0.125291	0.0767495	GHRL	1
GO:0043410	positive regulation of MAPK cascade	2/16	464/18805	0.0580363	0.125291	0.0767495	GHRL/TNFRSF11A	2
GO:0051051	negative regulation of transport	2/16	467/18805	0.0587035	0.125845	0.0770885	GHRL/PRTN3	2
GO:0043406	positive regulation of MAP kinase activity	1/16	71/18805	0.0587514	0.125845	0.0770885	TNFRSF11A	1
GO:0002562	somatic diversification of immune receptors via germline recombination within a single locus	1/16	72/18805	0.0595553	0.125845	0.0770885	TFRC	1
GO:0006879	intracellular iron ion homeostasis	1/16	72/18805	0.0595553	0.125845	0.0770885	TFRC	1
GO:0016444	somatic cell DNA recombination	1/16	72/18805	0.0595553	0.125845	0.0770885	TFRC	1
GO:0050918	positive chemotaxis	1/16	72/18805	0.0595553	0.125845	0.0770885	CCL15	1
GO:0045670	regulation of osteoclast differentiation	1/16	73/18805	0.0603585	0.127093	0.0778531	TNFRSF11A	1
GO:0006635	fatty acid beta-oxidation	1/16	74/18805	0.0611611	0.128331	0.0786115	FABP1	1
GO:0045806	negative regulation of endocytosis	1/16	76/18805	0.0627644	0.129425	0.0792813	PRTN3	1
GO:0045911	positive regulation of DNA recombination	1/16	76/18805	0.0627644	0.129425	0.0792813	TFRC	1
GO:0050709	negative regulation of protein secretion	1/16	76/18805	0.0627644	0.129425	0.0792813	GHRL	1
GO:0050795	regulation of behavior	1/16	76/18805	0.0627644	0.129425	0.0792813	GHRL	1
GO:0072678	T cell migration	1/16	76/18805	0.0627644	0.129425	0.0792813	CCL26	1
GO:0002200	somatic diversification of immune receptors	1/16	78/18805	0.0643651	0.129809	0.0795168	TFRC	1
GO:0002637	regulation of immunoglobulin production	1/16	78/18805	0.0643651	0.129809	0.0795168	TFRC	1
GO:0019226	transmission of nerve impulse	1/16	78/18805	0.0643651	0.129809	0.0795168	GHRL	1
GO:0032890	regulation of organic acid transport	1/16	78/18805	0.0643651	0.129809	0.0795168	TNFRSF11A	1
GO:0050853	B cell receptor signaling pathway	1/16	78/18805	0.0643651	0.129809	0.0795168	CD79B	1
GO:0010562	positive regulation of phosphorus metabolic process	2/16	493/18805	0.0646006	0.129809	0.0795168	TNFRSF11A/TFRC	2
GO:0045937	positive regulation of phosphate metabolic process	2/16	493/18805	0.0646006	0.129809	0.0795168	TNFRSF11A/TFRC	2
GO:0043434	response to peptide hormone	2/16	494/18805	0.0648314	0.129809	0.0795168	GHRL/TNFRSF11A	2
GO:0001937	negative regulation of endothelial cell proliferation	1/16	79/18805	0.0651645	0.129809	0.0795168	GHRL	1
GO:0023061	signal release	2/16	497/18805	0.0655256	0.129809	0.0795168	GHRL/TNFRSF11A	2
GO:0032720	negative regulation of tumor necrosis factor production	1/16	80/18805	0.0659632	0.129809	0.0795168	GHRL	1
GO:0140962	multicellular organismal-level chemical homeostasis	1/16	80/18805	0.0659632	0.129809	0.0795168	TFRC	1
GO:0045785	positive regulation of cell adhesion	2/16	499/18805	0.0659898	0.129809	0.0795168	CCL28/TFRC	2
GO:1903829	positive regulation of protein localization	2/16	499/18805	0.0659898	0.129809	0.0795168	GHRL/TFRC	2
GO:0043954	cellular component maintenance	1/16	81/18805	0.0667613	0.130896	0.0801827	PRTN3	1
GO:1903556	negative regulation of tumor necrosis factor superfamily cytokine production	1/16	82/18805	0.0675588	0.132027	0.0808754	GHRL	1
GO:0030593	neutrophil chemotaxis	1/16	84/18805	0.0691518	0.1347	0.0825127	CCL28	1
GO:0050871	positive regulation of B cell activation	1/16	86/18805	0.0707423	0.13735	0.0841364	TFRC	1
GO:0010232	vascular transport	1/16	88/18805	0.0723302	0.139079	0.0851952	TFRC	1
GO:0032024	positive regulation of insulin secretion	1/16	88/18805	0.0723302	0.139079	0.0851952	GHRL	1
GO:0150104	transport across blood-brain barrier	1/16	88/18805	0.0723302	0.139079	0.0851952	TFRC	1
GO:0042100	B cell proliferation	1/16	93/18805	0.0762889	0.14622	0.08957	TFRC	1
GO:0033273	response to vitamin	1/16	94/18805	0.0770787	0.146327	0.0896354	FABP1	1
GO:0050886	endocrine process	1/16	94/18805	0.0770787	0.146327	0.0896354	GHRL	1
GO:1900182	positive regulation of protein localization to nucleus	1/16	94/18805	0.0770787	0.146327	0.0896354	TFRC	1
GO:0042542	response to hydrogen peroxide	1/16	99/18805	0.0810184	0.152836	0.0936225	FABP1	1
GO:0098869	cellular oxidant detoxification	1/16	99/18805	0.0810184	0.152836	0.0936225	FABP1	1
GO:0120162	positive regulation of cold-induced thermogenesis	1/16	101/18805	0.0825899	0.155311	0.0951383	GHRL	1
GO:0048534	hematopoietic or lymphoid organ development	1/16	102/18805	0.0833747	0.155806	0.0954421	TNFRSF11A	1
GO:0050764	regulation of phagocytosis	1/16	102/18805	0.0833747	0.155806	0.0954421	PRTN3	1
GO:0000041	transition metal ion transport	1/16	104/18805	0.0849423	0.158221	0.0969213	TFRC	1
GO:0009062	fatty acid catabolic process	1/16	105/18805	0.0857252	0.158221	0.0969213	FABP1	1
GO:0042102	positive regulation of T cell proliferation	1/16	105/18805	0.0857252	0.158221	0.0969213	TFRC	1
GO:1990830	cellular response to leukemia inhibitory factor	1/16	105/18805	0.0857252	0.158221	0.0969213	TFRC	1
GO:0002312	B cell activation involved in immune response	1/16	106/18805	0.0865075	0.158659	0.0971896	TFRC	1
GO:0032526	response to retinoic acid	1/16	106/18805	0.0865075	0.158659	0.0971896	TFRC	1
GO:0019395	fatty acid oxidation	1/16	107/18805	0.0872891	0.158659	0.0971896	FABP1	1
GO:0045639	positive regulation of myeloid cell differentiation	1/16	107/18805	0.0872891	0.158659	0.0971896	TNFRSF11A	1
GO:1990823	response to leukemia inhibitory factor	1/16	107/18805	0.0872891	0.158659	0.0971896	TFRC	1
GO:0002377	immunoglobulin production	1/16	108/18805	0.0880702	0.15908	0.0974472	TFRC	1
GO:0007631	feeding behavior	1/16	108/18805	0.0880702	0.15908	0.0974472	GHRL	1
GO:0019217	regulation of fatty acid metabolic process	1/16	109/18805	0.0888505	0.15908	0.0974472	FABP1	1
GO:0043405	regulation of MAP kinase activity	1/16	109/18805	0.0888505	0.15908	0.0974472	TNFRSF11A	1
GO:0060079	excitatory postsynaptic potential	1/16	109/18805	0.0888505	0.15908	0.0974472	GHRL	1
GO:0006939	smooth muscle contraction	1/16	110/18805	0.0896303	0.159521	0.0977172	GHRL	1
GO:0072676	lymphocyte migration	1/16	110/18805	0.0896303	0.159521	0.0977172	CCL26	1
GO:0032611	interleukin-1 beta production	1/16	111/18805	0.0904094	0.159955	0.0979834	GHRL	1
GO:0032651	regulation of interleukin-1 beta production	1/16	111/18805	0.0904094	0.159955	0.0979834	GHRL	1
GO:0032963	collagen metabolic process	1/16	112/18805	0.0911879	0.160384	0.0982458	PRTN3	1
GO:1901890	positive regulation of cell junction assembly	1/16	112/18805	0.0911879	0.160384	0.0982458	GHRL	1
GO:0042752	regulation of circadian rhythm	1/16	113/18805	0.0919658	0.160806	0.0985045	GHRL	1
GO:0090277	positive regulation of peptide hormone secretion	1/16	113/18805	0.0919658	0.160806	0.0985045	GHRL	1
GO:0034440	lipid oxidation	1/16	114/18805	0.0927431	0.161222	0.0987595	FABP1	1
GO:0071902	positive regulation of protein serine/threonine kinase activity	1/16	114/18805	0.0927431	0.161222	0.0987595	TNFRSF11A	1
GO:0002793	positive regulation of peptide secretion	1/16	115/18805	0.0935197	0.162101	0.0992978	GHRL	1
GO:0070555	response to interleukin-1	1/16	116/18805	0.0942957	0.162974	0.0998324	TNFRSF11A	1
GO:0010821	regulation of mitochondrion organization	1/16	117/18805	0.0950711	0.16384	0.100363	TFRC	1
GO:0033209	tumor necrosis factor-mediated signaling pathway	1/16	118/18805	0.0958459	0.164229	0.100601	TNFRSF11A	1
GO:0099565	chemical synaptic transmission, postsynaptic	1/16	118/18805	0.0958459	0.164229	0.100601	GHRL	1
GO:0099072	regulation of postsynaptic membrane neurotransmitter receptor levels	1/16	119/18805	0.09662	0.165082	0.101124	TFRC	1
GO:0051224	negative regulation of protein transport	1/16	123/18805	0.0997104	0.169877	0.104061	GHRL	1
GO:0031644	regulation of nervous system process	1/16	124/18805	0.100481	0.170221	0.104272	GHRL	1
GO:0072329	monocarboxylic acid catabolic process	1/16	124/18805	0.100481	0.170221	0.104272	FABP1	1
GO:0001952	regulation of cell-matrix adhesion	1/16	125/18805	0.101252	0.17056	0.104479	CCL28	1
GO:1990748	cellular detoxification	1/16	125/18805	0.101252	0.17056	0.104479	FABP1	1
GO:0010811	positive regulation of cell-substrate adhesion	1/16	126/18805	0.102022	0.171374	0.104978	CCL28	1
GO:0022612	gland morphogenesis	1/16	127/18805	0.102791	0.172182	0.105473	CCL11	1
GO:0002761	regulation of myeloid leukocyte differentiation	1/16	130/18805	0.105095	0.174394	0.106828	TNFRSF11A	1
GO:0002824	positive regulation of adaptive immune response based on somatic recombination of immune receptors built from immunoglobulin superfamily domains	1/16	130/18805	0.105095	0.174394	0.106828	TFRC	1
GO:0032612	interleukin-1 production	1/16	131/18805	0.105861	0.174394	0.106828	GHRL	1
GO:0032652	regulation of interleukin-1 production	1/16	131/18805	0.105861	0.174394	0.106828	GHRL	1
GO:0045471	response to ethanol	1/16	131/18805	0.105861	0.174394	0.106828	TNFRSF11A	1
GO:0046718	symbiont entry into host cell	1/16	131/18805	0.105861	0.174394	0.106828	TFRC	1
GO:0002708	positive regulation of lymphocyte mediated immunity	1/16	133/18805	0.107393	0.175948	0.10778	TFRC	1
GO:0045834	positive regulation of lipid metabolic process	1/16	133/18805	0.107393	0.175948	0.10778	FABP1	1
GO:0050864	regulation of B cell activation	1/16	134/18805	0.108158	0.176717	0.108251	TFRC	1
GO:0097237	cellular response to toxic substance	1/16	135/18805	0.108922	0.177481	0.108719	FABP1	1
GO:0002821	positive regulation of adaptive immune response	1/16	136/18805	0.109686	0.177756	0.108888	TFRC	1
GO:0044409	symbiont entry into host	1/16	136/18805	0.109686	0.177756	0.108888	TFRC	1
GO:0050768	negative regulation of neurogenesis	1/16	139/18805	0.111973	0.180485	0.110559	CCL11	1
GO:1904950	negative regulation of establishment of protein localization	1/16	139/18805	0.111973	0.180485	0.110559	GHRL	1
GO:0002702	positive regulation of production of molecular mediator of immune response	1/16	141/18805	0.113495	0.181714	0.111312	TFRC	1
GO:0030183	B cell differentiation	1/16	141/18805	0.113495	0.181714	0.111312	CD79B	1
GO:0000018	regulation of DNA recombination	1/16	142/18805	0.114255	0.181714	0.111312	TFRC	1
GO:0010565	regulation of ketone metabolic process	1/16	142/18805	0.114255	0.181714	0.111312	FABP1	1
GO:0018105	peptidyl-serine phosphorylation	1/16	142/18805	0.114255	0.181714	0.111312	TFRC	1
GO:0031623	receptor internalization	1/16	144/18805	0.115773	0.18364	0.112492	TFRC	1
GO:0046887	positive regulation of hormone secretion	1/16	146/18805	0.117289	0.184575	0.113065	GHRL	1
GO:0050921	positive regulation of chemotaxis	1/16	146/18805	0.117289	0.184575	0.113065	CCL26	1
GO:1900180	regulation of protein localization to nucleus	1/16	146/18805	0.117289	0.184575	0.113065	TFRC	1
GO:0050671	positive regulation of lymphocyte proliferation	1/16	147/18805	0.118046	0.184794	0.113199	TFRC	1
GO:0051961	negative regulation of nervous system development	1/16	147/18805	0.118046	0.184794	0.113199	CCL11	1
GO:0099175	regulation of postsynapse organization	1/16	148/18805	0.118802	0.18543	0.113589	GHRL	1
GO:0034614	cellular response to reactive oxygen species	1/16	149/18805	0.119558	0.18543	0.113589	FABP1	1
GO:0032946	positive regulation of mononuclear cell proliferation	1/16	150/18805	0.120313	0.18543	0.113589	TFRC	1
GO:0050714	positive regulation of protein secretion	1/16	150/18805	0.120313	0.18543	0.113589	GHRL	1
GO:0060078	regulation of postsynaptic membrane potential	1/16	150/18805	0.120313	0.18543	0.113589	GHRL	1
GO:0071333	cellular response to glucose stimulus	1/16	150/18805	0.120313	0.18543	0.113589	GHRL	1
GO:0120161	regulation of cold-induced thermogenesis	1/16	151/18805	0.121067	0.185839	0.113839	GHRL	1
GO:0001890	placenta development	1/16	152/18805	0.121821	0.185839	0.113839	GHRL	1
GO:0030534	adult behavior	1/16	152/18805	0.121821	0.185839	0.113839	GHRL	1
GO:0106106	cold-induced thermogenesis	1/16	152/18805	0.121821	0.185839	0.113839	GHRL	1
GO:0071331	cellular response to hexose stimulus	1/16	153/18805	0.122574	0.18643	0.114201	GHRL	1
GO:0018209	peptidyl-serine modification	1/16	154/18805	0.123327	0.18643	0.114201	TFRC	1
GO:1903531	negative regulation of secretion by cell	1/16	154/18805	0.123327	0.18643	0.114201	GHRL	1
GO:0002705	positive regulation of leukocyte mediated immunity	1/16	155/18805	0.124079	0.18643	0.114201	TFRC	1
GO:0071326	cellular response to monosaccharide stimulus	1/16	155/18805	0.124079	0.18643	0.114201	GHRL	1
GO:1903038	negative regulation of leukocyte cell-cell adhesion	1/16	155/18805	0.124079	0.18643	0.114201	CCL28	1
GO:0062013	positive regulation of small molecule metabolic process	1/16	156/18805	0.12483	0.186622	0.114318	FABP1	1
GO:0071456	cellular response to hypoxia	1/16	156/18805	0.12483	0.186622	0.114318	FABP1	1
GO:0048754	branching morphogenesis of an epithelial tube	1/16	159/18805	0.127081	0.189513	0.116089	CCL11	1
GO:0016525	negative regulation of angiogenesis	1/16	160/18805	0.12783	0.189684	0.116194	GHRL	1
GO:0035264	multicellular organism growth	1/16	160/18805	0.12783	0.189684	0.116194	GHRL	1
GO:2000181	negative regulation of blood vessel morphogenesis	1/16	162/18805	0.129327	0.191429	0.117263	GHRL	1
GO:0036294	cellular response to decreased oxygen levels	1/16	163/18805	0.130074	0.191587	0.11736	FABP1	1
GO:0050729	positive regulation of inflammatory response	1/16	163/18805	0.130074	0.191587	0.11736	TNFRSF11A	1
GO:1901343	negative regulation of vasculature development	1/16	164/18805	0.13082	0.192213	0.117743	GHRL	1
GO:0071322	cellular response to carbohydrate stimulus	1/16	165/18805	0.131566	0.192835	0.118125	GHRL	1
GO:0070665	positive regulation of leukocyte proliferation	1/16	168/18805	0.133801	0.195154	0.119545	TFRC	1
GO:0098754	detoxification	1/16	168/18805	0.133801	0.195154	0.119545	FABP1	1
GO:0051963	regulation of synapse assembly	1/16	169/18805	0.134545	0.195286	0.119626	GHRL	1
GO:1990845	adaptive thermogenesis	1/16	169/18805	0.134545	0.195286	0.119626	GHRL	1
GO:0048639	positive regulation of developmental growth	1/16	171/18805	0.13603	0.196964	0.120654	GHRL	1
GO:0001678	intracellular glucose homeostasis	1/16	172/18805	0.136772	0.197559	0.121019	GHRL	1
GO:0048284	organelle fusion	1/16	174/18805	0.138254	0.19874	0.121742	TFRC	1
GO:0050796	regulation of insulin secretion	1/16	174/18805	0.138254	0.19874	0.121742	GHRL	1
GO:0006937	regulation of muscle contraction	1/16	175/18805	0.138994	0.198848	0.121808	GHRL	1
GO:0051048	negative regulation of secretion	1/16	175/18805	0.138994	0.198848	0.121808	GHRL	1
GO:0051701	biological process involved in interaction with host	1/16	176/18805	0.139733	0.199058	0.121936	TFRC	1
GO:0032635	interleukin-6 production	1/16	177/18805	0.140472	0.199058	0.121936	GHRL	1
GO:0032675	regulation of interleukin-6 production	1/16	177/18805	0.140472	0.199058	0.121936	GHRL	1
GO:0050680	negative regulation of epithelial cell proliferation	1/16	177/18805	0.140472	0.199058	0.121936	GHRL	1
GO:0016052	carbohydrate catabolic process	1/16	179/18805	0.141948	0.2002	0.122636	AMY2A	1
GO:0071453	cellular response to oxygen levels	1/16	179/18805	0.141948	0.2002	0.122636	FABP1	1
GO:0042129	regulation of T cell proliferation	1/16	184/18805	0.145628	0.204907	0.125519	TFRC	1
GO:0007565	female pregnancy	1/16	190/18805	0.150023	0.209653	0.128427	GHRL	1
GO:0009267	cellular response to starvation	1/16	191/18805	0.150754	0.209653	0.128427	TNFRSF11A	1
GO:0032640	tumor necrosis factor production	1/16	191/18805	0.150754	0.209653	0.128427	GHRL	1
GO:0032680	regulation of tumor necrosis factor production	1/16	191/18805	0.150754	0.209653	0.128427	GHRL	1
GO:0061138	morphogenesis of a branching epithelium	1/16	191/18805	0.150754	0.209653	0.128427	CCL11	1
GO:0006006	glucose metabolic process	1/16	193/18805	0.152213	0.211192	0.129369	GHRL	1
GO:0030258	lipid modification	1/16	194/18805	0.152942	0.211712	0.129688	FABP1	1
GO:1902107	positive regulation of leukocyte differentiation	1/16	195/18805	0.15367	0.211739	0.129705	TNFRSF11A	1
GO:1903708	positive regulation of hemopoiesis	1/16	195/18805	0.15367	0.211739	0.129705	TNFRSF11A	1
GO:0071706	tumor necrosis factor superfamily cytokine production	1/16	196/18805	0.154398	0.211766	0.129721	GHRL	1
GO:1903555	regulation of tumor necrosis factor superfamily cytokine production	1/16	196/18805	0.154398	0.211766	0.129721	GHRL	1
GO:0002040	sprouting angiogenesis	1/16	197/18805	0.155125	0.211792	0.129737	GHRL	1
GO:0002700	regulation of production of molecular mediator of immune response	1/16	197/18805	0.155125	0.211792	0.129737	TFRC	1
GO:0070374	positive regulation of ERK1 and ERK2 cascade	1/16	198/18805	0.155852	0.211816	0.129752	TNFRSF11A	1
GO:0071466	cellular response to xenobiotic stimulus	1/16	198/18805	0.155852	0.211816	0.129752	TFRC	1
GO:0002706	regulation of lymphocyte mediated immunity	1/16	200/18805	0.157303	0.213304	0.130663	TFRC	1
GO:0000302	response to reactive oxygen species	1/16	201/18805	0.158027	0.213802	0.130968	FABP1	1
GO:0002822	regulation of adaptive immune response based on somatic recombination of immune receptors built from immunoglobulin superfamily domains	1/16	204/18805	0.160198	0.215762	0.132169	TFRC	1
GO:0090276	regulation of peptide hormone secretion	1/16	204/18805	0.160198	0.215762	0.132169	GHRL	1
GO:0016064	immunoglobulin mediated immune response	1/16	205/18805	0.16092	0.216231	0.132456	TFRC	1
GO:0002791	regulation of peptide secretion	1/16	207/18805	0.162363	0.216231	0.132456	GHRL	1
GO:0030073	insulin secretion	1/16	207/18805	0.162363	0.216231	0.132456	GHRL	1
GO:0050728	negative regulation of inflammatory response	1/16	207/18805	0.162363	0.216231	0.132456	GHRL	1
GO:0001763	morphogenesis of a branching structure	1/16	208/18805	0.163084	0.216231	0.132456	CCL11	1
GO:0009749	response to glucose	1/16	208/18805	0.163084	0.216231	0.132456	GHRL	1
GO:0019724	B cell mediated immunity	1/16	208/18805	0.163084	0.216231	0.132456	TFRC	1
GO:0022408	negative regulation of cell-cell adhesion	1/16	209/18805	0.163804	0.216231	0.132456	CCL28	1
GO:0090087	regulation of peptide transport	1/16	209/18805	0.163804	0.216231	0.132456	GHRL	1
GO:0045860	positive regulation of protein kinase activity	1/16	210/18805	0.164524	0.216231	0.132456	TNFRSF11A	1
GO:0051216	cartilage development	1/16	210/18805	0.164524	0.216231	0.132456	GHRL	1
GO:0044703	multi-organism reproductive process	1/16	211/18805	0.165242	0.2167	0.132743	GHRL	1
GO:0009746	response to hexose	1/16	213/18805	0.166678	0.217628	0.133312	GHRL	1
GO:0050851	antigen receptor-mediated signaling pathway	1/16	213/18805	0.166678	0.217628	0.133312	CD79B	1
GO:0043123	positive regulation of canonical NF-kappaB signal transduction	1/16	214/18805	0.167396	0.218088	0.133594	TFRC	1
GO:0042098	T cell proliferation	1/16	217/18805	0.169544	0.218909	0.134097	TFRC	1
GO:0050920	regulation of chemotaxis	1/16	217/18805	0.169544	0.218909	0.134097	CCL26	1
GO:0071900	regulation of protein serine/threonine kinase activity	1/16	217/18805	0.169544	0.218909	0.134097	TNFRSF11A	1
GO:0002819	regulation of adaptive immune response	1/16	219/18805	0.170973	0.218909	0.134097	TFRC	1
GO:0044706	multi-multicellular organism process	1/16	219/18805	0.170973	0.218909	0.134097	GHRL	1
GO:0060348	bone development	1/16	219/18805	0.170973	0.218909	0.134097	GHRL	1
GO:0071356	cellular response to tumor necrosis factor	1/16	219/18805	0.170973	0.218909	0.134097	TNFRSF11A	1
GO:0034284	response to monosaccharide	1/16	220/18805	0.171686	0.218909	0.134097	GHRL	1
GO:0044403	biological process involved in symbiotic interaction	1/16	220/18805	0.171686	0.218909	0.134097	TFRC	1
GO:0045637	regulation of myeloid cell differentiation	1/16	220/18805	0.171686	0.218909	0.134097	TNFRSF11A	1
GO:0045216	cell-cell junction organization	1/16	222/18805	0.173112	0.21976	0.134618	PRTN3	1
GO:0009612	response to mechanical stimulus	1/16	223/18805	0.173824	0.21976	0.134618	TNFRSF11A	1
GO:0009755	hormone-mediated signaling pathway	1/16	223/18805	0.173824	0.21976	0.134618	GHRL	1
GO:0033674	positive regulation of kinase activity	1/16	223/18805	0.173824	0.21976	0.134618	TNFRSF11A	1
GO:0010810	regulation of cell-substrate adhesion	1/16	224/18805	0.174535	0.220194	0.134884	CCL28	1
GO:1903828	negative regulation of protein localization	1/16	226/18805	0.175956	0.22152	0.135696	GHRL	1
GO:0042180	ketone metabolic process	1/16	227/18805	0.176666	0.221946	0.135957	FABP1	1
GO:0002285	lymphocyte activation involved in immune response	1/16	231/18805	0.179499	0.224506	0.137525	TFRC	1
GO:0002440	production of molecular mediator of immune response	1/16	231/18805	0.179499	0.224506	0.137525	TFRC	1
GO:0042594	response to starvation	1/16	232/18805	0.180206	0.224506	0.137525	TNFRSF11A	1
GO:0071222	cellular response to lipopolysaccharide	1/16	232/18805	0.180206	0.224506	0.137525	CCL28	1
GO:0002685	regulation of leukocyte migration	1/16	236/18805	0.183027	0.227547	0.139388	CCL28	1
GO:0019318	hexose metabolic process	1/16	237/18805	0.183731	0.227876	0.139589	GHRL	1
GO:0006909	phagocytosis	1/16	238/18805	0.184434	0.227876	0.139589	PRTN3	1
GO:0060560	developmental growth involved in morphogenesis	1/16	238/18805	0.184434	0.227876	0.139589	CCL11	1
GO:0007160	cell-matrix adhesion	1/16	240/18805	0.18584	0.2289	0.140217	CCL28	1
GO:0034612	response to tumor necrosis factor	1/16	241/18805	0.186541	0.2289	0.140217	TNFRSF11A	1
GO:0016054	organic acid catabolic process	1/16	242/18805	0.187242	0.2289	0.140217	FABP1	1
GO:0016358	dendrite development	1/16	242/18805	0.187242	0.2289	0.140217	GHRL	1
GO:0046395	carboxylic acid catabolic process	1/16	242/18805	0.187242	0.2289	0.140217	FABP1	1
GO:0050670	regulation of lymphocyte proliferation	1/16	243/18805	0.187943	0.2289	0.140217	TFRC	1
GO:0099173	postsynapse organization	1/16	243/18805	0.187943	0.2289	0.140217	GHRL	1
GO:0009743	response to carbohydrate	1/16	245/18805	0.189342	0.230135	0.140974	GHRL	1
GO:0071219	cellular response to molecule of bacterial origin	1/16	246/18805	0.190041	0.230516	0.141207	CCL28	1
GO:0032944	regulation of mononuclear cell proliferation	1/16	248/18805	0.191437	0.23174	0.141956	TFRC	1
GO:0030072	peptide hormone secretion	1/16	250/18805	0.192831	0.232955	0.142701	GHRL	1
GO:0034599	cellular response to oxidative stress	1/16	254/18805	0.195612	0.235838	0.144467	FABP1	1
GO:0090257	regulation of muscle system process	1/16	256/18805	0.196999	0.236912	0.145125	GHRL	1
GO:0002790	peptide secretion	1/16	257/18805	0.197691	0.236912	0.145125	GHRL	1
GO:0051222	positive regulation of protein transport	1/16	257/18805	0.197691	0.236912	0.145125	GHRL	1
GO:0031669	cellular response to nutrient levels	1/16	258/18805	0.198383	0.237266	0.145342	TNFRSF11A	1
GO:0045927	positive regulation of growth	1/16	259/18805	0.199075	0.237495	0.145482	GHRL	1
GO:0002703	regulation of leukocyte mediated immunity	1/16	260/18805	0.199766	0.237495	0.145482	TFRC	1
GO:0005996	monosaccharide metabolic process	1/16	260/18805	0.199766	0.237495	0.145482	GHRL	1
GO:0050870	positive regulation of T cell activation	1/16	261/18805	0.200456	0.237843	0.145695	TFRC	1
GO:0046883	regulation of hormone secretion	1/16	262/18805	0.201146	0.238189	0.145907	GHRL	1
GO:0051347	positive regulation of transferase activity	1/16	263/18805	0.201835	0.238533	0.146118	TNFRSF11A	1
GO:0042593	glucose homeostasis	1/16	268/18805	0.205273	0.241827	0.148136	GHRL	1
GO:0033500	carbohydrate homeostasis	1/16	269/18805	0.205959	0.241827	0.148136	GHRL	1
GO:1903522	regulation of blood circulation	1/16	269/18805	0.205959	0.241827	0.148136	GHRL	1
GO:0002699	positive regulation of immune effector process	1/16	270/18805	0.206645	0.241827	0.148136	TFRC	1
GO:1901888	regulation of cell junction assembly	1/16	270/18805	0.206645	0.241827	0.148136	GHRL	1
GO:0009636	response to toxic substance	1/16	272/18805	0.208014	0.241863	0.148158	FABP1	1
GO:0007416	synapse assembly	1/16	273/18805	0.208698	0.241863	0.148158	GHRL	1
GO:0050708	regulation of protein secretion	1/16	273/18805	0.208698	0.241863	0.148158	GHRL	1
GO:0070663	regulation of leukocyte proliferation	1/16	273/18805	0.208698	0.241863	0.148158	TFRC	1
GO:0071216	cellular response to biotic stimulus	1/16	273/18805	0.208698	0.241863	0.148158	CCL28	1
GO:0097305	response to alcohol	1/16	276/18805	0.210746	0.243764	0.149322	TNFRSF11A	1
GO:0003018	vascular process in circulatory system	1/16	278/18805	0.212108	0.244866	0.149997	TFRC	1
GO:0006898	receptor-mediated endocytosis	1/16	280/18805	0.213468	0.245962	0.150668	TFRC	1
GO:0007611	learning or memory	1/16	282/18805	0.214827	0.247051	0.151335	CCL11	1
GO:0015833	peptide transport	1/16	283/18805	0.215505	0.247355	0.151522	GHRL	1
GO:0010721	negative regulation of cell development	1/16	285/18805	0.21686	0.247485	0.151601	CCL11	1
GO:0051962	positive regulation of nervous system development	1/16	285/18805	0.21686	0.247485	0.151601	GHRL	1
GO:1903039	positive regulation of leukocyte cell-cell adhesion	1/16	285/18805	0.21686	0.247485	0.151601	TFRC	1
GO:0061448	connective tissue development	1/16	291/18805	0.220911	0.251628	0.154139	GHRL	1
GO:0015850	organic hydroxy compound transport	1/16	293/18805	0.222257	0.2522	0.15449	GHRL	1
GO:0051054	positive regulation of DNA metabolic process	1/16	293/18805	0.222257	0.2522	0.15449	TFRC	1
GO:0019058	viral life cycle	1/16	295/18805	0.223601	0.253245	0.15513	TFRC	1
GO:0070372	regulation of ERK1 and ERK2 cascade	1/16	296/18805	0.224272	0.253525	0.155301	TNFRSF11A	1
GO:0043122	regulation of canonical NF-kappaB signal transduction	1/16	300/18805	0.226951	0.255587	0.156564	TFRC	1
GO:0046651	lymphocyte proliferation	1/16	300/18805	0.226951	0.255587	0.156564	TFRC	1
GO:0031348	negative regulation of defense response	1/16	308/18805	0.232283	0.26061	0.159642	GHRL	1
GO:0032943	mononuclear cell proliferation	1/16	308/18805	0.232283	0.26061	0.159642	TFRC	1
GO:0030100	regulation of endocytosis	1/16	309/18805	0.232947	0.260866	0.159798	PRTN3	1
GO:0007162	negative regulation of cell adhesion	1/16	312/18805	0.234936	0.262601	0.160861	CCL28	1
GO:0050807	regulation of synapse organization	1/16	315/18805	0.23692	0.264325	0.161917	GHRL	1
GO:0007249	canonical NF-kappaB signal transduction	1/16	318/18805	0.2389	0.266037	0.162966	TFRC	1
GO:0002366	leukocyte activation involved in immune response	1/16	319/18805	0.239558	0.266229	0.163083	TFRC	1
GO:0046879	hormone secretion	1/16	320/18805	0.240216	0.266229	0.163083	GHRL	1
GO:0050803	regulation of synapse structure or activity	1/16	321/18805	0.240874	0.266229	0.163083	GHRL	1
GO:0034504	protein localization to nucleus	1/16	322/18805	0.241531	0.266229	0.163083	TFRC	1
GO:0002263	cell activation involved in immune response	1/16	323/18805	0.242188	0.266229	0.163083	TFRC	1
GO:0044248	cellular catabolic process	1/16	323/18805	0.242188	0.266229	0.163083	FABP1	1
GO:0062197	cellular response to chemical stress	1/16	323/18805	0.242188	0.266229	0.163083	FABP1	1
GO:0032868	response to insulin	1/16	324/18805	0.242844	0.26646	0.163225	TNFRSF11A	1
GO:0048638	regulation of developmental growth	1/16	327/18805	0.244809	0.268124	0.164244	GHRL	1
GO:0042886	amide transport	1/16	328/18805	0.245463	0.268349	0.164382	GHRL	1
GO:0050890	cognition	1/16	329/18805	0.246116	0.268572	0.164519	CCL11	1
GO:0009914	hormone transport	1/16	331/18805	0.247421	0.269014	0.16479	GHRL	1
GO:1904951	positive regulation of establishment of protein localization	1/16	331/18805	0.247421	0.269014	0.16479	GHRL	1
GO:0022409	positive regulation of cell-cell adhesion	1/16	337/18805	0.251324	0.271775	0.166481	TFRC	1
GO:0051251	positive regulation of lymphocyte activation	1/16	337/18805	0.251324	0.271775	0.166481	TFRC	1
GO:0060562	epithelial tube morphogenesis	1/16	337/18805	0.251324	0.271775	0.166481	CCL11	1
GO:0002429	immune response-activating cell surface receptor signaling pathway	1/16	340/18805	0.253268	0.272891	0.167164	CD79B	1
GO:1902105	regulation of leukocyte differentiation	1/16	340/18805	0.253268	0.272891	0.167164	TNFRSF11A	1
GO:0019216	regulation of lipid metabolic process	1/16	343/18805	0.255208	0.274486	0.168142	FABP1	1
GO:0070661	leukocyte proliferation	1/16	344/18805	0.255853	0.274686	0.168264	TFRC	1
GO:0010038	response to metal ion	1/16	347/18805	0.257787	0.275772	0.168929	TFRC	1
GO:0062012	regulation of small molecule metabolic process	1/16	347/18805	0.257787	0.275772	0.168929	FABP1	1
GO:0016042	lipid catabolic process	1/16	350/18805	0.259715	0.277339	0.169889	FABP1	1
GO:0006310	DNA recombination	1/16	352/18805	0.260998	0.278212	0.170424	TFRC	1
GO:0006936	muscle contraction	1/16	359/18805	0.265473	0.282478	0.173037	GHRL	1
GO:0031589	cell-substrate adhesion	1/16	361/18805	0.266747	0.283329	0.173559	CCL28	1
GO:0010639	negative regulation of organelle organization	1/16	362/18805	0.267383	0.283501	0.173664	TFRC	1
GO:0045859	regulation of protein kinase activity	1/16	369/18805	0.271821	0.286658	0.175597	TNFRSF11A	1
GO:0071375	cellular response to peptide hormone stimulus	1/16	369/18805	0.271821	0.286658	0.175597	GHRL	1
GO:0044282	small molecule catabolic process	1/16	370/18805	0.272453	0.286658	0.175597	FABP1	1
GO:0002696	positive regulation of leukocyte activation	1/16	372/18805	0.273715	0.286658	0.175597	TFRC	1
GO:0002768	immune response-regulating cell surface receptor signaling pathway	1/16	372/18805	0.273715	0.286658	0.175597	CD79B	1
GO:0009306	protein secretion	1/16	372/18805	0.273715	0.286658	0.175597	GHRL	1
GO:0050767	regulation of neurogenesis	1/16	372/18805	0.273715	0.286658	0.175597	CCL11	1
GO:0035592	establishment of protein localization to extracellular region	1/16	375/18805	0.275605	0.288132	0.176501	GHRL	1
GO:0071692	protein localization to extracellular region	1/16	383/18805	0.280622	0.292865	0.1794	GHRL	1
GO:0002449	lymphocyte mediated immunity	1/16	384/18805	0.281246	0.293006	0.179486	TFRC	1
GO:0030336	negative regulation of cell migration	1/16	388/18805	0.283741	0.29509	0.180763	CCL28	1
GO:0001818	negative regulation of cytokine production	1/16	389/18805	0.284363	0.295224	0.180845	GHRL	1
GO:0050867	positive regulation of cell activation	1/16	392/18805	0.286227	0.296644	0.181715	TFRC	1
GO:0050863	regulation of T cell activation	1/16	395/18805	0.288086	0.298054	0.182578	TFRC	1
GO:0002460	adaptive immune response based on somatic recombination of immune receptors built from immunoglobulin superfamily domains	1/16	396/18805	0.288704	0.298178	0.182655	TFRC	1
GO:0043549	regulation of kinase activity	1/16	397/18805	0.289323	0.298302	0.18273	TNFRSF11A	1
GO:2000146	negative regulation of cell motility	1/16	403/18805	0.293021	0.301595	0.184748	CCL28	1
GO:0006979	response to oxidative stress	1/16	408/18805	0.29609	0.30423	0.186361	FABP1	1
GO:0002697	regulation of immune effector process	1/16	414/18805	0.299756	0.307468	0.188345	TFRC	1
GO:0016032	viral process	1/16	421/18805	0.30401	0.311297	0.190691	TFRC	1
GO:0009615	response to virus	1/16	425/18805	0.30643	0.313239	0.19188	CCL11	1
GO:0030098	lymphocyte differentiation	1/16	432/18805	0.310646	0.317007	0.194188	CD79B	1
GO:1903706	regulation of hemopoiesis	1/16	436/18805	0.313044	0.31891	0.195354	TNFRSF11A	1
GO:0009314	response to radiation	1/16	442/18805	0.316627	0.322012	0.197254	CCL11	1
GO:0007005	mitochondrion organization	1/16	445/18805	0.318412	0.323277	0.198029	TFRC	1
GO:0010720	positive regulation of cell development	1/16	447/18805	0.319599	0.323933	0.198431	TNFRSF11A	1
GO:0032102	negative regulation of response to external stimulus	1/16	448/18805	0.320192	0.323984	0.198463	GHRL	1
GO:0051223	regulation of protein transport	1/16	449/18805	0.320785	0.324036	0.198494	GHRL	1
GO:0009410	response to xenobiotic stimulus	1/16	453/18805	0.32315	0.325875	0.19962	TFRC	1
GO:0001503	ossification	1/16	458/18805	0.326096	0.328291	0.201101	TNFRSF11A	1
GO:0042391	regulation of membrane potential	1/16	463/18805	0.329029	0.330133	0.202229	GHRL	1
GO:0051338	regulation of transferase activity	1/16	463/18805	0.329029	0.330133	0.202229	TNFRSF11A	1
GO:0003012	muscle system process	1/16	467/18805	0.331368	0.331923	0.203325	GHRL	1
GO:0002443	leukocyte mediated immunity	1/16	483/18805	0.340645	0.340645	0.208668	TFRC	1

## Sheet: Cellular Component
ID	Description	GeneRatio	BgRatio	pvalue	p.adjust	qvalue	geneID	Count
GO:0009897	external side of plasma membrane	4/16	401/19880	0.000244877	0.00871676	0.00599218	TNFRSF11A/FCRL6/CD79B/TFRC	4
GO:0099738	cell cortex region	2/16	35/19880	0.000355786	0.00871676	0.00599218	FABP2/FABP1	2
GO:0071753	IgM immunoglobulin complex	1/16	10/19880	0.00802101	0.0989678	0.0680337	CD79B	1
GO:0098837	postsynaptic recycling endosome	1/16	12/19880	0.00961796	0.0989678	0.0680337	TFRC	1
GO:0098845	postsynaptic endosome	1/16	24/19880	0.0191491	0.0989678	0.0680337	TFRC	1
GO:0045121	membrane raft	2/16	291/19880	0.0223823	0.0989678	0.0680337	TNFRSF11A/PRTN3	2
GO:0098857	membrane microdomain	2/16	293/19880	0.0226704	0.0989678	0.0680337	TNFRSF11A/PRTN3	2
GO:0098992	neuronal dense core vesicle	1/16	29/19880	0.023095	0.0989678	0.0680337	GHRL	1
GO:0099568	cytoplasmic region	2/16	307/19880	0.0247305	0.0989678	0.0680337	FABP2/FABP1	2
GO:0034774	secretory granule lumen	2/16	324/19880	0.0273324	0.0989678	0.0680337	GHRL/PRTN3	2
GO:0005938	cell cortex	2/16	325/19880	0.0274889	0.0989678	0.0680337	FABP2/FABP1	2
GO:0098802	plasma membrane signaling receptor complex	2/16	326/19880	0.0276456	0.0989678	0.0680337	CD79B/TFRC	2
GO:0060205	cytoplasmic vesicle lumen	2/16	329/19880	0.0281182	0.0989678	0.0680337	GHRL/PRTN3	2
GO:0031983	vesicle lumen	2/16	330/19880	0.0282765	0.0989678	0.0680337	GHRL/PRTN3	2
GO:0031045	dense core granule	1/16	43/19880	0.0340645	0.111277	0.0764957	GHRL	1
GO:0005782	peroxisomal matrix	1/16	52/19880	0.0410552	0.118336	0.0813478	FABP1	1
GO:0031907	microbody lumen	1/16	52/19880	0.0410552	0.118336	0.0813478	FABP1	1
GO:0045177	apical part of cell	2/16	479/19880	0.0556389	0.149413	0.102712	FABP2/FABP1	2
GO:0030669	clathrin-coated endocytic vesicle membrane	1/16	75/19880	0.0587055	0.149413	0.102712	TFRC	1
GO:0005905	clathrin-coated pit	1/16	78/19880	0.0609851	0.149413	0.102712	TFRC	1
GO:0035578	azurophil granule lumen	1/16	91/19880	0.0708038	0.155187	0.106681	PRTN3	1
GO:0045334	clathrin-coated endocytic vesicle	1/16	93/19880	0.0723058	0.155187	0.106681	TFRC	1
GO:0098685	Schaffer collateral - CA1 synapse	1/16	98/19880	0.0760508	0.155187	0.106681	GHRL	1
GO:0005902	microvillus	1/16	100/19880	0.0775449	0.155187	0.106681	FABP2	1
GO:0055038	recycling endosome membrane	1/16	109/19880	0.0842401	0.155187	0.106681	TFRC	1
GO:0042470	melanosome	1/16	111/19880	0.0857217	0.155187	0.106681	TFRC	1
GO:0048770	pigment granule	1/16	111/19880	0.0857217	0.155187	0.106681	TFRC	1
GO:0044853	plasma membrane raft	1/16	115/19880	0.0886782	0.155187	0.106681	PRTN3	1
GO:0030665	clathrin-coated vesicle membrane	1/16	138/19880	0.105505	0.169705	0.116661	TFRC	1
GO:0072562	blood microparticle	1/16	145/19880	0.110568	0.169705	0.116661	TFRC	1
GO:0005777	peroxisome	1/16	147/19880	0.11201	0.169705	0.116661	FABP1	1
GO:0042579	microbody	1/16	147/19880	0.11201	0.169705	0.116661	FABP1	1
GO:0005766	primary lysosome	1/16	155/19880	0.117754	0.169705	0.116661	PRTN3	1
GO:0042582	azurophil granule	1/16	155/19880	0.117754	0.169705	0.116661	PRTN3	1
GO:0019814	immunoglobulin complex	1/16	172/19880	0.129846	0.181785	0.124965	CD79B	1
GO:0005775	vacuolar lumen	1/16	178/19880	0.134077	0.182494	0.125452	PRTN3	1
GO:0030662	coated vesicle membrane	1/16	205/19880	0.152877	0.19726	0.135603	TFRC	1
GO:0030666	endocytic vesicle membrane	1/16	207/19880	0.154254	0.19726	0.135603	TFRC	1
GO:0055037	recycling endosome	1/16	211/19880	0.157003	0.19726	0.135603	TFRC	1
GO:0030136	clathrin-coated vesicle	1/16	222/19880	0.164517	0.201533	0.138541	TFRC	1
GO:0098858	actin-based cell projection	1/16	235/19880	0.173317	0.207135	0.142391	FABP2	1
GO:0016323	basolateral plasma membrane	1/16	264/19880	0.192635	0.224741	0.154494	TFRC	1
GO:0009925	basal plasma membrane	1/16	298/19880	0.214745	0.244709	0.168221	TFRC	1
GO:0005788	endoplasmic reticulum lumen	1/16	315/19880	0.225586	0.245009	0.168427	GHRL	1
GO:0045178	basal part of cell	1/16	317/19880	0.226852	0.245009	0.168427	TFRC	1
GO:0030135	coated vesicle	1/16	322/19880	0.230009	0.245009	0.168427	TFRC	1
GO:0030139	endocytic vesicle	1/16	358/19880	0.252384	0.263123	0.18088	TFRC	1
GO:0062023	collagen-containing extracellular matrix	1/16	432/19880	0.296476	0.301094	0.206982	PRTN3	1
GO:0005769	early endosome	1/16	440/19880	0.301094	0.301094	0.206982	TFRC	1

## Sheet: GO_Molecular Function
ID	Description	GeneRatio	BgRatio	pvalue	p.adjust	qvalue	geneID	Count
GO:0008009	chemokine activity	6/16	45/18639	1.10095e-12	5.83501e-11	2.66545e-11	CCL28/CCL15/CCL13/CXCL14/CCL11/CCL26	6
GO:0042379	chemokine receptor binding	6/16	72/18639	2.08572e-11	5.52715e-10	2.52481e-10	CCL28/CCL15/CCL13/CXCL14/CCL11/CCL26	6
GO:0001664	G protein-coupled receptor binding	7/16	297/18639	2.45899e-09	4.34422e-08	1.98445e-08	GHRL/CCL28/CCL15/CCL13/CXCL14/CCL11/CCL26	7
GO:0005125	cytokine activity	6/16	234/18639	2.64739e-08	3.5078e-07	1.60237e-07	CCL28/CCL15/CCL13/CXCL14/CCL11/CCL26	6
GO:0005126	cytokine receptor binding	6/16	275/18639	6.90975e-08	7.19202e-07	3.28533e-07	CCL28/CCL15/CCL13/CXCL14/CCL11/CCL26	6
GO:0048020	CCR chemokine receptor binding	4/16	50/18639	8.14191e-08	7.19202e-07	3.28533e-07	CCL15/CCL13/CCL11/CCL26	4
GO:0005324	long-chain fatty acid transmembrane transporter activity	2/16	16/18639	8.23238e-05	0.000617805	0.000282215	FABP2/FABP1	2
GO:0036041	long-chain fatty acid binding	2/16	17/18639	9.32536e-05	0.000617805	0.000282215	FABP2/FABP1	2
GO:0015245	fatty acid transmembrane transporter activity	2/16	19/18639	0.000117135	0.000689797	0.000315101	FABP2/FABP1	2
GO:0005504	fatty acid binding	2/16	47/18639	0.000730181	0.00386996	0.00176781	FABP2/FABP1	2
GO:0170055	lipid transmembrane transporter activity	2/16	56/18639	0.00103555	0.00498945	0.00227919	FABP2/FABP1	2
GO:0008028	monocarboxylic acid transmembrane transporter activity	2/16	70/18639	0.00161259	0.00712228	0.00325348	FABP2/FABP1	2
GO:0033293	monocarboxylic acid binding	2/16	79/18639	0.00204807	0.00834982	0.00381422	FABP2/FABP1	2
GO:0004553	hydrolase activity, hydrolyzing O-glycosyl compounds	2/16	91/18639	0.00270583	0.0102435	0.00467926	AMY2A/AMY2B	2
GO:0016798	hydrolase activity, acting on glycosyl bonds	2/16	130/18639	0.00543359	0.0191987	0.00877001	AMY2A/AMY2B	2
GO:0005031	tumor necrosis factor receptor activity	1/16	10/18639	0.00855313	0.0257593	0.0117669	TNFRSF11A	1
GO:0032052	bile acid binding	1/16	10/18639	0.00855313	0.0257593	0.0117669	FABP1	1
GO:0005319	lipid transporter activity	2/16	178/18639	0.00996649	0.0257593	0.0117669	FABP2/FABP1	2
GO:0031406	carboxylic acid binding	2/16	187/18639	0.0109535	0.0257593	0.0117669	FABP2/FABP1	2
GO:0046943	carboxylic acid transmembrane transporter activity	2/16	188/18639	0.0110658	0.0257593	0.0117669	FABP2/FABP1	2
GO:0005035	death receptor activity	1/16	13/18639	0.0111057	0.0257593	0.0117669	TNFRSF11A	1
GO:0005342	organic acid transmembrane transporter activity	2/16	189/18639	0.0111786	0.0257593	0.0117669	FABP2/FABP1	2
GO:0043177	organic acid binding	2/16	189/18639	0.0111786	0.0257593	0.0117669	FABP2/FABP1	2
GO:0031404	chloride ion binding	1/16	14/18639	0.0119551	0.0264009	0.01206	AMY2A	1
GO:0045236	CXCR chemokine receptor binding	1/16	17/18639	0.0144995	0.0307388	0.0140416	CCL28	1
GO:0008514	organic anion transmembrane transporter activity	2/16	269/18639	0.0217944	0.044427	0.0202944	FABP2/FABP1	2
GO:0030296	protein tyrosine kinase activator activity	1/16	33/18639	0.0279657	0.0548957	0.0250765	GHRL	1
GO:0042287	MHC protein binding	1/16	41/18639	0.034634	0.0648145	0.0296074	FCRL6	1
GO:0042056	chemoattractant activity	1/16	42/18639	0.0354645	0.0648145	0.0296074	CCL15	1
GO:0030544	Hsp70 protein binding	1/16	51/18639	0.042909	0.075806	0.0346284	TFRC	1
GO:0038024	cargo receptor activity	1/16	65/18639	0.0543824	0.0929764	0.0424718	TFRC	1
GO:0003725	double-stranded RNA binding	1/16	75/18639	0.0624986	0.103513	0.0472851	TFRC	1
GO:0001618	virus receptor activity	1/16	81/18639	0.0673369	0.10622	0.0485215	TFRC	1
GO:0140272	exogenous protein binding	1/16	82/18639	0.068141	0.10622	0.0485215	TFRC	1
GO:0016209	antioxidant activity	1/16	86/18639	0.071351	0.108046	0.0493556	FABP1	1
GO:0031072	heat shock protein binding	1/16	131/18639	0.106756	0.150915	0.0689383	TFRC	1
GO:0005179	hormone activity	1/16	132/18639	0.107528	0.150915	0.0689383	GHRL	1
GO:0051087	protein-folding chaperone binding	1/16	134/18639	0.10907	0.150915	0.0689383	TFRC	1
GO:0030295	protein kinase activator activity	1/16	139/18639	0.112916	0.150915	0.0689383	GHRL	1
GO:0019903	protein phosphatase binding	1/16	144/18639	0.116746	0.150915	0.0689383	FCRL6	1
GO:0019955	cytokine binding	1/16	144/18639	0.116746	0.150915	0.0689383	TNFRSF11A	1
GO:0019209	kinase activator activity	1/16	148/18639	0.119798	0.151174	0.0690566	GHRL	1
GO:0008201	heparin binding	1/16	172/18639	0.137908	0.16971	0.0775241	CCL15	1
GO:0004252	serine-type endopeptidase activity	1/16	176/18639	0.140892	0.16971	0.0775241	PRTN3	1
GO:0019902	phosphatase binding	1/16	190/18639	0.15126	0.177191	0.0809413	FCRL6	1
GO:0008236	serine-type peptidase activity	1/16	194/18639	0.154201	0.177191	0.0809413	PRTN3	1
GO:0017171	serine hydrolase activity	1/16	198/18639	0.157132	0.177191	0.0809413	PRTN3	1
GO:0005539	glycosaminoglycan binding	1/16	242/18639	0.188752	0.208414	0.0952039	CCL15	1
GO:0019887	protein kinase regulator activity	1/16	255/18639	0.197879	0.214033	0.0977707	GHRL	1
GO:1901681	sulfur compound binding	1/16	275/18639	0.211734	0.224438	0.102524	CCL15	1
GO:0019207	kinase regulator activity	1/16	287/18639	0.219938	0.228563	0.104408	GHRL	1
GO:0004175	endopeptidase activity	1/16	405/18639	0.296462	0.302164	0.138029	PRTN3	1
GO:0005543	phospholipid binding	1/16	497/18639	0.35118	0.35118	0.16042	FABP1	1

## Sheet: KEGG
ID	Description	GeneRatio	BgRatio	pvalue	p.adjust	qvalue	geneID	Count
hsa04061	Viral protein interaction with cytokine and cytokine receptor	6/14	100/9393	3.50841e-09	1.01744e-07	6.2782e-08	CCL28/ CCL15/ CCL13/ CXCL14/ CCL11/ CCL26	6
hsa04060	Cytokine-cytokine receptor interaction	7/14	298/9393	8.55168e-08	1.23999e-06	7.6515e-07	TNFRSF11A/ CCL28/ CCL15/ CCL13/ CXCL14/ CCL11/ CCL26	7
hsa04062	Chemokine signaling pathway	6/14	193/9393	1.82351e-07	1.76272e-06	1.08771e-06	CCL28/ CCL15/ CCL13/ CXCL14/ CCL11/ CCL26	6
hsa00500	Starch and sucrose metabolism	2/14	40/9393	0.00155792	0.0104342	0.00643851	AMY2A/ AMY2B	2
hsa04975	Fat digestion and absorption	2/14	43/9393	0.00179899	0.0104342	0.00643851	FABP2/ FABP1	2
hsa04973	Carbohydrate digestion and absorption	2/14	52/9393	0.00262155	0.0126708	0.00781867	AMY2A/ AMY2B	2
hsa03320	PPAR signaling pathway	2/14	76/9393	0.00552068	0.0228714	0.014113	FABP2/ FABP1	2
hsa04970	Salivary secretion	2/14	97/9393	0.00885945	0.0304744	0.0188045	AMY2A/ AMY2B	2
hsa04064	NF-kappa B signaling pathway	2/14	105/9393	0.0103189	0.0304744	0.0188045	TNFRSF11A/ CCL13	2
hsa04972	Pancreatic secretion	2/14	106/9393	0.0105084	0.0304744	0.0188045	AMY2A/ AMY2B	2
hsa03273	Virion - Lassa virus and SFTS virus	1/14	17/9393	0.0250592	0.0660652	0.0407662	TFRC	1
hsa05310	Asthma	1/14	32/9393	0.0466848	0.112822	0.0696177	CCL11	1
hsa04216	Ferroptosis	1/14	42/9393	0.0608534	0.13575	0.0837659	TFRC	1
hsa04672	Intestinal immune network for IgA production	1/14	50/9393	0.0720473	0.149241	0.0920906	CCL28	1
hsa04917	Prolactin signaling pathway	1/14	71/9393	0.100845	0.194966	0.120306	TNFRSF11A	1
hsa04662	B cell receptor signaling pathway	1/14	91/9393	0.127497	0.210092	0.129639	CD79B	1
hsa04657	IL-17 signaling pathway	1/14	95/9393	0.132739	0.210092	0.129639	CCL11	1
hsa05323	Rheumatoid arthritis	1/14	95/9393	0.132739	0.210092	0.129639	TNFRSF11A	1
hsa04640	Hematopoietic cell lineage	1/14	100/9393	0.139249	0.210092	0.129639	TFRC	1
hsa04066	HIF-1 signaling pathway	1/14	110/9393	0.152135	0.210092	0.129639	TFRC	1
hsa04350	TGF-beta signaling pathway	1/14	110/9393	0.152135	0.210092	0.129639	TFRC	1
hsa04935	Growth hormone synthesis, secretion and action	1/14	122/9393	0.167362	0.220614	0.136132	GHRL	1
hsa04380	Osteoclast differentiation	1/14	143/9393	0.193399	0.235166	0.145111	TNFRSF11A	1
hsa04936	Alcoholic liver disease	1/14	144/9393	0.19462	0.235166	0.145111	FABP1	1
hsa04145	Phagosome	1/14	159/9393	0.212727	0.246764	0.152268	TFRC	1
hsa04081	Hormone signaling	1/14	219/9393	0.281443	0.3105	0.191597	GHRL	1
hsa04024	cAMP signaling pathway	1/14	226/9393	0.289086	0.3105	0.191597	GHRL	1
hsa04144	Endocytosis	1/14	252/9393	0.31682	0.328135	0.202479	TFRC	1
hsa04080	Neuroactive ligand-receptor interaction	1/14	370/9393	0.430518	0.430518	0.265655	GHRL	1
